# Supplementary material for: Impact of cross-linking stoichiometry on the structure and allergenicity of glutaraldehyde-polymerized allergen extracts
Source: Front Immunol. 2026 Feb 26;17:1748277. doi: 10.3389/fimmu.2026.1748277 (PMC12980651; doi:10.3389/fimmu.2026.1748277)
Supplement: Supplementary file 11 [file Table3.xlsx]

## Sheet: Total entries
Accession	Description	MW [kDa]	pI	Master	Protein Group ID	Confidence	Exp. q-value	Sum PEP Score	Mascot Protein Score	# Global PSMs	# Global Pepts	# Global Uniq. Pepts	Coverage [%]	Abundances (Normalized)
P15494	Major pollen allergen Bet v 1-A OS=Betula pendula OX=3505 GN=BETVIA PE=1 SV=2	17.6	5.58	■	166	High	0	60.135	587	245	10	2	78	3.16241e+09
A0A660KTB0	VOC domain-containing protein OS=Carpinus fangiana OX=176857 GN=FH972_011475 PE=3 SV=1	15.5	6.18	■	273	High	0	9.379	115	86	2	2	12	1.1133e+09
A0A5B9FYX5	Pectin lyase-like superfamily protein isoform 1 OS=Betula platyphylla OX=78630 PE=2 SV=1	54.6	6.62	■	147	High	0	93.477	920	266	13	13	32	1.01381e+09
A0A096XCA4	Glutathione S-transferase OS=Betula pendula OX=3505 PE=2 SV=1	27	6.93	■	416	High	0	90.852	909	164	18	18	66	8.29248e+08
Q9FUW6	Phenylcoumaran benzylic ether reductase Betv6 OS=Betula pendula OX=3505 GN=BETV6 PE=1 SV=1	34.2	7.27	■	151	High	0	43.96	532	144	11	11	40	5.21523e+08
A0A5N6QPU4	Fibronectin type III-like domain-containing protein OS=Carpinus fangiana OX=176857 GN=FH972_005636 PE=4 SV=1	83.4	7.43	■	220	High	0	33.915	516	57	8	8	11	2.93522e+08
A0A0H4CNV4	superoxide dismutase OS=Betula platyphylla OX=78630 GN=SOD1 PE=2 SV=1	15.9	6.51	■	328	High	0	40.806	268	134	4	4	38	2.76117e+08
A0A5N6RMW8	5-methyltetrahydropteroyltriglutamate--homocysteine S-methyltransferase OS=Carpinus fangiana OX=176857 GN=FH972_017594 PE=3 SV=1	84.1	6.8	■	419	High	0	39.038	528	65	8	3	12	2.7274e+08
A0A660KSJ9	Carboxypeptidase OS=Carpinus fangiana OX=176857 GN=FH972_010820 PE=3 SV=1	56.2	7.74	■	216	High	0	18.325	214	45	3	3	7	2.56238e+08
A0A0F7CS08	glutathione transferase (Fragment) OS=Betula luminifera OX=312789 GN=GST PE=2 SV=1	24	6.8	■	291	High	0	11.057	182	46	4	4	19	2.19412e+08
A0A291P0D9	Calmodulin OS=Corylus heterophylla x Corylus avellana OX=2044890 GN=CaM PE=2 SV=1	16.8	4.27	■	349	High	0	34.576	419	55	8	3	57	1.85679e+08
A0A5N6RIT6	Pectate lyase superfamily protein domain-containing protein OS=Carpinus fangiana OX=176857 GN=FH972_016288 PE=3 SV=1	48.7	7.36	■	311	High	0	60.199	465	119	7	5	18	1.64108e+08
A0A5N6RAJ5	Dienelactone hydrolase domain-containing protein OS=Carpinus fangiana OX=176857 GN=FH972_014357 PE=4 SV=1	29.9	7.18	■	346	High	0	17.238	226	99	4	4	15	1.42193e+08
Q8L5T1	Peptidyl-prolyl cis-trans isomerase OS=Betula pendula OX=3505 GN=ppiase (CyP) PE=2 SV=1	18.3	8.44	■	79	High	0	23.565	210	98	3	3	20	1.19263e+08
A0A5N6QJ59	Pectinesterase inhibitor domain-containing protein OS=Carpinus fangiana OX=176857 GN=FH972_002825 PE=3 SV=1	59.9	6.98	■	401	High	0	23.191	202	28	3	1	8	1.05354e+08
A0A5N6RQW6	DJ-1/PfpI domain-containing protein OS=Carpinus fangiana OX=176857 GN=FH972_019584 PE=4 SV=1	45.6	7.91	■	14	High	0	25.039	376	15	7	7	16	1.04137e+08
C0IW11	PR-10 protein (Fragment) OS=Betula schmidtii OX=216986 GN=PR-10 PE=3 SV=1	16.4	5.39	■	116	High	0	19.089	110	38	3	1	23	97165806
A0A5N6REI6	Amine oxidase OS=Carpinus fangiana OX=176857 GN=FH972_015633 PE=3 SV=1	74.9	6.95	■	352	High	0	41.609	519	43	8	8	13	79494374
A0A5N6RD06	Triosephosphate isomerase, cytosolic OS=Carpinus fangiana OX=176857 GN=FH972_014374 PE=4 SV=1	27.3	5.4	■	47	High	0	36.063	532	33	7	6	25	7.32128e+07
A0A5N6QJP8	Lactoylglutathione lyase OS=Carpinus fangiana OX=176857 GN=FH972_003218 PE=3 SV=1	82.3	8.37	■	213	High	0	23.86	240	64	4	2	7	7.06952e+07
A0A5N6QA12	FAD-binding PCMH-type domain-containing protein OS=Carpinus fangiana OX=176857 GN=FH972_000795 PE=3 SV=1	59.3	8.47	■	182	High	0	9.76	78	23	2	1	4	6.36989e+07
A0A5N6QCX6	Ferredoxin--NADP reductase, chloroplastic OS=Carpinus fangiana OX=176857 GN=FH972_000819 PE=3 SV=1	42.2	8.48	■	405	High	0	8.608	139	12	3	3	7	6.19675e+07
A0A5N6RS77	Phosphoglycerate kinase OS=Carpinus fangiana OX=176857 GN=FH972_019397 PE=3 SV=1	42.5	7.59	■	132	High	0	22.401	280	13	5	5	16	5.78595e+07
A0A5N6QTK6	isopentenyl-diphosphate Delta-isomerase OS=Carpinus fangiana OX=176857 GN=FH972_006258 PE=3 SV=1	33.7	6.25	■	108	High	0	11.39	175	13	3	3	12	5.71862e+07
A0A660KP17	Beta-hexosaminidase OS=Carpinus fangiana OX=176857 GN=FH972_010693 PE=3 SV=1	64.1	5.94	■	78	High	0	46.319	458	64	8	8	16	5.28898e+07
A0A660KQ37	DOMON domain-containing protein OS=Carpinus fangiana OX=176857 GN=FH972_010366 PE=4 SV=1	25.7	8.44	■	160	High	0	12.283	107	48	1	1	5	5.14658e+07
A0A660KR23	Cupin type-1 domain-containing protein OS=Carpinus fangiana OX=176857 GN=FH972_011361 PE=4 SV=1	57.3	5.88	■	418	High	0	28.066	314	25	4	4	11	5.06234e+07
A0A5N6QUP9	NTF2 domain-containing protein OS=Carpinus fangiana OX=176857 GN=FH972_007219 PE=4 SV=1	13.6	6.51	■	271	High	0	22.32	172	36	3	3	26	4.926e+07
A0A5N6QU56	4-hydroxy-4-methyl-2-oxoglutarate aldolase OS=Carpinus fangiana OX=176857 GN=FH972_006259 PE=3 SV=1	17.7	5.54	■	64	High	0	13.606	220	12	4	4	25	47836303
A0A5N6RK19	NAD(P)-binding domain-containing protein OS=Carpinus fangiana OX=176857 GN=FH972_017360 PE=4 SV=1	33.5	8.75	■	268	High	0	12.454	209	21	3	3	9	4.64692e+07
A0A5N6REK9	phosphoglucomutase (alpha-D-glucose-1,6-bisphosphate-dependent) OS=Carpinus fangiana OX=176857 GN=FH972_014987 PE=3 SV=1	62.7	6.81	■	351	High	0	18.633	258	21	5	5	9	4.53694e+07
A0A5N6Q9E5	Gnk2-homologous domain-containing protein OS=Carpinus fangiana OX=176857 GN=FH972_000645 PE=3 SV=1	26.7	8.31	■	148	High	0	7.523	159	16	3	2	10	4.44748e+07
A0A5N6R1D2	Glycoside hydrolase family 5 domain-containing protein OS=Carpinus fangiana OX=176857 GN=FH972_009244 PE=3 SV=1	57.6	6.62	■	305	High	0	18.858	290	24	5	5	8	4.09539e+07
A0A5N6RAU6	Subtilisin-like protease SBT1.7 OS=Carpinus fangiana OX=176857 GN=FH972_013669 PE=3 SV=1	81.4	6.29	■	426	High	0	4.631	57	15	2	2	3	3.96184e+07
A0A2S1GUX6	Glyceraldehyde-3-phosphate dehydrogenase (Fragment) OS=Betula ermanii OX=216992 GN=G3PDH PE=3 SV=1	4.9	8.68	■	225	High	0	14.582	107	17	2	1	45	3.90876e+07
A0A5N6RKZ1	beta-glucosidase OS=Carpinus fangiana OX=176857 GN=FH972_017670 PE=4 SV=1	68.7	8.75	■	84	High	0	12.793	210	19	3	1	5	2.9344e+07
A0A5N6QSH8	Pectinesterase OS=Carpinus fangiana OX=176857 GN=FH972_005885 PE=3 SV=1	62	8.92	■	221	High	0	13.978	237	13	4	4	7	2.87987e+07
A0A5N6R5Z1	Thaumatin-like protein OS=Carpinus fangiana OX=176857 GN=FH972_012125 PE=3 SV=1	24.3	6.8	■	370	High	0	11.886	169	23	3	2	18	2.68954e+07
A0A5N6QZU2	glutathione dehydrogenase (ascorbate) OS=Carpinus fangiana OX=176857 GN=FH972_007823 PE=3 SV=1	30	8.95	■	354	High	0	9.131	142	8	3	3	8	2.64139e+07
A0A2K9VP30	THL2 OS=Corylus heterophylla x Corylus avellana OX=2044890 PE=2 SV=1	12.8	6.3	■	186	High	0	9.614	68	8	1	1	19	24849348
A0A5N6QYW0	Enoyl reductase (ER) domain-containing protein OS=Carpinus fangiana OX=176857 GN=FH972_007426 PE=3 SV=1	35	7.55	■	70	High	0	24.363	336	18	5	3	18	2.47127e+07
A0A5N6RGA2	monodehydroascorbate reductase (NADH) OS=Carpinus fangiana OX=176857 GN=FH972_016569 PE=3 SV=1	47.2	7.34	■	265	High	0	26.659	385	23	7	7	16	23683282
A0A5N6RMF7	Beta-galactosidase OS=Carpinus fangiana OX=176857 GN=FH972_017440 PE=3 SV=1	94.8	6.24	■	396	High	0	21.49	266	21	5	3	7	2.19174e+07
A0A5N6QRD8	chitinase OS=Carpinus fangiana OX=176857 GN=FH972_005341 PE=4 SV=1	34	7.59	■	279	High	0	19.776	209	11	3	3	16	2.16642e+07
A0A5N6RX78	Leucine-rich repeat-containing N-terminal plant-type domain-containing protein OS=Carpinus fangiana OX=176857 GN=FH972_020700 PE=4 SV=1	62.3	6.64	■	340	High	0	3.784	53	8	1	1	2	21522424
A0A660KKJ7	L-ascorbate oxidase OS=Carpinus fangiana OX=176857 GN=FH972_009520 PE=3 SV=1	60.1	9.42	■	4	High	0	11.432	161	13	4	4	9	21239354
A0A5N6RYS9	MI domain-containing protein OS=Carpinus fangiana OX=176857 GN=FH972_020805 PE=3 SV=1	86.5	7.3	■	266	High	0	12.652	158	6	2	2	3	2.00798e+07
A0A5N6QJE2	3-hydroxyisobutyryl-CoA hydrolase OS=Carpinus fangiana OX=176857 GN=FH972_003289 PE=3 SV=1	46.8	7.27	■	75	High	0	11.867	197	16	4	4	9	1.9282e+07
A0A5N6QE20	RRM domain-containing protein OS=Carpinus fangiana OX=176857 GN=FH972_001420 PE=4 SV=1	20	8.27	■	335	High	0	7.257	138	7	3	3	13	1.90958e+07
A0A5N6QXX2	Monocopper oxidase-like protein SKS1 OS=Carpinus fangiana OX=176857 GN=FH972_008189 PE=3 SV=1	66.8	6.13	■	278	High	0	20.057	201	17	4	4	6	1.90451e+07
A0A5N6R843	EF-hand domain-containing protein OS=Carpinus fangiana OX=176857 GN=FH972_012801 PE=4 SV=1	16.6	4.88	■	420	High	0	22.94	373	18	6	6	45	1.90024e+07
A0A5N6QY73	UTP--glucose-1-phosphate uridylyltransferase OS=Carpinus fangiana OX=176857 GN=FH972_007757 PE=3 SV=1	52.2	6.24	■	371	High	0	15.668	238	20	4	4	9	18881358
A0A0F7G6N6	Malate dehydrogenase OS=Betula luminifera OX=312789 GN=MDH PE=2 SV=1	35.6	6.77	■	303	High	0	2.476	54	4	1	1	2	18672028
A0A5N6R9N3	AB hydrolase-1 domain-containing protein OS=Carpinus fangiana OX=176857 GN=FH972_013350 PE=4 SV=1	45.7	8.44	■	177	High	0	14.312	226	16	5	5	11	1.86656e+07
A0A5N6QNG2	Subtilisin-like protease fibronectin type-III domain-containing protein OS=Carpinus fangiana OX=176857 GN=FH972_004095 PE=3 SV=1	80.4	6.54	■	232	High	0	18.794	263	15	5	5	7	1.84563e+07
A0A5N6R7U5	protein-serine/threonine phosphatase OS=Carpinus fangiana OX=176857 GN=FH972_013006 PE=3 SV=1	31.4	5.21	■	286	High	0	28.329	373	19	6	6	22	1.80402e+07
A0A5N6RQD4	Cystatin domain-containing protein OS=Carpinus fangiana OX=176857 GN=FH972_019521 PE=4 SV=1	12.3	8.63	■	275	High	0	4.931	75	5	1	1	11	17327928
A0A5N6QKF5	glucose-6-phosphate 1-epimerase OS=Carpinus fangiana OX=176857 GN=FH972_004167 PE=3 SV=1	35.8	6.19	■	245	High	0	15.276	130	21	2	1	7	1.72403e+07
A0A660KRQ0	Aminomethyltransferase folate-binding domain-containing protein OS=Carpinus fangiana OX=176857 GN=FH972_010960 PE=4 SV=1	44.6	6.74	■	99	High	0	8.355	157	13	3	3	6	1.59815e+07
A0A5N6RM14	NADP-dependent oxidoreductase domain-containing protein OS=Carpinus fangiana OX=176857 GN=FH972_017326 PE=4 SV=1	41.6	7.78	■	63	High	0	14.352	267	13	5	1	12	1.53106e+07
A0A5N6QPK3	GH10 domain-containing protein OS=Carpinus fangiana OX=176857 GN=FH972_004664 PE=3 SV=1	104	6.38	■	187	High	0	5.457	97	9	2	2	3	1.52802e+07
A0A5N6RQU6	Uroporphyrinogen decarboxylase OS=Carpinus fangiana OX=176857 GN=FH972_019567 PE=3 SV=1	161.4	8.15	■	170	High	0	6.977	132	8	3	3	2	1.4679e+07
A0A5N6RME5	UTP-monosaccharide-1-phosphate uridylyltransferase OS=Carpinus fangiana OX=176857 GN=FH972_018421 PE=3 SV=1	69.2	6.61	■	365	High	0	10.975	216	13	4	4	6	1.46263e+07
A0A660KW57	Thioredoxin domain-containing protein OS=Carpinus fangiana OX=176857 GN=FH972_010728 PE=4 SV=1	15.1	6.79	■	180	High	0	7.573	92	14	3	3	20	1.44728e+07
A0A660KV52	glucan endo-1,3-beta-D-glucosidase OS=Carpinus fangiana OX=176857 GN=FH972_010391 PE=3 SV=1	50.8	8.84	■	295	High	0	4.623	85	6	2	2	4	1.44131e+07
A0A5N6QC13	alpha-glucosidase OS=Carpinus fangiana OX=176857 GN=FH972_000750 PE=3 SV=1	206.1	8.43	■	115	High	0	23.43	147	23	3	3	3	1.40706e+07
Q9FSY7	Endoplasmic reticulum chaperone BiP OS=Corylus avellana OX=13451 PE=1 SV=1	73.5	5.08	■	191	High	0	17.61	276	11	5	3	9	1.34816e+07
A0A5N6QPX8	Purple acid phosphatase OS=Carpinus fangiana OX=176857 GN=FH972_005066 PE=3 SV=1	53.7	7.01	■	192	High	0	11.482	59	26	1	1	3	1.32832e+07
A0A5B9FYI6	Cytochrome c OS=Betula platyphylla OX=78630 PE=2 SV=1	12.4	9.31	■	300	High	0	11.947	165	11	3	3	31	1.27833e+07
A0A5N6L2D0	Ancestral coatomer element 1 Sec16/Sec31 domain-containing protein OS=Carpinus fangiana OX=176857 GN=FH972_025693 PE=3 SV=1	121.4	5.3	■	423	High	0	5.824	88	6	1	1	1	12676534
A0A5N6RM45	Serpin domain-containing protein OS=Carpinus fangiana OX=176857 GN=FH972_018496 PE=3 SV=1	42.6	6.55	■	364	High	0	12.841	201	13	4	4	10	1.21136e+07
A0A5N6QYT1	Vesicle transport v-SNARE N-terminal domain-containing protein OS=Carpinus fangiana OX=176857 GN=FH972_007591 PE=3 SV=1	24.4	9.38	■	425	High	0	6.889	116	9	2	2	9	1.15927e+07
A0A5N6RB34	Inhibitor I9 domain-containing protein OS=Carpinus fangiana OX=176857 GN=FH972_013847 PE=4 SV=1	13.3	6.95	■	41	High	0	8.092	53	6	1	1	9	10718603
A0A5N6RPZ2	Ribonuclease OS=Carpinus fangiana OX=176857 GN=FH972_018692 PE=4 SV=1	108.3	7.09	■	100	High	0	6.396	89	7	2	2	2	8.98769e+06
A0A5N6RUK5	GH18 domain-containing protein OS=Carpinus fangiana OX=176857 GN=FH972_020863 PE=3 SV=1	47.1	7.72	■	119	High	0	13.63	141	10	2	2	5	8.59445e+06
A0A5N6RJG0	Peptidase M24 domain-containing protein OS=Carpinus fangiana OX=176857 GN=FH972_017177 PE=3 SV=1	41.6	6.4	■	367	High	0	17.867	159	8	2	1	7	8.57147e+06
A0A5N6RJ42	Protein kinase domain-containing protein OS=Carpinus fangiana OX=176857 GN=FH972_017500 PE=4 SV=1	103.2	5.88	■	157	High	0	2.382	31	5	1	1	1	8150068
A0A5N6RGR9	Malectin-like domain-containing protein OS=Carpinus fangiana OX=176857 GN=FH972_015616 PE=4 SV=1	56.3	7.66	■	157	High	0	2.382	31	5	1	1	2	8150068
A0A0F7G6F1	UBQ10 (Fragment) OS=Betula luminifera OX=312789 GN=UBQ10 PE=2 SV=1	37.9	6.98	■	83	High	0	9.505	128	10	3	3	45	8.09165e+06
A0A5N6QL76	Tubulin-specific chaperone A OS=Carpinus fangiana OX=176857 GN=FH972_003694 PE=3 SV=1	12.8	5.01	■	309	High	0	9.677	174	5	3	3	23	7.61255e+06
A0A5N6QZB6	10 kDa chaperonin OS=Carpinus fangiana OX=176857 GN=FH972_008622 PE=3 SV=1	10.4	9.09	■	402	High	0	3.525	67	4	2	2	18	7.56253e+06
A0A5N6RKH2	phosphoglycerate mutase (2,3-diphosphoglycerate-independent) OS=Carpinus fangiana OX=176857 GN=FH972_016986 PE=3 SV=1	61.3	5.87	■	307	High	0	16.465	211	10	5	5	10	7.53884e+06
A0A5N6QNL6	Senescence domain-containing protein OS=Carpinus fangiana OX=176857 GN=FH972_005229 PE=4 SV=1	49.1	5.34	■	417	High	0	10.408	120	8	2	2	5	7.53593e+06
A0A5N6RLY8	YbhB/YbcL family Raf kinase inhibitor-like protein OS=Carpinus fangiana OX=176857 GN=FH972_017164 PE=4 SV=1	18.6	6.04	■	338	High	0	8.195	65	8	1	1	7	7509221
A0A5N6QC03	Bulb-type lectin domain-containing protein OS=Carpinus fangiana OX=176857 GN=FH972_000741 PE=4 SV=1	66.7	5.15	■	214	High	0	3.357	64	5	1	1	2	7308793
A0A5N6R808	chorismate mutase OS=Carpinus fangiana OX=176857 GN=FH972_013061 PE=4 SV=1	56.8	5.16	■	258	High	0	6.193	103	5	2	2	4	7.21851e+06
A0A5N6QLH2	Cyclase OS=Carpinus fangiana OX=176857 GN=FH972_004567 PE=3 SV=1	30.1	5.63	■	80	High	0	5.971	102	8	2	1	7	6.98925e+06
A0A5N6QXY6	Ubiquitin receptor RAD23 OS=Carpinus fangiana OX=176857 GN=FH972_007930 PE=3 SV=1	41.4	4.84	■	188	High	0	6.912	56	7	2	2	5	6.68162e+06
A0A5N6RYY2	glycerophosphodiester phosphodiesterase OS=Carpinus fangiana OX=176857 GN=FH972_020850 PE=4 SV=1	81.6	5.57	■	173	High	0	7.146	114	7	2	2	3	6408420
A0A5N6RCR0	Calponin-homology (CH) domain-containing protein OS=Carpinus fangiana OX=176857 GN=FH972_014279 PE=4 SV=1	73.7	5.6	■	377	High	0	2.317	34	4	1	1	1	6.32035e+06
A0A5N6QSN6	Cupin type-2 domain-containing protein OS=Carpinus fangiana OX=176857 GN=FH972_006459 PE=4 SV=1	33.1	5.15	■	152	High	0	3.415	68	4	1	1	3	6.29473e+06
A0A5N6RMD5	Protein disulfide-isomerase OS=Carpinus fangiana OX=176857 GN=FH972_018579 PE=3 SV=1	55.5	4.93	■	138	High	0	19.226	198	11	5	5	14	6.2858e+06
A0A5N6RHR3	Non-specific lipid-transfer protein OS=Carpinus fangiana OX=176857 GN=FH972_017038 PE=3 SV=1	12.3	8.97	■	120	High	0	2.711	63	4	1	1	7	6.11512e+06
A0A5N6QPD4	PII protein OS=Carpinus fangiana OX=176857 GN=FH972_004859 PE=3 SV=1	21.4	9.73	■	217	High	0	5.398	59	6	2	2	13	5.67802e+06
A0A5N6QVG6	Glutaredoxin domain-containing protein OS=Carpinus fangiana OX=176857 GN=FH972_007403 PE=3 SV=1	11.3	7.87	■	422	High	0	13.014	195	6	3	3	35	5.59374e+06
A0A5N6QS36	MPN domain-containing protein OS=Carpinus fangiana OX=176857 GN=FH972_006054 PE=3 SV=1	46	5.3	■	329	High	0	9.025	117	4	2	2	5	5.25647e+06
A0A0F7CS07	Heat shock cognate 70 kDa-like protein (Fragment) OS=Betula luminifera OX=312789 GN=HSP70 PE=2 SV=1	74.4	5.57	■	60	High	0	14.403	201	8	4	2	7	4.82928e+06
A0A5N6QUU8	Peptidase A1 domain-containing protein OS=Carpinus fangiana OX=176857 GN=FH972_006124 PE=3 SV=1	46.5	5.77	■	314	High	0	5.145	105	5	2	2	5	4.56111e+06
A0A5N6R1M7	Glutaredoxin-dependent peroxiredoxin OS=Carpinus fangiana OX=176857 GN=FH972_009359 PE=3 SV=1	22.1	8.78	■	174	High	0	6.725	140	6	2	2	9	4.54777e+06
A0A5N6RD52	Peptide-methionine (R)-S-oxide reductase OS=Carpinus fangiana OX=176857 GN=FH972_015541 PE=3 SV=1	15	7.24	■	250	High	0.006	2.119	45	2	1	1	7	4533197
A4K9Z8	Profilin-2 OS=Betula pendula OX=3505 PE=1 SV=1	14.3	5.17	■	135	High	0	10.317	65	8	2	2	29	4.45834e+06
A0A5N6QN56	Costars domain-containing protein OS=Carpinus fangiana OX=176857 GN=FH972_004847 PE=3 SV=1	15.7	5.57	■	378	High	0	8.194	76	4	1	1	6	4.26909e+06
A0A5N6RH70	Methyltransferase type 11 domain-containing protein OS=Carpinus fangiana OX=176857 GN=FH972_016703 PE=4 SV=1	30.1	5.5	■	11	High	0	5.166	95	6	2	2	6	4.22138e+06
A0A0F7G6F6	Superoxide dismutase copper chaperone (Fragment) OS=Betula luminifera OX=312789 GN=SOD PE=2 SV=1	34	6.14	■	163	High	0	8.503	142	7	3	3	9	4.17507e+06
A0A5N6QVR6	Aldose 1-epimerase OS=Carpinus fangiana OX=176857 GN=FH972_007525 PE=3 SV=1	35.4	9.48	■	406	High	0	7.675	82	3	2	2	8	4.08221e+06
A0A5N6RPB4	Germin-like protein OS=Carpinus fangiana OX=176857 GN=FH972_019032 PE=3 SV=1	24.4	7.34	■	181	High	0	12.067	97	18	2	2	13	3773895
A0A9E9L874	Birch protein OS=Betula platyphylla OX=78630 PE=2 SV=1	21.7	5.78	■	373	High	0	7.73	56	8	1	1	9	3.76214e+06
A0A5N6QT30	TCTP domain-containing protein OS=Carpinus fangiana OX=176857 GN=FH972_006633 PE=3 SV=1	19	4.7	■	197	High	0	3.506	59	4	1	1	5	3.71791e+06
A0A2U8U287	Translationally-controlled tumor protein OS=Betula pendula OX=3505 PE=2 SV=1	18.9	4.73	■	197	High	0	3.506	59	4	1	1	5	3.71791e+06
A0A5N6QH42	Calcium-transporting ATPase OS=Carpinus fangiana OX=176857 GN=FH972_002134 PE=3 SV=1	91.6	6.89	■	154	High	0	6.879	58	7	1	1	1	3692944
Q39419	Polcalcin Bet v 4 OS=Betula pendula OX=3505 GN=BETV4 PE=1 SV=1	9.4	4.94	■	229	High	0	9.973	137	8	3	3	39	3.67904e+06
A0A5N6RUR7	non-reducing end alpha-L-arabinofuranosidase OS=Carpinus fangiana OX=176857 GN=FH972_019926 PE=3 SV=1	74.4	5.29	■	81	High	0	7.499	32	7	1	1	2	3.59258e+06
A0A5N6QB25	tRNA-binding domain-containing protein OS=Carpinus fangiana OX=176857 GN=FH972_001206 PE=4 SV=1	42.1	7.02	■	400	High	0	2.312	38	2	1	1	2	3.57185e+06
A0A5N6RNU9	Polyadenylate-binding protein OS=Carpinus fangiana OX=176857 GN=FH972_018064 PE=3 SV=1	71.5	7.83	■	424	High	0	14.497	183	6	3	3	6	3.55502e+06
A0A5N6L4A6	Histidine kinase/HSP90-like ATPase domain-containing protein OS=Carpinus fangiana OX=176857 GN=FH972_026429 PE=3 SV=1	79.9	5.06	■	203	High	0	10.444	155	10	3	3	5	3.46276e+06
A0A5N6RME4	phosphatidate phosphatase OS=Carpinus fangiana OX=176857 GN=FH972_017457 PE=3 SV=1	100.5	4.82	■	19	High	0	3.906	99	4	2	2	2	3.45437e+06
A0A5N6QWU1	Scaffold protein Nfu/NifU N-terminal domain-containing protein OS=Carpinus fangiana OX=176857 GN=FH972_007809 PE=3 SV=1	29.9	4.87	■	289	High	0	4.807	62	4	1	1	4	3361568
Q39415	1 Sc-3 protein OS=Betula pendula OX=3505 GN=1 Sc-3 PE=2 SV=1	17.4	6.1	■	284	High	0	12.016	146	4	3	3	26	3.35199e+06
A0A660KSE3	peptide-methionine (S)-S-oxide reductase OS=Carpinus fangiana OX=176857 GN=FH972_009509 PE=3 SV=1	21.8	5.97	■	355	High	0	4.431	62	9	2	1	10	3.33803e+06
A0A5N6QB41	Cathepsin propeptide inhibitor domain-containing protein OS=Carpinus fangiana OX=176857 GN=FH972_000624 PE=3 SV=1	22.4	9.32	■	3	High	0	5.637	94	4	2	2	9	3.29614e+06
A0A5N6RV21	protein-tyrosine-phosphatase OS=Carpinus fangiana OX=176857 GN=FH972_019995 PE=3 SV=1	40.8	5.62	■	9	High	0	6.619	96	8	2	2	7	3.21618e+06
A0A5N6REG3	Nudix hydrolase domain-containing protein OS=Carpinus fangiana OX=176857 GN=FH972_014854 PE=4 SV=1	20.1	4.89	■	317	High	0	3.335	66	2	1	1	5	3.09464e+06
Q39417	1-Sc1 protein OS=Betula pendula OX=3505 GN=1-Sc1 PE=2 SV=1	17.4	6.19	■	294	High	0	27.952	293	115	5	1	34	2.95818e+06
A0A5N6KWY0	Endonuclease/exonuclease/phosphatase domain-containing protein OS=Carpinus fangiana OX=176857 GN=FH972_024066 PE=3 SV=1	59.7	5.74	■	20	High	0.006	2.074	35	1	1	1	1	2.89227e+06
A0A5N6RXL9	Cytosol aminopeptidase domain-containing protein OS=Carpinus fangiana OX=176857 GN=FH972_020826 PE=3 SV=1	91	6.89	■	287	High	0	16.333	240	9	4	4	6	2.87339e+06
A0A0A1CA01	Cinnamoyl-CoA reductase 1 OS=Betula platyphylla OX=78630 PE=2 SV=1	34.5	6.55	■	344	High	0	9.913	117	8	2	2	6	2.7797e+06
A0A5N6QY20	Transmembrane protein 33 homolog OS=Carpinus fangiana OX=176857 GN=FH972_007968 PE=3 SV=1	39.5	9.76	■	235	High	0	6.449	98	3	1	1	4	2.70597e+06
A0A5N6QUS0	Elongation factor Tu OS=Carpinus fangiana OX=176857 GN=FH972_006096 PE=3 SV=1	48.9	6.87	■	389	High	0	8.158	65	3	2	2	7	2.5328e+06
A0A5N6QGI0	DUF985 domain-containing protein OS=Carpinus fangiana OX=176857 GN=FH972_002967 PE=4 SV=1	21.3	6.02	■	274	High	0	3.682	76	4	2	2	9	2.4832e+06
A0A5N6R573	Rho GDP-dissociation inhibitor 1 OS=Carpinus fangiana OX=176857 GN=FH972_012838 PE=3 SV=1	27	4.73	■	327	High	0	12.833	45	5	1	1	12	2.44528e+06
A0A5N6RWU9	Probable bifunctional methylthioribulose-1-phosphate dehydratase/enolase-phosphatase E1 OS=Carpinus fangiana OX=176857 GN=FH972_020573 PE=3 SV=1	57.9	5.96	■	262	High	0	4.197	75	3	1	1	2	2.44292e+06
A0A5N6RCC6	NAD-dependent epimerase/dehydratase domain-containing protein OS=Carpinus fangiana OX=176857 GN=FH972_014140 PE=3 SV=1	68	6.71	■	428	High	0	3.072	51	2	1	1	4	2.41036e+06
A0A5N6R0T6	phosphopyruvate hydratase OS=Carpinus fangiana OX=176857 GN=FH972_008227 PE=3 SV=1	48.2	5.99	■	126	High	0	10.619	132	4	2	1	7	2.40513e+06
A0A5N6QU88	Alpha-mannosidase OS=Carpinus fangiana OX=176857 GN=FH972_006989 PE=3 SV=1	113.6	6.65	■	93	High	0	10.891	168	4	2	2	2	2.29175e+06
A0A5N6QWA6	UBR-type domain-containing protein OS=Carpinus fangiana OX=176857 GN=FH972_007698 PE=3 SV=1	536.6	6.07	■	150	High	0	3.369	67	4	1	1	0	2277622
A0A5N6RNN4	Aspartyl aminopeptidase OS=Carpinus fangiana OX=176857 GN=FH972_018860 PE=3 SV=1	52.9	6.89	■	348	High	0	14.074	165	6	3	3	9	2.2311e+06
A0A5N6Q7Z2	UBX domain-containing protein OS=Carpinus fangiana OX=176857 GN=FH972_000161 PE=4 SV=1	32.5	6.44	■	104	High	0	12.768	178	7	2	2	5	2.16633e+06
A0A5N6QZ54	Pirin-like protein OS=Carpinus fangiana OX=176857 GN=FH972_008560 PE=3 SV=1	35.5	8.85	■	49	High	0	3.533	67	6	1	1	3	2.1229e+06
A0A5N6RKU8	ERAP1-like C-terminal domain-containing protein OS=Carpinus fangiana OX=176857 GN=FH972_017993 PE=3 SV=1	54.4	5.83	■	171	High	0	2.491	47	4	1	1	2	2.03095e+06
A0A5N6QV80	Lysosomal Pro-X carboxypeptidase OS=Carpinus fangiana OX=176857 GN=FH972_006789 PE=3 SV=1	68.1	7.39	■	334	High	0	5.664	92	2	1	1	2	2.0243e+06
A0A5N6R9A7	Small ubiquitin-related modifier OS=Carpinus fangiana OX=176857 GN=FH972_014321 PE=3 SV=1	11.5	5.27	■	117	High	0	4.209	78	4	1	1	10	1969928
A0A5N6RMP0	Alpha-galactosidase OS=Carpinus fangiana OX=176857 GN=FH972_018667 PE=3 SV=1	40.1	7.66	■	412	High	0	3.437	48	2	1	1	3	1898279
A0A5N6L672	MSP domain-containing protein OS=Carpinus fangiana OX=176857 GN=FH972_027178 PE=3 SV=1	22.4	7.53	■	381	High	0	3.44	79	3	1	1	4	1.88992e+06
A0A5N6QT80	Chalcone isomerase domain-containing protein OS=Carpinus fangiana OX=176857 GN=FH972_006149 PE=3 SV=1	32.2	9.28	■	28	High	0	3.974	57	4	2	2	6	1.79683e+06
A0A5N6QNI7	Amidase domain-containing protein OS=Carpinus fangiana OX=176857 GN=FH972_005204 PE=4 SV=1	56.4	9.23	■	103	High	0	2.443	47	2	1	1	2	1.7904e+06
A0A5N6QSK8	Calcium-dependent protein kinase OS=Carpinus fangiana OX=176857 GN=FH972_005377 PE=4 SV=1	63.4	5.95	■	33	High	0	7.268	104	2	1	1	3	1.72731e+06
A0A5N6QHG4	cytidine deaminase OS=Carpinus fangiana OX=176857 GN=FH972_003099 PE=3 SV=1	31.4	6.38	■	261	High	0	5.692	83	5	2	2	8	1.67519e+06
A0A5N6RAK8	Eukaryotic translation initiation factor isoform 4E OS=Carpinus fangiana OX=176857 GN=FH972_014774 PE=3 SV=1	23.5	6.01	■	415	High	0	11.917	113	5	2	2	11	1.66112e+06
A0A5N6QNE6	Peptidase C1A papain C-terminal domain-containing protein OS=Carpinus fangiana OX=176857 GN=FH972_004932 PE=3 SV=1	32.7	5.86	■	372	High	0	6.246	95	4	2	2	6	1.64984e+06
A0A5N6RFA4	glutamine--tRNA ligase OS=Carpinus fangiana OX=176857 GN=FH972_015867 PE=3 SV=1	103.5	7.08	■	29	High	0	7.021	102	7	2	2	2	1.63042e+06
A0A660KPX0	NAC-A/B domain-containing protein OS=Carpinus fangiana OX=176857 GN=FH972_010975 PE=4 SV=1	19	7.18	■	13	High	0	5.264	56	2	1	1	8	1.56448e+06
A0A5N6QKF2	FAD dependent oxidoreductase domain-containing protein OS=Carpinus fangiana OX=176857 GN=FH972_004061 PE=4 SV=1	44.5	6.3	■	242	High	0	2.514	43	2	1	1	2	1.56181e+06
A0A5N6QPG0	Nucleoside diphosphate kinase OS=Carpinus fangiana OX=176857 GN=FH972_004889 PE=3 SV=1	26	8.62	■	21	High	0	2.303	51	2	1	1	4	1.556e+06
A0A5N6QEA5	Histone H4 OS=Carpinus fangiana OX=176857 GN=FH972_001501 PE=3 SV=1	11.4	11.47	■	110	High	0	6.328	91	3	2	2	21	1.53834e+06
Q93YJ3	Cysteine proteinase (Fragment) OS=Betula pendula OX=3505 GN=cyp1 PE=2 SV=1	14.2	5.24	■	282	High	0.002	2.247	25	2	1	1	8	1.49016e+06
A0A5N6RIM1	Cytochrome b5 heme-binding domain-containing protein OS=Carpinus fangiana OX=176857 GN=FH972_016188 PE=3 SV=1	15	6.19	■	421	High	0	6.633	67	2	1	1	12	1.48965e+06
A0A5N6RL38	Granulins domain-containing protein OS=Carpinus fangiana OX=176857 GN=FH972_018058 PE=4 SV=1	31.3	7.8	■	243	High	0	4.152	60	2	1	1	4	1.45214e+06
A0A5N6RFA8	Nucleotide-diphospho-sugar transferase domain-containing protein OS=Carpinus fangiana OX=176857 GN=FH972_016077 PE=4 SV=1	29.7	6.04	■	388	High	0	5.912	68	4	2	2	8	1.42813e+06
A0A5N6L033	Myosin motor domain-containing protein OS=Carpinus fangiana OX=176857 GN=FH972_025116 PE=3 SV=1	298.6	6.77	■	23	High	0.002	2.207	25	1	1	1	0	1.39515e+06
A0A5N6RUH1	Lipocalin/cytosolic fatty-acid binding domain-containing protein OS=Carpinus fangiana OX=176857 GN=FH972_020852 PE=3 SV=1	21.4	7.31	■	92	High	0	3.308	47	3	1	1	5	1.39354e+06
O49813	Olee1-like protein OS=Betula pendula OX=3505 PE=2 SV=1	18.4	7.91	■	209	High	0	7.785	63	5	2	2	19	1.3264e+06
A0A5N6RGG2	Sm protein G OS=Carpinus fangiana OX=176857 GN=FH972_016625 PE=3 SV=1	9.1	6.65	■	48	High	0	5.743	89	4	2	2	30	1.31814e+06
A0A5N6M6J1	Actin OS=Carpinus fangiana OX=176857 GN=FH972_027299 PE=3 SV=1	41.6	5.58	■	361	High	0	13.649	177	6	3	3	12	1.30822e+06
A0A5N6R6W3	AT-hook motif nuclear-localized protein OS=Carpinus fangiana OX=176857 GN=FH972_012423 PE=4 SV=1	38	9.57	■	24	High	0	6.918	125	3	2	2	7	1.30591e+06
A0A660KST8	SGNH hydrolase-type esterase domain-containing protein OS=Carpinus fangiana OX=176857 GN=FH972_011255 PE=3 SV=1	55.4	6.71	■	55	High	0	3.934	68	2	1	1	2	1.29706e+06
A0A5N6QU76	Ubiquitin-like domain-containing protein OS=Carpinus fangiana OX=176857 GN=FH972_007067 PE=4 SV=1	58.7	4.77	■	37	High	0	5.699	56	4	1	1	3	1.27967e+06
A0A5N6QKA6	cytokinin dehydrogenase OS=Carpinus fangiana OX=176857 GN=FH972_003077 PE=3 SV=1	55.7	6.4	■	411	High	0	9.063	65	4	1	1	2	1.27323e+06
A0A660KPD3	Alpha-N-acetylglucosaminidase C-terminal domain-containing protein OS=Carpinus fangiana OX=176857 GN=FH972_010802 PE=4 SV=1	91.2	6.84	■	176	High	0	6.397	89	3	2	2	2	1.23757e+06
A0A5N6QK05	Thiol protease aleurain-like OS=Carpinus fangiana OX=176857 GN=FH972_002985 PE=3 SV=1	39.2	6.96	■	292	High	0	10.782	148	3	2	2	8	1.21638e+06
A0A5N6RHF9	Enhancer of mRNA-decapping protein 4 WD40 repeat region domain-containing protein OS=Carpinus fangiana OX=176857 GN=FH972_016942 PE=3 SV=1	148	6.05	■	240	High	0	5.146	66	1	1	1	1	1.2139e+06
A0A4D6Q3N2	Elongation factor 1-gamma OS=Betula platyphylla OX=78630 PE=2 SV=1	47.9	6.24	■	137	High	0	5.481	45	3	2	2	9	1.16844e+06
A0A5N6QDV2	Neprosin domain-containing protein OS=Carpinus fangiana OX=176857 GN=FH972_001111 PE=4 SV=1	57.9	7.12	■	153	High	0	9.831	121	6	3	3	8	1.12704e+06
A0A5N6QMN5	Glycoside hydrolase family 19 catalytic domain-containing protein OS=Carpinus fangiana OX=176857 GN=FH972_004917 PE=4 SV=1	35.5	7.96	■	347	High	0	2.581	58	2	1	1	2	1.11381e+06
A0A5N6QMZ1	Coatomer subunit gamma OS=Carpinus fangiana OX=176857 GN=FH972_005011 PE=3 SV=1	98.5	5.21	■	342	High	0	2.894	45	2	1	1	1	1.0539e+06
A0A5N6R8V1	Putative gamma-glutamylcyclotransferase OS=Carpinus fangiana OX=176857 GN=FH972_013313 PE=4 SV=1	19.7	5.38	■	392	High	0.006	2.143	20	2	1	1	6	1015209
A0A5N6QCU0	Small ribosomal subunit protein uS15 N-terminal domain-containing protein OS=Carpinus fangiana OX=176857 GN=FH972_001743 PE=3 SV=1	17.2	10.39	■	98	High	0	2.406	60	2	1	1	5	1.01222e+06
A0A5N6QV53	GHMP kinase N-terminal domain-containing protein OS=Carpinus fangiana OX=176857 GN=FH972_007339 PE=4 SV=1	40	6.52	■	238	High	0	8.335	139	4	2	2	7	1.00242e+06
A0A5N6RDG1	Myb-like domain-containing protein OS=Carpinus fangiana OX=176857 GN=FH972_014517 PE=4 SV=1	36	7.49	■	330	High	0	3.344	46	2	1	1	3	1.00219e+06
A0A5N6QXP0	K Homology domain-containing protein OS=Carpinus fangiana OX=176857 GN=FH972_007577 PE=4 SV=1	58.5	6.48	■	285	High	0	5.731	97	4	2	2	4	1.00069e+06
A0A5N6RRW0	Clp R domain-containing protein OS=Carpinus fangiana OX=176857 GN=FH972_018719 PE=3 SV=1	102.9	6.46	■	288	High	0	3.523	52	2	1	1	1	987539
A0A5N6QJH6	Serine aminopeptidase S33 domain-containing protein OS=Carpinus fangiana OX=176857 GN=FH972_003071 PE=4 SV=1	33.8	7.42	■	161	High	0	5.628	53	4	1	1	3	975016
P02663	Alpha-S2-casein (Laboratory-Cont) OS=Bos taurus GN=CSN1S2 PE=1 SV=2	26	8.43	■	140	High	0	3.86	58	3	2	2	9	963868
A0A5N6REP0	Chitin-binding type-1 domain-containing protein OS=Carpinus fangiana OX=176857 GN=FH972_014933 PE=4 SV=1	33.8	8.09	■	61	High	0	6.256	45	2	1	1	5	920370
A0A5N6RHX8	CAP-Gly domain-containing protein OS=Carpinus fangiana OX=176857 GN=FH972_016688 PE=4 SV=1	53.2	6.76	■	380	High	0	4.884	66	2	1	1	2	918137
A0A660KUZ2	Neutral ceramidase OS=Carpinus fangiana OX=176857 GN=FH972_011628 PE=3 SV=1	86.4	7.2	■	252	High	0	9.61	143	5	3	3	5	896901
A0A5N6QEM8	Acyl-CoA-binding domain-containing protein 4 OS=Carpinus fangiana OX=176857 GN=FH972_001778 PE=4 SV=1	56.9	6.09	■	189	High	0.002	2.233	44	2	1	1	2	884040
A0A5N6QTF4	Alpha-L-fucosidase OS=Carpinus fangiana OX=176857 GN=FH972_006732 PE=3 SV=1	40.3	7.18	■	144	High	0	3.116	45	2	1	1	2	877434
A0A5N6RG57	Fumarylacetoacetase-like C-terminal domain-containing protein OS=Carpinus fangiana OX=176857 GN=FH972_015422 PE=3 SV=1	23.6	6.96	■	407	High	0	3.229	45	2	1	1	6	870835
V5K8R4	Endoglucanase OS=Betula luminifera OX=312789 GN=KOR3 PE=2 SV=1	57.6	6.76	■	230	High	0	9.605	142	4	2	2	4	859334
A0A5N6QMU3	Phospholipase A-2-activating protein OS=Carpinus fangiana OX=176857 GN=FH972_004975 PE=4 SV=1	83.9	5.5	■	387	High	0	3.072	66	2	1	1	1	831064
A0A5N6QG92	Histone H2A/H2B/H3 domain-containing protein OS=Carpinus fangiana OX=176857 GN=FH972_002284 PE=3 SV=1	18.8	10.84	■	105	High	0.002	2.274	43	2	1	1	4	819291
A0A5N6L470	Histone H3 OS=Carpinus fangiana OX=176857 GN=FH972_009713 PE=3 SV=1	15.3	11.3	■	105	High	0.002	2.274	43	2	1	1	5	819291
A0A5N6QA79	Calcyclin-binding protein OS=Carpinus fangiana OX=176857 GN=FH972_000939 PE=4 SV=1	38.2	7.3	■	95	High	0	2.398	38	2	1	1	2	809174
A0A5N6QJ89	Phytocyanin domain-containing protein OS=Carpinus fangiana OX=176857 GN=FH972_003672 PE=3 SV=1	20.3	6.51	■	236	High	0	7.381	42	4	1	1	10	772067
A0A5N6RNF1	PITH domain-containing protein OS=Carpinus fangiana OX=176857 GN=FH972_017936 PE=3 SV=1	22.4	5.17	■	281	High	0	3.965	55	3	1	1	7	752130
A0A5N6R5A8	Trehalase OS=Carpinus fangiana OX=176857 GN=FH972_011959 PE=3 SV=1	64.1	6.27	■	30	High	0	7.15	81	2	1	1	3	726157
Q43321	Enolase OS=Alnus glutinosa OX=3517 GN=PGH1 PE=2 SV=1	47.6	5.58	■	226	High	0	13.882	195	4	2	1	8	723351
A0A660KNH1	ubiquitinyl hydrolase 1 OS=Carpinus fangiana OX=176857 GN=FH972_010482 PE=3 SV=1	131.3	5.94	■	184	High	0	3.882	36	2	1	1	1	718038
A0A5N6QY12	beta-fructofuranosidase OS=Carpinus fangiana OX=176857 GN=FH972_008188 PE=3 SV=1	69.3	5	■	178	High	0	5.575	69	2	1	1	3	711508
A0A5N6RHZ6	CS domain-containing protein OS=Carpinus fangiana OX=176857 GN=FH972_016219 PE=4 SV=1	28.9	5.81	■	248	High	0	3.884	62	2	1	1	5	704798
A0A5N6RB32	Glutathione reductase OS=Carpinus fangiana OX=176857 GN=FH972_014928 PE=3 SV=1	53.2	6.47	■	88	High	0	5.15	76	2	1	1	3	694679
A0A5N6R4H0	Thioester reductase (TE) domain-containing protein OS=Carpinus fangiana OX=176857 GN=FH972_009286 PE=3 SV=1	33.9	8.88	■	403	High	0	3.103	40	2	1	1	4	686571
A0A5N6QZQ1	J domain-containing protein OS=Carpinus fangiana OX=176857 GN=FH972_008743 PE=3 SV=1	88.6	8.1	■	350	High	0.007	2.044	44	2	1	1	1	669081
A0A5N6QPE7	14-3-3 domain-containing protein OS=Carpinus fangiana OX=176857 GN=FH972_004355 PE=3 SV=1	28	4.91	■	22	High	0	2.984	48	2	1	1	3	646415
A0A5N6RV79	Cysteine proteinase inhibitor OS=Carpinus fangiana OX=176857 GN=FH972_019958 PE=3 SV=1	27.1	7.9	■	54	High	0	2.424	51	2	1	1	4	639237
A0A660KUN6	NAB domain-containing protein OS=Carpinus fangiana OX=176857 GN=FH972_011841 PE=3 SV=1	72.5	5.26	■	183	High	0	3.58	61	2	1	1	1	637880
A0A5N6R7C8	Glycosyltransferase OS=Carpinus fangiana OX=176857 GN=FH972_012570 PE=3 SV=1	52.8	5.74	■	360	High	0	4.533	58	1	1	1	2	627408
A0A5N6R972	Nitrile-specifier protein 5 OS=Carpinus fangiana OX=176857 GN=FH972_014222 PE=4 SV=1	34.9	5.88	■	276	High	0	2.897	45	2	1	1	3	626814
A0A5N6QDF6	Phospholipase D OS=Carpinus fangiana OX=176857 GN=FH972_001977 PE=3 SV=1	92	5.94	■	315	High	0	3.36	62	2	1	1	2	624143
A0A5N6RCH9	indole-3-glycerol-phosphate synthase OS=Carpinus fangiana OX=176857 GN=FH972_014212 PE=3 SV=1	44	6.47	■	324	High	0	3.668	45	2	1	1	4	613073
A0A5N6QCA6	rhamnogalacturonan endolyase OS=Carpinus fangiana OX=176857 GN=FH972_000598 PE=3 SV=1	78.1	6.84	■	128	High	0	4.39	58	2	1	1	3	611778
A0A5N6L5Q7	Glycosyl hydrolase family 32 N-terminal domain-containing protein OS=Carpinus fangiana OX=176857 GN=FH972_026891 PE=3 SV=1	65.3	6.73	■	322	High	0	4.707	55	3	2	2	4	586496
A0A4D6C6N2	4CL10 OS=Betula platyphylla OX=78630 PE=2 SV=1	56.2	6.58	■	326	High	0	4.109	65	2	1	1	2	572479
A0A5N6RIV6	DUF2470 domain-containing protein OS=Carpinus fangiana OX=176857 GN=FH972_016446 PE=4 SV=1	37	7.42	■	168	High	0	2.459	34	1	1	1	2	570661
A0AA49EFQ6	Cor a 1.0601 OS=Corylus avellana OX=13451 PE=2 SV=1	17.5	6.54	■	339	High	0	6.246	84	7	2	1	16	568873
A0A5N6RTL3	Stress-induced protein KIN2-like OS=Carpinus fangiana OX=176857 GN=FH972_020560 PE=4 SV=1	6.7	5.26	■	158	High	0	5.574	84	2	1	1	23	563797
A0A5N6RSE8	Aconitase A/isopropylmalate dehydratase small subunit swivel domain-containing protein OS=Carpinus fangiana OX=176857 GN=FH972_019694 PE=4 SV=1	27.3	7.42	■	36	High	0	4.091	55	2	1	1	6	562723
A0A0A7RAT3	Ubiquitin-conjugating enzyme (Fragment) OS=Betula luminifera OX=312789 PE=2 SV=1	83.4	4.82	■	12	High	0	2.484	39	2	1	1	1	539176
A0A5N6QRL6	UBC core domain-containing protein OS=Carpinus fangiana OX=176857 GN=FH972_005259 PE=4 SV=1	114.1	4.68	■	12	High	0	2.484	39	2	1	1	1	539176
A0A5N6QZM2	Small nuclear ribonucleoprotein-associated protein OS=Carpinus fangiana OX=176857 GN=FH972_008716 PE=3 SV=1	29	11.03	■	336	High	0.002	2.199	49	3	1	1	3	535832
A0A5N6QZN5	hydroxymethylbilane synthase OS=Carpinus fangiana OX=176857 GN=FH972_008746 PE=3 SV=1	41.2	7.93	■	231	High	0	3.079	41	2	1	1	3	524010
A0A5N6RG38	Survival protein SurE-like phosphatase/nucleotidase domain-containing protein OS=Carpinus fangiana OX=176857 GN=FH972_015637 PE=3 SV=1	32.7	5.25	■	195	High	0	2.832	48	2	1	1	4	513001
A0A5N6RF72	peptidyl-tRNA hydrolase OS=Carpinus fangiana OX=176857 GN=FH972_016039 PE=4 SV=1	54.8	6.16	■	302	High	0	3.435	65	2	1	1	3	510641
A0A5N6R2S3	Glucose-methanol-choline oxidoreductase N-terminal domain-containing protein OS=Carpinus fangiana OX=176857 GN=FH972_012091 PE=3 SV=1	58.9	6.64	■	341	High	0	3.915	71	2	1	1	2	510531
A0A5N6R1Z6	Major facilitator superfamily (MFS) profile domain-containing protein OS=Carpinus fangiana OX=176857 GN=FH972_009458 PE=3 SV=1	118.1	7.93	■	398	High	0	3.22	51	2	1	1	1	509006
A0A5N6QM69	Proline iminopeptidase OS=Carpinus fangiana OX=176857 GN=FH972_004758 PE=3 SV=1	44.6	6.05	■	38	High	0	5.719	51	3	1	1	4	504752
A0A0H4CRM9	Peroxidase OS=Betula platyphylla OX=78630 GN=POD7 PE=2 SV=1	33.8	8.24	■	331	High	0	5.241	106	46	2	1	5	499299
A0A5N6QQ66	Isochorismatase-like domain-containing protein OS=Carpinus fangiana OX=176857 GN=FH972_005742 PE=3 SV=1	27	5.78	■	376	High	0	3.16	23	1	1	1	5	467871
A0A5N6RC78	peptidylprolyl isomerase OS=Carpinus fangiana OX=176857 GN=FH972_014122 PE=4 SV=1	33.6	9.76	■	320	High	0	3.255	44	2	1	1	3	457077
A0A5N6REM7	Alanine--tRNA ligase OS=Carpinus fangiana OX=176857 GN=FH972_015943 PE=3 SV=1	111.3	6.52	■	383	High	0	2.484	31	1	1	1	1	454435
A0A5N6QMM2	N-acyl-aliphatic-L-amino acid amidohydrolase OS=Carpinus fangiana OX=176857 GN=FH972_004793 PE=3 SV=1	50	5.72	■	256	High	0	2.375	39	1	1	1	3	450584
A0A5N6R9T2	Tyrosine-protein kinase ephrin type A/B receptor-like domain-containing protein OS=Carpinus fangiana OX=176857 GN=FH972_013393 PE=4 SV=1	156.1	6.62	■	394	High	0	2.882	55	2	1	1	1	450446
A0A5N6RXF8	Ubiquitin-fold modifier-conjugating enzyme 1 OS=Carpinus fangiana OX=176857 GN=FH972_020694 PE=3 SV=1	19.7	8.15	■	306	High	0	2.288	49	2	1	1	6	436184
A0A5N6RAY3	Glycolipid transfer protein domain-containing protein OS=Carpinus fangiana OX=176857 GN=FH972_014725 PE=4 SV=1	22.4	6.68	■	384	High	0	6.622	73	2	1	1	8	397569
A0A5N6R6Q9	Pectin acetylesterase OS=Carpinus fangiana OX=176857 GN=FH972_012634 PE=3 SV=1	44	7.83	■	359	High	0	5.632	48	2	1	1	6	389453
A0A5N6RV04	Imidazole glycerol phosphate synthase hisHF OS=Carpinus fangiana OX=176857 GN=FH972_020314 PE=3 SV=1	64.1	6.62	■	1	High	0	3.021	57	2	1	1	1	387783
A0A5N6RFL8	Probable 6-phosphogluconolactonase OS=Carpinus fangiana OX=176857 GN=FH972_016186 PE=3 SV=1	35	8.44	■	269	High	0.009	2.027	44	1	1	1	3	378499
A0A5N6QP23	Splicing factor U2af large subunit OS=Carpinus fangiana OX=176857 GN=FH972_004284 PE=3 SV=1	60	5.54	■	397	High	0	2.697	48	2	1	1	2	375498
A0A5N6QH88	RNA helicase OS=Carpinus fangiana OX=176857 GN=FH972_003056 PE=3 SV=1	76.1	5.25	■	136	High	0	2.605	51	2	1	1	1	375025
A0A125R6H0	LEA1 OS=Betula platyphylla OX=78630 PE=2 SV=1	16.5	4.96	■	179	High	0	2.497	43	2	1	1	9	328363
A0A5N6QX63	Phosphoserine aminotransferase OS=Carpinus fangiana OX=176857 GN=FH972_007065 PE=3 SV=1	46.9	8.07	■	146	High	0	2.8	44	1	1	1	3	307637
A0A5N6QJL6	Protein BOLA2 OS=Carpinus fangiana OX=176857 GN=FH972_002868 PE=3 SV=1	10.4	5.83	■	237	High	0	4.141	71	1	1	1	12	293432
A0A5N6R618	MEMO1 family protein OS=Carpinus fangiana OX=176857 GN=FH972_013117 PE=3 SV=1	32.7	6.58	■	199	High	0	2.371	14	2	1	1	5	280551
A0A5N6QLL1	DM2 domain-containing protein OS=Carpinus fangiana OX=176857 GN=FH972_003974 PE=4 SV=1	38.6	4.97	■	321	High	0	2.405	38	1	1	1	4	275737
A0A5N6L580	Matrin-type domain-containing protein OS=Carpinus fangiana OX=176857 GN=FH972_026857 PE=3 SV=1	39	9.99	■	204	High	0	2.347	18	1	1	1	2	265890
A0A5N6R4P5	adenine phosphoribosyltransferase OS=Carpinus fangiana OX=176857 GN=FH972_012764 PE=3 SV=1	20.2	6.57	■	16	High	0	2.902	53	2	1	1	5	255480
A0A5N6RRA1	Tic22-like family protein OS=Carpinus fangiana OX=176857 GN=FH972_018545 PE=4 SV=1	30.7	9.29	■	82	High	0	3.665	68	2	1	1	4	242227
A0A5N6R9C9	O-fucosyltransferase family protein OS=Carpinus fangiana OX=176857 GN=FH972_014204 PE=4 SV=1	65.6	5.66	■	6	High	0.006	2.08	22	1	1	1	2	210587
A0A5N6RWK2	NAD(P)H dehydrogenase (quinone) OS=Carpinus fangiana OX=176857 GN=FH972_020476 PE=3 SV=1	21.7	6.38	■	205	High	0	3.264	52	1	1	1	8	202693
A0A5N6RA37	Rho-GAP domain-containing protein OS=Carpinus fangiana OX=176857 GN=FH972_013693 PE=4 SV=1	94.2	5.07	■	74	High	0.002	2.245	44	1	1	1	1	198119
A0A660KU47	Malonyl-CoA:ACP transacylase (MAT) domain-containing protein OS=Carpinus fangiana OX=176857 GN=FH972_011772 PE=4 SV=1	80.2	6.49	■	123	High	0	2.666	45	2	1	1	2	183154
A0A5N6QW82	DUF1421 domain-containing protein OS=Carpinus fangiana OX=176857 GN=FH972_007382 PE=4 SV=1	61.5	6.28	■	259	High	0.002	2.233	34	1	1	1	1	132937

## Sheet: Fully identified proteins
Accession	Description	MW [kDa]	pI	Master	Protein Group ID	Confidence	Exp. q-value	Sum PEP Score	Mascot Protein Score	# Global PSMs	# Global Pepts	# Global Uniq. Pepts	Coverage [%]	Abundances (Normalized)
P15494	Major pollen allergen Bet v 1-A OS=Betula pendula OX=3505 GN=BETVIA PE=1 SV=2	17.6	5.58	■	166	High	0	60.135	587	245	10	2	78	3.16241e+09
A0A5B9FYX5	Pectin lyase-like superfamily protein isoform 1 OS=Betula platyphylla OX=78630 PE=2 SV=1	54.6	6.62	■	147	High	0	93.477	920	266	13	13	32	1.01381e+09
A0A096XCA4	Glutathione S-transferase OS=Betula pendula OX=3505 PE=2 SV=1	27	6.93	■	416	High	0	90.852	909	164	18	18	66	8.29248e+08
Q9FUW6	Phenylcoumaran benzylic ether reductase Betv6 OS=Betula pendula OX=3505 GN=BETV6 PE=1 SV=1	34.2	7.27	■	151	High	0	43.96	532	144	11	11	40	5.21523e+08
A0A0H4CNV4	superoxide dismutase OS=Betula platyphylla OX=78630 GN=SOD1 PE=2 SV=1	15.9	6.51	■	328	High	0	40.806	268	134	4	4	38	2.76117e+08
A0A5N6RMW8	5-methyltetrahydropteroyltriglutamate--homocysteine S-methyltransferase OS=Carpinus fangiana OX=176857 GN=FH972_017594 PE=3 SV=1	84.1	6.8	■	419	High	0	39.038	528	65	8	3	12	2.7274e+08
A0A660KSJ9	Carboxypeptidase OS=Carpinus fangiana OX=176857 GN=FH972_010820 PE=3 SV=1	56.2	7.74	■	216	High	0	18.325	214	45	3	3	7	2.56238e+08
A0A291P0D9	Calmodulin OS=Corylus heterophylla x Corylus avellana OX=2044890 GN=CaM PE=2 SV=1	16.8	4.27	■	349	High	0	34.576	419	55	8	3	57	1.85679e+08
Q8L5T1	Peptidyl-prolyl cis-trans isomerase OS=Betula pendula OX=3505 GN=ppiase (CyP) PE=2 SV=1	18.3	8.44	■	79	High	0	23.565	210	98	3	3	20	1.19263e+08
A0A5N6REI6	Amine oxidase OS=Carpinus fangiana OX=176857 GN=FH972_015633 PE=3 SV=1	74.9	6.95	■	352	High	0	41.609	519	43	8	8	13	79494374
A0A5N6RD06	Triosephosphate isomerase, cytosolic OS=Carpinus fangiana OX=176857 GN=FH972_014374 PE=4 SV=1	27.3	5.4	■	47	High	0	36.063	532	33	7	6	25	7.32128e+07
A0A5N6QJP8	Lactoylglutathione lyase OS=Carpinus fangiana OX=176857 GN=FH972_003218 PE=3 SV=1	82.3	8.37	■	213	High	0	23.86	240	64	4	2	7	7.06952e+07
A0A5N6QCX6	Ferredoxin--NADP reductase, chloroplastic OS=Carpinus fangiana OX=176857 GN=FH972_000819 PE=3 SV=1	42.2	8.48	■	405	High	0	8.608	139	12	3	3	7	6.19675e+07
A0A5N6RS77	Phosphoglycerate kinase OS=Carpinus fangiana OX=176857 GN=FH972_019397 PE=3 SV=1	42.5	7.59	■	132	High	0	22.401	280	13	5	5	16	5.78595e+07
A0A5N6QTK6	isopentenyl-diphosphate Delta-isomerase OS=Carpinus fangiana OX=176857 GN=FH972_006258 PE=3 SV=1	33.7	6.25	■	108	High	0	11.39	175	13	3	3	12	5.71862e+07
A0A660KP17	Beta-hexosaminidase OS=Carpinus fangiana OX=176857 GN=FH972_010693 PE=3 SV=1	64.1	5.94	■	78	High	0	46.319	458	64	8	8	16	5.28898e+07
A0A5N6QU56	4-hydroxy-4-methyl-2-oxoglutarate aldolase OS=Carpinus fangiana OX=176857 GN=FH972_006259 PE=3 SV=1	17.7	5.54	■	64	High	0	13.606	220	12	4	4	25	47836303
A0A5N6REK9	phosphoglucomutase (alpha-D-glucose-1,6-bisphosphate-dependent) OS=Carpinus fangiana OX=176857 GN=FH972_014987 PE=3 SV=1	62.7	6.81	■	351	High	0	18.633	258	21	5	5	9	4.53694e+07
A0A5N6RAU6	Subtilisin-like protease SBT1.7 OS=Carpinus fangiana OX=176857 GN=FH972_013669 PE=3 SV=1	81.4	6.29	■	426	High	0	4.631	57	15	2	2	3	3.96184e+07
A0A5N6RKZ1	beta-glucosidase OS=Carpinus fangiana OX=176857 GN=FH972_017670 PE=4 SV=1	68.7	8.75	■	84	High	0	12.793	210	19	3	1	5	2.9344e+07
A0A5N6QSH8	Pectinesterase OS=Carpinus fangiana OX=176857 GN=FH972_005885 PE=3 SV=1	62	8.92	■	221	High	0	13.978	237	13	4	4	7	2.87987e+07
A0A5N6R5Z1	Thaumatin-like protein OS=Carpinus fangiana OX=176857 GN=FH972_012125 PE=3 SV=1	24.3	6.8	■	370	High	0	11.886	169	23	3	2	18	2.68954e+07
A0A5N6QZU2	glutathione dehydrogenase (ascorbate) OS=Carpinus fangiana OX=176857 GN=FH972_007823 PE=3 SV=1	30	8.95	■	354	High	0	9.131	142	8	3	3	8	2.64139e+07
A0A2K9VP30	THL2 OS=Corylus heterophylla x Corylus avellana OX=2044890 PE=2 SV=1	12.8	6.3	■	186	High	0	9.614	68	8	1	1	19	24849348
A0A5N6RGA2	monodehydroascorbate reductase (NADH) OS=Carpinus fangiana OX=176857 GN=FH972_016569 PE=3 SV=1	47.2	7.34	■	265	High	0	26.659	385	23	7	7	16	23683282
A0A5N6RMF7	Beta-galactosidase OS=Carpinus fangiana OX=176857 GN=FH972_017440 PE=3 SV=1	94.8	6.24	■	396	High	0	21.49	266	21	5	3	7	2.19174e+07
A0A5N6QRD8	chitinase OS=Carpinus fangiana OX=176857 GN=FH972_005341 PE=4 SV=1	34	7.59	■	279	High	0	19.776	209	11	3	3	16	2.16642e+07
A0A660KKJ7	L-ascorbate oxidase OS=Carpinus fangiana OX=176857 GN=FH972_009520 PE=3 SV=1	60.1	9.42	■	4	High	0	11.432	161	13	4	4	9	21239354
A0A5N6QJE2	3-hydroxyisobutyryl-CoA hydrolase OS=Carpinus fangiana OX=176857 GN=FH972_003289 PE=3 SV=1	46.8	7.27	■	75	High	0	11.867	197	16	4	4	9	1.9282e+07
A0A5N6QXX2	Monocopper oxidase-like protein SKS1 OS=Carpinus fangiana OX=176857 GN=FH972_008189 PE=3 SV=1	66.8	6.13	■	278	High	0	20.057	201	17	4	4	6	1.90451e+07
A0A5N6QY73	UTP--glucose-1-phosphate uridylyltransferase OS=Carpinus fangiana OX=176857 GN=FH972_007757 PE=3 SV=1	52.2	6.24	■	371	High	0	15.668	238	20	4	4	9	18881358
A0A0F7G6N6	Malate dehydrogenase OS=Betula luminifera OX=312789 GN=MDH PE=2 SV=1	35.6	6.77	■	303	High	0	2.476	54	4	1	1	2	18672028
A0A5N6R7U5	protein-serine/threonine phosphatase OS=Carpinus fangiana OX=176857 GN=FH972_013006 PE=3 SV=1	31.4	5.21	■	286	High	0	28.329	373	19	6	6	22	1.80402e+07
A0A5N6QKF5	glucose-6-phosphate 1-epimerase OS=Carpinus fangiana OX=176857 GN=FH972_004167 PE=3 SV=1	35.8	6.19	■	245	High	0	15.276	130	21	2	1	7	1.72403e+07
A0A5N6RQU6	Uroporphyrinogen decarboxylase OS=Carpinus fangiana OX=176857 GN=FH972_019567 PE=3 SV=1	161.4	8.15	■	170	High	0	6.977	132	8	3	3	2	1.4679e+07
A0A5N6RME5	UTP-monosaccharide-1-phosphate uridylyltransferase OS=Carpinus fangiana OX=176857 GN=FH972_018421 PE=3 SV=1	69.2	6.61	■	365	High	0	10.975	216	13	4	4	6	1.46263e+07
A0A660KV52	glucan endo-1,3-beta-D-glucosidase OS=Carpinus fangiana OX=176857 GN=FH972_010391 PE=3 SV=1	50.8	8.84	■	295	High	0	4.623	85	6	2	2	4	1.44131e+07
A0A5N6QC13	alpha-glucosidase OS=Carpinus fangiana OX=176857 GN=FH972_000750 PE=3 SV=1	206.1	8.43	■	115	High	0	23.43	147	23	3	3	3	1.40706e+07
Q9FSY7	Endoplasmic reticulum chaperone BiP OS=Corylus avellana OX=13451 PE=1 SV=1	73.5	5.08	■	191	High	0	17.61	276	11	5	3	9	1.34816e+07
A0A5N6QPX8	Purple acid phosphatase OS=Carpinus fangiana OX=176857 GN=FH972_005066 PE=3 SV=1	53.7	7.01	■	192	High	0	11.482	59	26	1	1	3	1.32832e+07
A0A5B9FYI6	Cytochrome c OS=Betula platyphylla OX=78630 PE=2 SV=1	12.4	9.31	■	300	High	0	11.947	165	11	3	3	31	1.27833e+07
A0A5N6RPZ2	Ribonuclease OS=Carpinus fangiana OX=176857 GN=FH972_018692 PE=4 SV=1	108.3	7.09	■	100	High	0	6.396	89	7	2	2	2	8.98769e+06
A0A5N6QL76	Tubulin-specific chaperone A OS=Carpinus fangiana OX=176857 GN=FH972_003694 PE=3 SV=1	12.8	5.01	■	309	High	0	9.677	174	5	3	3	23	7.61255e+06
A0A5N6QZB6	10 kDa chaperonin OS=Carpinus fangiana OX=176857 GN=FH972_008622 PE=3 SV=1	10.4	9.09	■	402	High	0	3.525	67	4	2	2	18	7.56253e+06
A0A5N6RKH2	phosphoglycerate mutase (2,3-diphosphoglycerate-independent) OS=Carpinus fangiana OX=176857 GN=FH972_016986 PE=3 SV=1	61.3	5.87	■	307	High	0	16.465	211	10	5	5	10	7.53884e+06
A0A5N6RLY8	YbhB/YbcL family Raf kinase inhibitor-like protein OS=Carpinus fangiana OX=176857 GN=FH972_017164 PE=4 SV=1	18.6	6.04	■	338	High	0	8.195	65	8	1	1	7	7509221
A0A5N6R808	chorismate mutase OS=Carpinus fangiana OX=176857 GN=FH972_013061 PE=4 SV=1	56.8	5.16	■	258	High	0	6.193	103	5	2	2	4	7.21851e+06
A0A5N6QLH2	Cyclase OS=Carpinus fangiana OX=176857 GN=FH972_004567 PE=3 SV=1	30.1	5.63	■	80	High	0	5.971	102	8	2	1	7	6.98925e+06
A0A5N6QXY6	Ubiquitin receptor RAD23 OS=Carpinus fangiana OX=176857 GN=FH972_007930 PE=3 SV=1	41.4	4.84	■	188	High	0	6.912	56	7	2	2	5	6.68162e+06
A0A5N6RYY2	glycerophosphodiester phosphodiesterase OS=Carpinus fangiana OX=176857 GN=FH972_020850 PE=4 SV=1	81.6	5.57	■	173	High	0	7.146	114	7	2	2	3	6408420
A0A5N6RMD5	Protein disulfide-isomerase OS=Carpinus fangiana OX=176857 GN=FH972_018579 PE=3 SV=1	55.5	4.93	■	138	High	0	19.226	198	11	5	5	14	6.2858e+06
A0A5N6RHR3	Non-specific lipid-transfer protein OS=Carpinus fangiana OX=176857 GN=FH972_017038 PE=3 SV=1	12.3	8.97	■	120	High	0	2.711	63	4	1	1	7	6.11512e+06
A0A5N6QPD4	PII protein OS=Carpinus fangiana OX=176857 GN=FH972_004859 PE=3 SV=1	21.4	9.73	■	217	High	0	5.398	59	6	2	2	13	5.67802e+06
A0A5N6R1M7	Glutaredoxin-dependent peroxiredoxin OS=Carpinus fangiana OX=176857 GN=FH972_009359 PE=3 SV=1	22.1	8.78	■	174	High	0	6.725	140	6	2	2	9	4.54777e+06
A0A5N6RD52	Peptide-methionine (R)-S-oxide reductase OS=Carpinus fangiana OX=176857 GN=FH972_015541 PE=3 SV=1	15	7.24	■	250	High	0.006	2.119	45	2	1	1	7	4533197
A4K9Z8	Profilin-2 OS=Betula pendula OX=3505 PE=1 SV=1	14.3	5.17	■	135	High	0	10.317	65	8	2	2	29	4.45834e+06
A0A5N6QVR6	Aldose 1-epimerase OS=Carpinus fangiana OX=176857 GN=FH972_007525 PE=3 SV=1	35.4	9.48	■	406	High	0	7.675	82	3	2	2	8	4.08221e+06
A0A5N6RPB4	Germin-like protein OS=Carpinus fangiana OX=176857 GN=FH972_019032 PE=3 SV=1	24.4	7.34	■	181	High	0	12.067	97	18	2	2	13	3773895
A0A9E9L874	Birch protein OS=Betula platyphylla OX=78630 PE=2 SV=1	21.7	5.78	■	373	High	0	7.73	56	8	1	1	9	3.76214e+06
A0A2U8U287	Translationally-controlled tumor protein OS=Betula pendula OX=3505 PE=2 SV=1	18.9	4.73	■	197	High	0	3.506	59	4	1	1	5	3.71791e+06
A0A5N6QH42	Calcium-transporting ATPase OS=Carpinus fangiana OX=176857 GN=FH972_002134 PE=3 SV=1	91.6	6.89	■	154	High	0	6.879	58	7	1	1	1	3692944
Q39419	Polcalcin Bet v 4 OS=Betula pendula OX=3505 GN=BETV4 PE=1 SV=1	9.4	4.94	■	229	High	0	9.973	137	8	3	3	39	3.67904e+06
A0A5N6RUR7	non-reducing end alpha-L-arabinofuranosidase OS=Carpinus fangiana OX=176857 GN=FH972_019926 PE=3 SV=1	74.4	5.29	■	81	High	0	7.499	32	7	1	1	2	3.59258e+06
A0A5N6RNU9	Polyadenylate-binding protein OS=Carpinus fangiana OX=176857 GN=FH972_018064 PE=3 SV=1	71.5	7.83	■	424	High	0	14.497	183	6	3	3	6	3.55502e+06
A0A5N6RME4	phosphatidate phosphatase OS=Carpinus fangiana OX=176857 GN=FH972_017457 PE=3 SV=1	100.5	4.82	■	19	High	0	3.906	99	4	2	2	2	3.45437e+06
Q39415	1 Sc-3 protein OS=Betula pendula OX=3505 GN=1 Sc-3 PE=2 SV=1	17.4	6.1	■	284	High	0	12.016	146	4	3	3	26	3.35199e+06
A0A660KSE3	peptide-methionine (S)-S-oxide reductase OS=Carpinus fangiana OX=176857 GN=FH972_009509 PE=3 SV=1	21.8	5.97	■	355	High	0	4.431	62	9	2	1	10	3.33803e+06
A0A5N6RV21	protein-tyrosine-phosphatase OS=Carpinus fangiana OX=176857 GN=FH972_019995 PE=3 SV=1	40.8	5.62	■	9	High	0	6.619	96	8	2	2	7	3.21618e+06
Q39417	1-Sc1 protein OS=Betula pendula OX=3505 GN=1-Sc1 PE=2 SV=1	17.4	6.19	■	294	High	0	27.952	293	115	5	1	34	2.95818e+06
A0A0A1CA01	Cinnamoyl-CoA reductase 1 OS=Betula platyphylla OX=78630 PE=2 SV=1	34.5	6.55	■	344	High	0	9.913	117	8	2	2	6	2.7797e+06
A0A5N6QY20	Transmembrane protein 33 homolog OS=Carpinus fangiana OX=176857 GN=FH972_007968 PE=3 SV=1	39.5	9.76	■	235	High	0	6.449	98	3	1	1	4	2.70597e+06
A0A5N6QUS0	Elongation factor Tu OS=Carpinus fangiana OX=176857 GN=FH972_006096 PE=3 SV=1	48.9	6.87	■	389	High	0	8.158	65	3	2	2	7	2.5328e+06
A0A5N6R573	Rho GDP-dissociation inhibitor 1 OS=Carpinus fangiana OX=176857 GN=FH972_012838 PE=3 SV=1	27	4.73	■	327	High	0	12.833	45	5	1	1	12	2.44528e+06
A0A5N6RWU9	Probable bifunctional methylthioribulose-1-phosphate dehydratase/enolase-phosphatase E1 OS=Carpinus fangiana OX=176857 GN=FH972_020573 PE=3 SV=1	57.9	5.96	■	262	High	0	4.197	75	3	1	1	2	2.44292e+06
A0A5N6R0T6	phosphopyruvate hydratase OS=Carpinus fangiana OX=176857 GN=FH972_008227 PE=3 SV=1	48.2	5.99	■	126	High	0	10.619	132	4	2	1	7	2.40513e+06
A0A5N6QU88	Alpha-mannosidase OS=Carpinus fangiana OX=176857 GN=FH972_006989 PE=3 SV=1	113.6	6.65	■	93	High	0	10.891	168	4	2	2	2	2.29175e+06
A0A5N6RNN4	Aspartyl aminopeptidase OS=Carpinus fangiana OX=176857 GN=FH972_018860 PE=3 SV=1	52.9	6.89	■	348	High	0	14.074	165	6	3	3	9	2.2311e+06
A0A5N6QZ54	Pirin-like protein OS=Carpinus fangiana OX=176857 GN=FH972_008560 PE=3 SV=1	35.5	8.85	■	49	High	0	3.533	67	6	1	1	3	2.1229e+06
A0A5N6QV80	Lysosomal Pro-X carboxypeptidase OS=Carpinus fangiana OX=176857 GN=FH972_006789 PE=3 SV=1	68.1	7.39	■	334	High	0	5.664	92	2	1	1	2	2.0243e+06
A0A5N6R9A7	Small ubiquitin-related modifier OS=Carpinus fangiana OX=176857 GN=FH972_014321 PE=3 SV=1	11.5	5.27	■	117	High	0	4.209	78	4	1	1	10	1969928
A0A5N6RMP0	Alpha-galactosidase OS=Carpinus fangiana OX=176857 GN=FH972_018667 PE=3 SV=1	40.1	7.66	■	412	High	0	3.437	48	2	1	1	3	1898279
A0A5N6QSK8	Calcium-dependent protein kinase OS=Carpinus fangiana OX=176857 GN=FH972_005377 PE=4 SV=1	63.4	5.95	■	33	High	0	7.268	104	2	1	1	3	1.72731e+06
A0A5N6QHG4	cytidine deaminase OS=Carpinus fangiana OX=176857 GN=FH972_003099 PE=3 SV=1	31.4	6.38	■	261	High	0	5.692	83	5	2	2	8	1.67519e+06
A0A5N6RAK8	Eukaryotic translation initiation factor isoform 4E OS=Carpinus fangiana OX=176857 GN=FH972_014774 PE=3 SV=1	23.5	6.01	■	415	High	0	11.917	113	5	2	2	11	1.66112e+06
A0A5N6RFA4	glutamine--tRNA ligase OS=Carpinus fangiana OX=176857 GN=FH972_015867 PE=3 SV=1	103.5	7.08	■	29	High	0	7.021	102	7	2	2	2	1.63042e+06
A0A5N6QPG0	Nucleoside diphosphate kinase OS=Carpinus fangiana OX=176857 GN=FH972_004889 PE=3 SV=1	26	8.62	■	21	High	0	2.303	51	2	1	1	4	1.556e+06
A0A5N6QEA5	Histone H4 OS=Carpinus fangiana OX=176857 GN=FH972_001501 PE=3 SV=1	11.4	11.47	■	110	High	0	6.328	91	3	2	2	21	1.53834e+06
O49813	Olee1-like protein OS=Betula pendula OX=3505 PE=2 SV=1	18.4	7.91	■	209	High	0	7.785	63	5	2	2	19	1.3264e+06
A0A5N6RGG2	Sm protein G OS=Carpinus fangiana OX=176857 GN=FH972_016625 PE=3 SV=1	9.1	6.65	■	48	High	0	5.743	89	4	2	2	30	1.31814e+06
A0A5N6M6J1	Actin OS=Carpinus fangiana OX=176857 GN=FH972_027299 PE=3 SV=1	41.6	5.58	■	361	High	0	13.649	177	6	3	3	12	1.30822e+06
A0A5N6R6W3	AT-hook motif nuclear-localized protein OS=Carpinus fangiana OX=176857 GN=FH972_012423 PE=4 SV=1	38	9.57	■	24	High	0	6.918	125	3	2	2	7	1.30591e+06
A0A5N6QKA6	cytokinin dehydrogenase OS=Carpinus fangiana OX=176857 GN=FH972_003077 PE=3 SV=1	55.7	6.4	■	411	High	0	9.063	65	4	1	1	2	1.27323e+06
A0A5N6QK05	Thiol protease aleurain-like OS=Carpinus fangiana OX=176857 GN=FH972_002985 PE=3 SV=1	39.2	6.96	■	292	High	0	10.782	148	3	2	2	8	1.21638e+06
A0A4D6Q3N2	Elongation factor 1-gamma OS=Betula platyphylla OX=78630 PE=2 SV=1	47.9	6.24	■	137	High	0	5.481	45	3	2	2	9	1.16844e+06
A0A5N6QMZ1	Coatomer subunit gamma OS=Carpinus fangiana OX=176857 GN=FH972_005011 PE=3 SV=1	98.5	5.21	■	342	High	0	2.894	45	2	1	1	1	1.0539e+06
A0A5N6R8V1	Putative gamma-glutamylcyclotransferase OS=Carpinus fangiana OX=176857 GN=FH972_013313 PE=4 SV=1	19.7	5.38	■	392	High	0.006	2.143	20	2	1	1	6	1015209
P02663	Alpha-S2-casein (Laboratory-Cont) OS=Bos taurus GN=CSN1S2 PE=1 SV=2	26	8.43	■	140	High	0	3.86	58	3	2	2	9	963868
A0A660KUZ2	Neutral ceramidase OS=Carpinus fangiana OX=176857 GN=FH972_011628 PE=3 SV=1	86.4	7.2	■	252	High	0	9.61	143	5	3	3	5	896901
A0A5N6QTF4	Alpha-L-fucosidase OS=Carpinus fangiana OX=176857 GN=FH972_006732 PE=3 SV=1	40.3	7.18	■	144	High	0	3.116	45	2	1	1	2	877434
V5K8R4	Endoglucanase OS=Betula luminifera OX=312789 GN=KOR3 PE=2 SV=1	57.6	6.76	■	230	High	0	9.605	142	4	2	2	4	859334
A0A5N6QMU3	Phospholipase A-2-activating protein OS=Carpinus fangiana OX=176857 GN=FH972_004975 PE=4 SV=1	83.9	5.5	■	387	High	0	3.072	66	2	1	1	1	831064
A0A5N6L470	Histone H3 OS=Carpinus fangiana OX=176857 GN=FH972_009713 PE=3 SV=1	15.3	11.3	■	105	High	0.002	2.274	43	2	1	1	5	819291
A0A5N6QA79	Calcyclin-binding protein OS=Carpinus fangiana OX=176857 GN=FH972_000939 PE=4 SV=1	38.2	7.3	■	95	High	0	2.398	38	2	1	1	2	809174
A0A5N6R5A8	Trehalase OS=Carpinus fangiana OX=176857 GN=FH972_011959 PE=3 SV=1	64.1	6.27	■	30	High	0	7.15	81	2	1	1	3	726157
Q43321	Enolase OS=Alnus glutinosa OX=3517 GN=PGH1 PE=2 SV=1	47.6	5.58	■	226	High	0	13.882	195	4	2	1	8	723351
A0A660KNH1	ubiquitinyl hydrolase 1 OS=Carpinus fangiana OX=176857 GN=FH972_010482 PE=3 SV=1	131.3	5.94	■	184	High	0	3.882	36	2	1	1	1	718038
A0A5N6QY12	beta-fructofuranosidase OS=Carpinus fangiana OX=176857 GN=FH972_008188 PE=3 SV=1	69.3	5	■	178	High	0	5.575	69	2	1	1	3	711508
A0A5N6RB32	Glutathione reductase OS=Carpinus fangiana OX=176857 GN=FH972_014928 PE=3 SV=1	53.2	6.47	■	88	High	0	5.15	76	2	1	1	3	694679
A0A5N6RV79	Cysteine proteinase inhibitor OS=Carpinus fangiana OX=176857 GN=FH972_019958 PE=3 SV=1	27.1	7.9	■	54	High	0	2.424	51	2	1	1	4	639237
A0A5N6R7C8	Glycosyltransferase OS=Carpinus fangiana OX=176857 GN=FH972_012570 PE=3 SV=1	52.8	5.74	■	360	High	0	4.533	58	1	1	1	2	627408
A0A5N6R972	Nitrile-specifier protein 5 OS=Carpinus fangiana OX=176857 GN=FH972_014222 PE=4 SV=1	34.9	5.88	■	276	High	0	2.897	45	2	1	1	3	626814
A0A5N6QDF6	Phospholipase D OS=Carpinus fangiana OX=176857 GN=FH972_001977 PE=3 SV=1	92	5.94	■	315	High	0	3.36	62	2	1	1	2	624143
A0A5N6RCH9	indole-3-glycerol-phosphate synthase OS=Carpinus fangiana OX=176857 GN=FH972_014212 PE=3 SV=1	44	6.47	■	324	High	0	3.668	45	2	1	1	4	613073
A0A5N6QCA6	rhamnogalacturonan endolyase OS=Carpinus fangiana OX=176857 GN=FH972_000598 PE=3 SV=1	78.1	6.84	■	128	High	0	4.39	58	2	1	1	3	611778
A0A4D6C6N2	4CL10 OS=Betula platyphylla OX=78630 PE=2 SV=1	56.2	6.58	■	326	High	0	4.109	65	2	1	1	2	572479
A0AA49EFQ6	Cor a 1.0601 OS=Corylus avellana OX=13451 PE=2 SV=1	17.5	6.54	■	339	High	0	6.246	84	7	2	1	16	568873
A0A5N6RTL3	Stress-induced protein KIN2-like OS=Carpinus fangiana OX=176857 GN=FH972_020560 PE=4 SV=1	6.7	5.26	■	158	High	0	5.574	84	2	1	1	23	563797
A0A5N6QZM2	Small nuclear ribonucleoprotein-associated protein OS=Carpinus fangiana OX=176857 GN=FH972_008716 PE=3 SV=1	29	11.03	■	336	High	0.002	2.199	49	3	1	1	3	535832
A0A5N6QZN5	hydroxymethylbilane synthase OS=Carpinus fangiana OX=176857 GN=FH972_008746 PE=3 SV=1	41.2	7.93	■	231	High	0	3.079	41	2	1	1	3	524010
A0A5N6RF72	peptidyl-tRNA hydrolase OS=Carpinus fangiana OX=176857 GN=FH972_016039 PE=4 SV=1	54.8	6.16	■	302	High	0	3.435	65	2	1	1	3	510641
A0A5N6QM69	Proline iminopeptidase OS=Carpinus fangiana OX=176857 GN=FH972_004758 PE=3 SV=1	44.6	6.05	■	38	High	0	5.719	51	3	1	1	4	504752
A0A0H4CRM9	Peroxidase OS=Betula platyphylla OX=78630 GN=POD7 PE=2 SV=1	33.8	8.24	■	331	High	0	5.241	106	46	2	1	5	499299
A0A5N6RC78	peptidylprolyl isomerase OS=Carpinus fangiana OX=176857 GN=FH972_014122 PE=4 SV=1	33.6	9.76	■	320	High	0	3.255	44	2	1	1	3	457077
A0A5N6REM7	Alanine--tRNA ligase OS=Carpinus fangiana OX=176857 GN=FH972_015943 PE=3 SV=1	111.3	6.52	■	383	High	0	2.484	31	1	1	1	1	454435
A0A5N6QMM2	N-acyl-aliphatic-L-amino acid amidohydrolase OS=Carpinus fangiana OX=176857 GN=FH972_004793 PE=3 SV=1	50	5.72	■	256	High	0	2.375	39	1	1	1	3	450584
A0A5N6RXF8	Ubiquitin-fold modifier-conjugating enzyme 1 OS=Carpinus fangiana OX=176857 GN=FH972_020694 PE=3 SV=1	19.7	8.15	■	306	High	0	2.288	49	2	1	1	6	436184
A0A5N6R6Q9	Pectin acetylesterase OS=Carpinus fangiana OX=176857 GN=FH972_012634 PE=3 SV=1	44	7.83	■	359	High	0	5.632	48	2	1	1	6	389453
A0A5N6RV04	Imidazole glycerol phosphate synthase hisHF OS=Carpinus fangiana OX=176857 GN=FH972_020314 PE=3 SV=1	64.1	6.62	■	1	High	0	3.021	57	2	1	1	1	387783
A0A5N6RFL8	Probable 6-phosphogluconolactonase OS=Carpinus fangiana OX=176857 GN=FH972_016186 PE=3 SV=1	35	8.44	■	269	High	0.009	2.027	44	1	1	1	3	378499
A0A5N6QP23	Splicing factor U2af large subunit OS=Carpinus fangiana OX=176857 GN=FH972_004284 PE=3 SV=1	60	5.54	■	397	High	0	2.697	48	2	1	1	2	375498
A0A5N6QH88	RNA helicase OS=Carpinus fangiana OX=176857 GN=FH972_003056 PE=3 SV=1	76.1	5.25	■	136	High	0	2.605	51	2	1	1	1	375025
A0A125R6H0	LEA1 OS=Betula platyphylla OX=78630 PE=2 SV=1	16.5	4.96	■	179	High	0	2.497	43	2	1	1	9	328363
A0A5N6QX63	Phosphoserine aminotransferase OS=Carpinus fangiana OX=176857 GN=FH972_007065 PE=3 SV=1	46.9	8.07	■	146	High	0	2.8	44	1	1	1	3	307637
A0A5N6QJL6	Protein BOLA2 OS=Carpinus fangiana OX=176857 GN=FH972_002868 PE=3 SV=1	10.4	5.83	■	237	High	0	4.141	71	1	1	1	12	293432
A0A5N6R618	MEMO1 family protein OS=Carpinus fangiana OX=176857 GN=FH972_013117 PE=3 SV=1	32.7	6.58	■	199	High	0	2.371	14	2	1	1	5	280551
A0A5N6R4P5	adenine phosphoribosyltransferase OS=Carpinus fangiana OX=176857 GN=FH972_012764 PE=3 SV=1	20.2	6.57	■	16	High	0	2.902	53	2	1	1	5	255480
A0A5N6RRA1	Tic22-like family protein OS=Carpinus fangiana OX=176857 GN=FH972_018545 PE=4 SV=1	30.7	9.29	■	82	High	0	3.665	68	2	1	1	4	242227
A0A5N6R9C9	O-fucosyltransferase family protein OS=Carpinus fangiana OX=176857 GN=FH972_014204 PE=4 SV=1	65.6	5.66	■	6	High	0.006	2.08	22	1	1	1	2	210587
A0A5N6RWK2	NAD(P)H dehydrogenase (quinone) OS=Carpinus fangiana OX=176857 GN=FH972_020476 PE=3 SV=1	21.7	6.38	■	205	High	0	3.264	52	1	1	1	8	202693

## Sheet: Domain-cont. prot. or fragments
Accession	Description	MW [kDa]	pI	Master	Protein Group ID	Confidence	Exp. q-value	Sum PEP Score	Mascot Protein Score	# Global PSMs	# Global Pepts	# Global Uniq. Pepts	Coverage [%]	Abundances (Normalized)
A0A660KTB0	VOC domain-containing protein OS=Carpinus fangiana OX=176857 GN=FH972_011475 PE=3 SV=1	15.5	6.18	■	273	High	0	9.379	115	86	2	2	12	1.1133e+09
A0A5N6QPU4	Fibronectin type III-like domain-containing protein OS=Carpinus fangiana OX=176857 GN=FH972_005636 PE=4 SV=1	83.4	7.43	■	220	High	0	33.915	516	57	8	8	11	2.93522e+08
A0A0F7CS08	glutathione transferase (Fragment) OS=Betula luminifera OX=312789 GN=GST PE=2 SV=1	24	6.8	■	291	High	0	11.057	182	46	4	4	19	2.19412e+08
A0A5N6RIT6	Pectate lyase superfamily protein domain-containing protein OS=Carpinus fangiana OX=176857 GN=FH972_016288 PE=3 SV=1	48.7	7.36	■	311	High	0	60.199	465	119	7	5	18	1.64108e+08
A0A5N6RAJ5	Dienelactone hydrolase domain-containing protein OS=Carpinus fangiana OX=176857 GN=FH972_014357 PE=4 SV=1	29.9	7.18	■	346	High	0	17.238	226	99	4	4	15	1.42193e+08
A0A5N6QJ59	Pectinesterase inhibitor domain-containing protein OS=Carpinus fangiana OX=176857 GN=FH972_002825 PE=3 SV=1	59.9	6.98	■	401	High	0	23.191	202	28	3	1	8	1.05354e+08
A0A5N6RQW6	DJ-1/PfpI domain-containing protein OS=Carpinus fangiana OX=176857 GN=FH972_019584 PE=4 SV=1	45.6	7.91	■	14	High	0	25.039	376	15	7	7	16	1.04137e+08
C0IW11	PR-10 protein (Fragment) OS=Betula schmidtii OX=216986 GN=PR-10 PE=3 SV=1	16.4	5.39	■	116	High	0	19.089	110	38	3	1	23	97165806
A0A5N6QA12	FAD-binding PCMH-type domain-containing protein OS=Carpinus fangiana OX=176857 GN=FH972_000795 PE=3 SV=1	59.3	8.47	■	182	High	0	9.76	78	23	2	1	4	6.36989e+07
A0A660KQ37	DOMON domain-containing protein OS=Carpinus fangiana OX=176857 GN=FH972_010366 PE=4 SV=1	25.7	8.44	■	160	High	0	12.283	107	48	1	1	5	5.14658e+07
A0A660KR23	Cupin type-1 domain-containing protein OS=Carpinus fangiana OX=176857 GN=FH972_011361 PE=4 SV=1	57.3	5.88	■	418	High	0	28.066	314	25	4	4	11	5.06234e+07
A0A5N6QUP9	NTF2 domain-containing protein OS=Carpinus fangiana OX=176857 GN=FH972_007219 PE=4 SV=1	13.6	6.51	■	271	High	0	22.32	172	36	3	3	26	4.926e+07
A0A5N6RK19	NAD(P)-binding domain-containing protein OS=Carpinus fangiana OX=176857 GN=FH972_017360 PE=4 SV=1	33.5	8.75	■	268	High	0	12.454	209	21	3	3	9	4.64692e+07
A0A5N6Q9E5	Gnk2-homologous domain-containing protein OS=Carpinus fangiana OX=176857 GN=FH972_000645 PE=3 SV=1	26.7	8.31	■	148	High	0	7.523	159	16	3	2	10	4.44748e+07
A0A5N6R1D2	Glycoside hydrolase family 5 domain-containing protein OS=Carpinus fangiana OX=176857 GN=FH972_009244 PE=3 SV=1	57.6	6.62	■	305	High	0	18.858	290	24	5	5	8	4.09539e+07
A0A2S1GUX6	Glyceraldehyde-3-phosphate dehydrogenase (Fragment) OS=Betula ermanii OX=216992 GN=G3PDH PE=3 SV=1	4.9	8.68	■	225	High	0	14.582	107	17	2	1	45	3.90876e+07
A0A5N6QYW0	Enoyl reductase (ER) domain-containing protein OS=Carpinus fangiana OX=176857 GN=FH972_007426 PE=3 SV=1	35	7.55	■	70	High	0	24.363	336	18	5	3	18	2.47127e+07
A0A5N6RX78	Leucine-rich repeat-containing N-terminal plant-type domain-containing protein OS=Carpinus fangiana OX=176857 GN=FH972_020700 PE=4 SV=1	62.3	6.64	■	340	High	0	3.784	53	8	1	1	2	21522424
A0A5N6RYS9	MI domain-containing protein OS=Carpinus fangiana OX=176857 GN=FH972_020805 PE=3 SV=1	86.5	7.3	■	266	High	0	12.652	158	6	2	2	3	2.00798e+07
A0A5N6QE20	RRM domain-containing protein OS=Carpinus fangiana OX=176857 GN=FH972_001420 PE=4 SV=1	20	8.27	■	335	High	0	7.257	138	7	3	3	13	1.90958e+07
A0A5N6R843	EF-hand domain-containing protein OS=Carpinus fangiana OX=176857 GN=FH972_012801 PE=4 SV=1	16.6	4.88	■	420	High	0	22.94	373	18	6	6	45	1.90024e+07
A0A5N6R9N3	AB hydrolase-1 domain-containing protein OS=Carpinus fangiana OX=176857 GN=FH972_013350 PE=4 SV=1	45.7	8.44	■	177	High	0	14.312	226	16	5	5	11	1.86656e+07
A0A5N6QNG2	Subtilisin-like protease fibronectin type-III domain-containing protein OS=Carpinus fangiana OX=176857 GN=FH972_004095 PE=3 SV=1	80.4	6.54	■	232	High	0	18.794	263	15	5	5	7	1.84563e+07
A0A5N6RQD4	Cystatin domain-containing protein OS=Carpinus fangiana OX=176857 GN=FH972_019521 PE=4 SV=1	12.3	8.63	■	275	High	0	4.931	75	5	1	1	11	17327928
A0A660KRQ0	Aminomethyltransferase folate-binding domain-containing protein OS=Carpinus fangiana OX=176857 GN=FH972_010960 PE=4 SV=1	44.6	6.74	■	99	High	0	8.355	157	13	3	3	6	1.59815e+07
A0A5N6RM14	NADP-dependent oxidoreductase domain-containing protein OS=Carpinus fangiana OX=176857 GN=FH972_017326 PE=4 SV=1	41.6	7.78	■	63	High	0	14.352	267	13	5	1	12	1.53106e+07
A0A5N6QPK3	GH10 domain-containing protein OS=Carpinus fangiana OX=176857 GN=FH972_004664 PE=3 SV=1	104	6.38	■	187	High	0	5.457	97	9	2	2	3	1.52802e+07
A0A660KW57	Thioredoxin domain-containing protein OS=Carpinus fangiana OX=176857 GN=FH972_010728 PE=4 SV=1	15.1	6.79	■	180	High	0	7.573	92	14	3	3	20	1.44728e+07
A0A5N6L2D0	Ancestral coatomer element 1 Sec16/Sec31 domain-containing protein OS=Carpinus fangiana OX=176857 GN=FH972_025693 PE=3 SV=1	121.4	5.3	■	423	High	0	5.824	88	6	1	1	1	12676534
A0A5N6RM45	Serpin domain-containing protein OS=Carpinus fangiana OX=176857 GN=FH972_018496 PE=3 SV=1	42.6	6.55	■	364	High	0	12.841	201	13	4	4	10	1.21136e+07
A0A5N6QYT1	Vesicle transport v-SNARE N-terminal domain-containing protein OS=Carpinus fangiana OX=176857 GN=FH972_007591 PE=3 SV=1	24.4	9.38	■	425	High	0	6.889	116	9	2	2	9	1.15927e+07
A0A5N6RB34	Inhibitor I9 domain-containing protein OS=Carpinus fangiana OX=176857 GN=FH972_013847 PE=4 SV=1	13.3	6.95	■	41	High	0	8.092	53	6	1	1	9	10718603
A0A5N6RUK5	GH18 domain-containing protein OS=Carpinus fangiana OX=176857 GN=FH972_020863 PE=3 SV=1	47.1	7.72	■	119	High	0	13.63	141	10	2	2	5	8.59445e+06
A0A5N6RJG0	Peptidase M24 domain-containing protein OS=Carpinus fangiana OX=176857 GN=FH972_017177 PE=3 SV=1	41.6	6.4	■	367	High	0	17.867	159	8	2	1	7	8.57147e+06
A0A5N6RJ42	Protein kinase domain-containing protein OS=Carpinus fangiana OX=176857 GN=FH972_017500 PE=4 SV=1	103.2	5.88	■	157	High	0	2.382	31	5	1	1	1	8150068
A0A5N6RGR9	Malectin-like domain-containing protein OS=Carpinus fangiana OX=176857 GN=FH972_015616 PE=4 SV=1	56.3	7.66	■	157	High	0	2.382	31	5	1	1	2	8150068
A0A0F7G6F1	UBQ10 (Fragment) OS=Betula luminifera OX=312789 GN=UBQ10 PE=2 SV=1	37.9	6.98	■	83	High	0	9.505	128	10	3	3	45	8.09165e+06
A0A5N6QNL6	Senescence domain-containing protein OS=Carpinus fangiana OX=176857 GN=FH972_005229 PE=4 SV=1	49.1	5.34	■	417	High	0	10.408	120	8	2	2	5	7.53593e+06
A0A5N6QC03	Bulb-type lectin domain-containing protein OS=Carpinus fangiana OX=176857 GN=FH972_000741 PE=4 SV=1	66.7	5.15	■	214	High	0	3.357	64	5	1	1	2	7308793
A0A5N6RCR0	Calponin-homology (CH) domain-containing protein OS=Carpinus fangiana OX=176857 GN=FH972_014279 PE=4 SV=1	73.7	5.6	■	377	High	0	2.317	34	4	1	1	1	6.32035e+06
A0A5N6QSN6	Cupin type-2 domain-containing protein OS=Carpinus fangiana OX=176857 GN=FH972_006459 PE=4 SV=1	33.1	5.15	■	152	High	0	3.415	68	4	1	1	3	6.29473e+06
A0A5N6QVG6	Glutaredoxin domain-containing protein OS=Carpinus fangiana OX=176857 GN=FH972_007403 PE=3 SV=1	11.3	7.87	■	422	High	0	13.014	195	6	3	3	35	5.59374e+06
A0A5N6QS36	MPN domain-containing protein OS=Carpinus fangiana OX=176857 GN=FH972_006054 PE=3 SV=1	46	5.3	■	329	High	0	9.025	117	4	2	2	5	5.25647e+06
A0A0F7CS07	Heat shock cognate 70 kDa-like protein (Fragment) OS=Betula luminifera OX=312789 GN=HSP70 PE=2 SV=1	74.4	5.57	■	60	High	0	14.403	201	8	4	2	7	4.82928e+06
A0A5N6QUU8	Peptidase A1 domain-containing protein OS=Carpinus fangiana OX=176857 GN=FH972_006124 PE=3 SV=1	46.5	5.77	■	314	High	0	5.145	105	5	2	2	5	4.56111e+06
A0A5N6QN56	Costars domain-containing protein OS=Carpinus fangiana OX=176857 GN=FH972_004847 PE=3 SV=1	15.7	5.57	■	378	High	0	8.194	76	4	1	1	6	4.26909e+06
A0A5N6RH70	Methyltransferase type 11 domain-containing protein OS=Carpinus fangiana OX=176857 GN=FH972_016703 PE=4 SV=1	30.1	5.5	■	11	High	0	5.166	95	6	2	2	6	4.22138e+06
A0A0F7G6F6	Superoxide dismutase copper chaperone (Fragment) OS=Betula luminifera OX=312789 GN=SOD PE=2 SV=1	34	6.14	■	163	High	0	8.503	142	7	3	3	9	4.17507e+06
A0A5N6QT30	TCTP domain-containing protein OS=Carpinus fangiana OX=176857 GN=FH972_006633 PE=3 SV=1	19	4.7	■	197	High	0	3.506	59	4	1	1	5	3.71791e+06
A0A5N6QB25	tRNA-binding domain-containing protein OS=Carpinus fangiana OX=176857 GN=FH972_001206 PE=4 SV=1	42.1	7.02	■	400	High	0	2.312	38	2	1	1	2	3.57185e+06
A0A5N6L4A6	Histidine kinase/HSP90-like ATPase domain-containing protein OS=Carpinus fangiana OX=176857 GN=FH972_026429 PE=3 SV=1	79.9	5.06	■	203	High	0	10.444	155	10	3	3	5	3.46276e+06
A0A5N6QWU1	Scaffold protein Nfu/NifU N-terminal domain-containing protein OS=Carpinus fangiana OX=176857 GN=FH972_007809 PE=3 SV=1	29.9	4.87	■	289	High	0	4.807	62	4	1	1	4	3361568
A0A5N6QB41	Cathepsin propeptide inhibitor domain-containing protein OS=Carpinus fangiana OX=176857 GN=FH972_000624 PE=3 SV=1	22.4	9.32	■	3	High	0	5.637	94	4	2	2	9	3.29614e+06
A0A5N6REG3	Nudix hydrolase domain-containing protein OS=Carpinus fangiana OX=176857 GN=FH972_014854 PE=4 SV=1	20.1	4.89	■	317	High	0	3.335	66	2	1	1	5	3.09464e+06
A0A5N6KWY0	Endonuclease/exonuclease/phosphatase domain-containing protein OS=Carpinus fangiana OX=176857 GN=FH972_024066 PE=3 SV=1	59.7	5.74	■	20	High	0.006	2.074	35	1	1	1	1	2.89227e+06
A0A5N6RXL9	Cytosol aminopeptidase domain-containing protein OS=Carpinus fangiana OX=176857 GN=FH972_020826 PE=3 SV=1	91	6.89	■	287	High	0	16.333	240	9	4	4	6	2.87339e+06
A0A5N6QGI0	DUF985 domain-containing protein OS=Carpinus fangiana OX=176857 GN=FH972_002967 PE=4 SV=1	21.3	6.02	■	274	High	0	3.682	76	4	2	2	9	2.4832e+06
A0A5N6RCC6	NAD-dependent epimerase/dehydratase domain-containing protein OS=Carpinus fangiana OX=176857 GN=FH972_014140 PE=3 SV=1	68	6.71	■	428	High	0	3.072	51	2	1	1	4	2.41036e+06
A0A5N6QWA6	UBR-type domain-containing protein OS=Carpinus fangiana OX=176857 GN=FH972_007698 PE=3 SV=1	536.6	6.07	■	150	High	0	3.369	67	4	1	1	0	2277622
A0A5N6Q7Z2	UBX domain-containing protein OS=Carpinus fangiana OX=176857 GN=FH972_000161 PE=4 SV=1	32.5	6.44	■	104	High	0	12.768	178	7	2	2	5	2.16633e+06
A0A5N6RKU8	ERAP1-like C-terminal domain-containing protein OS=Carpinus fangiana OX=176857 GN=FH972_017993 PE=3 SV=1	54.4	5.83	■	171	High	0	2.491	47	4	1	1	2	2.03095e+06
A0A5N6L672	MSP domain-containing protein OS=Carpinus fangiana OX=176857 GN=FH972_027178 PE=3 SV=1	22.4	7.53	■	381	High	0	3.44	79	3	1	1	4	1.88992e+06
A0A5N6QT80	Chalcone isomerase domain-containing protein OS=Carpinus fangiana OX=176857 GN=FH972_006149 PE=3 SV=1	32.2	9.28	■	28	High	0	3.974	57	4	2	2	6	1.79683e+06
A0A5N6QNI7	Amidase domain-containing protein OS=Carpinus fangiana OX=176857 GN=FH972_005204 PE=4 SV=1	56.4	9.23	■	103	High	0	2.443	47	2	1	1	2	1.7904e+06
A0A5N6QNE6	Peptidase C1A papain C-terminal domain-containing protein OS=Carpinus fangiana OX=176857 GN=FH972_004932 PE=3 SV=1	32.7	5.86	■	372	High	0	6.246	95	4	2	2	6	1.64984e+06
A0A660KPX0	NAC-A/B domain-containing protein OS=Carpinus fangiana OX=176857 GN=FH972_010975 PE=4 SV=1	19	7.18	■	13	High	0	5.264	56	2	1	1	8	1.56448e+06
A0A5N6QKF2	FAD dependent oxidoreductase domain-containing protein OS=Carpinus fangiana OX=176857 GN=FH972_004061 PE=4 SV=1	44.5	6.3	■	242	High	0	2.514	43	2	1	1	2	1.56181e+06
Q93YJ3	Cysteine proteinase (Fragment) OS=Betula pendula OX=3505 GN=cyp1 PE=2 SV=1	14.2	5.24	■	282	High	0.002	2.247	25	2	1	1	8	1.49016e+06
A0A5N6RIM1	Cytochrome b5 heme-binding domain-containing protein OS=Carpinus fangiana OX=176857 GN=FH972_016188 PE=3 SV=1	15	6.19	■	421	High	0	6.633	67	2	1	1	12	1.48965e+06
A0A5N6RL38	Granulins domain-containing protein OS=Carpinus fangiana OX=176857 GN=FH972_018058 PE=4 SV=1	31.3	7.8	■	243	High	0	4.152	60	2	1	1	4	1.45214e+06
A0A5N6RFA8	Nucleotide-diphospho-sugar transferase domain-containing protein OS=Carpinus fangiana OX=176857 GN=FH972_016077 PE=4 SV=1	29.7	6.04	■	388	High	0	5.912	68	4	2	2	8	1.42813e+06
A0A5N6L033	Myosin motor domain-containing protein OS=Carpinus fangiana OX=176857 GN=FH972_025116 PE=3 SV=1	298.6	6.77	■	23	High	0.002	2.207	25	1	1	1	0	1.39515e+06
A0A5N6RUH1	Lipocalin/cytosolic fatty-acid binding domain-containing protein OS=Carpinus fangiana OX=176857 GN=FH972_020852 PE=3 SV=1	21.4	7.31	■	92	High	0	3.308	47	3	1	1	5	1.39354e+06
A0A660KST8	SGNH hydrolase-type esterase domain-containing protein OS=Carpinus fangiana OX=176857 GN=FH972_011255 PE=3 SV=1	55.4	6.71	■	55	High	0	3.934	68	2	1	1	2	1.29706e+06
A0A5N6QU76	Ubiquitin-like domain-containing protein OS=Carpinus fangiana OX=176857 GN=FH972_007067 PE=4 SV=1	58.7	4.77	■	37	High	0	5.699	56	4	1	1	3	1.27967e+06
A0A660KPD3	Alpha-N-acetylglucosaminidase C-terminal domain-containing protein OS=Carpinus fangiana OX=176857 GN=FH972_010802 PE=4 SV=1	91.2	6.84	■	176	High	0	6.397	89	3	2	2	2	1.23757e+06
A0A5N6RHF9	Enhancer of mRNA-decapping protein 4 WD40 repeat region domain-containing protein OS=Carpinus fangiana OX=176857 GN=FH972_016942 PE=3 SV=1	148	6.05	■	240	High	0	5.146	66	1	1	1	1	1.2139e+06
A0A5N6QDV2	Neprosin domain-containing protein OS=Carpinus fangiana OX=176857 GN=FH972_001111 PE=4 SV=1	57.9	7.12	■	153	High	0	9.831	121	6	3	3	8	1.12704e+06
A0A5N6QMN5	Glycoside hydrolase family 19 catalytic domain-containing protein OS=Carpinus fangiana OX=176857 GN=FH972_004917 PE=4 SV=1	35.5	7.96	■	347	High	0	2.581	58	2	1	1	2	1.11381e+06
A0A5N6QCU0	Small ribosomal subunit protein uS15 N-terminal domain-containing protein OS=Carpinus fangiana OX=176857 GN=FH972_001743 PE=3 SV=1	17.2	10.39	■	98	High	0	2.406	60	2	1	1	5	1.01222e+06
A0A5N6QV53	GHMP kinase N-terminal domain-containing protein OS=Carpinus fangiana OX=176857 GN=FH972_007339 PE=4 SV=1	40	6.52	■	238	High	0	8.335	139	4	2	2	7	1.00242e+06
A0A5N6RDG1	Myb-like domain-containing protein OS=Carpinus fangiana OX=176857 GN=FH972_014517 PE=4 SV=1	36	7.49	■	330	High	0	3.344	46	2	1	1	3	1.00219e+06
A0A5N6QXP0	K Homology domain-containing protein OS=Carpinus fangiana OX=176857 GN=FH972_007577 PE=4 SV=1	58.5	6.48	■	285	High	0	5.731	97	4	2	2	4	1.00069e+06
A0A5N6RRW0	Clp R domain-containing protein OS=Carpinus fangiana OX=176857 GN=FH972_018719 PE=3 SV=1	102.9	6.46	■	288	High	0	3.523	52	2	1	1	1	987539
A0A5N6QJH6	Serine aminopeptidase S33 domain-containing protein OS=Carpinus fangiana OX=176857 GN=FH972_003071 PE=4 SV=1	33.8	7.42	■	161	High	0	5.628	53	4	1	1	3	975016
A0A5N6REP0	Chitin-binding type-1 domain-containing protein OS=Carpinus fangiana OX=176857 GN=FH972_014933 PE=4 SV=1	33.8	8.09	■	61	High	0	6.256	45	2	1	1	5	920370
A0A5N6RHX8	CAP-Gly domain-containing protein OS=Carpinus fangiana OX=176857 GN=FH972_016688 PE=4 SV=1	53.2	6.76	■	380	High	0	4.884	66	2	1	1	2	918137
A0A5N6QEM8	Acyl-CoA-binding domain-containing protein 4 OS=Carpinus fangiana OX=176857 GN=FH972_001778 PE=4 SV=1	56.9	6.09	■	189	High	0.002	2.233	44	2	1	1	2	884040
A0A5N6RG57	Fumarylacetoacetase-like C-terminal domain-containing protein OS=Carpinus fangiana OX=176857 GN=FH972_015422 PE=3 SV=1	23.6	6.96	■	407	High	0	3.229	45	2	1	1	6	870835
A0A5N6QG92	Histone H2A/H2B/H3 domain-containing protein OS=Carpinus fangiana OX=176857 GN=FH972_002284 PE=3 SV=1	18.8	10.84	■	105	High	0.002	2.274	43	2	1	1	4	819291
A0A5N6QJ89	Phytocyanin domain-containing protein OS=Carpinus fangiana OX=176857 GN=FH972_003672 PE=3 SV=1	20.3	6.51	■	236	High	0	7.381	42	4	1	1	10	772067
A0A5N6RNF1	PITH domain-containing protein OS=Carpinus fangiana OX=176857 GN=FH972_017936 PE=3 SV=1	22.4	5.17	■	281	High	0	3.965	55	3	1	1	7	752130
A0A5N6RHZ6	CS domain-containing protein OS=Carpinus fangiana OX=176857 GN=FH972_016219 PE=4 SV=1	28.9	5.81	■	248	High	0	3.884	62	2	1	1	5	704798
A0A5N6R4H0	Thioester reductase (TE) domain-containing protein OS=Carpinus fangiana OX=176857 GN=FH972_009286 PE=3 SV=1	33.9	8.88	■	403	High	0	3.103	40	2	1	1	4	686571
A0A5N6QZQ1	J domain-containing protein OS=Carpinus fangiana OX=176857 GN=FH972_008743 PE=3 SV=1	88.6	8.1	■	350	High	0.007	2.044	44	2	1	1	1	669081
A0A5N6QPE7	14-3-3 domain-containing protein OS=Carpinus fangiana OX=176857 GN=FH972_004355 PE=3 SV=1	28	4.91	■	22	High	0	2.984	48	2	1	1	3	646415
A0A660KUN6	NAB domain-containing protein OS=Carpinus fangiana OX=176857 GN=FH972_011841 PE=3 SV=1	72.5	5.26	■	183	High	0	3.58	61	2	1	1	1	637880
A0A5N6L5Q7	Glycosyl hydrolase family 32 N-terminal domain-containing protein OS=Carpinus fangiana OX=176857 GN=FH972_026891 PE=3 SV=1	65.3	6.73	■	322	High	0	4.707	55	3	2	2	4	586496
A0A5N6RIV6	DUF2470 domain-containing protein OS=Carpinus fangiana OX=176857 GN=FH972_016446 PE=4 SV=1	37	7.42	■	168	High	0	2.459	34	1	1	1	2	570661
A0A5N6RSE8	Aconitase A/isopropylmalate dehydratase small subunit swivel domain-containing protein OS=Carpinus fangiana OX=176857 GN=FH972_019694 PE=4 SV=1	27.3	7.42	■	36	High	0	4.091	55	2	1	1	6	562723
A0A0A7RAT3	Ubiquitin-conjugating enzyme (Fragment) OS=Betula luminifera OX=312789 PE=2 SV=1	83.4	4.82	■	12	High	0	2.484	39	2	1	1	1	539176
A0A5N6QRL6	UBC core domain-containing protein OS=Carpinus fangiana OX=176857 GN=FH972_005259 PE=4 SV=1	114.1	4.68	■	12	High	0	2.484	39	2	1	1	1	539176
A0A5N6RG38	Survival protein SurE-like phosphatase/nucleotidase domain-containing protein OS=Carpinus fangiana OX=176857 GN=FH972_015637 PE=3 SV=1	32.7	5.25	■	195	High	0	2.832	48	2	1	1	4	513001
A0A5N6R2S3	Glucose-methanol-choline oxidoreductase N-terminal domain-containing protein OS=Carpinus fangiana OX=176857 GN=FH972_012091 PE=3 SV=1	58.9	6.64	■	341	High	0	3.915	71	2	1	1	2	510531
A0A5N6R1Z6	Major facilitator superfamily (MFS) profile domain-containing protein OS=Carpinus fangiana OX=176857 GN=FH972_009458 PE=3 SV=1	118.1	7.93	■	398	High	0	3.22	51	2	1	1	1	509006
A0A5N6QQ66	Isochorismatase-like domain-containing protein OS=Carpinus fangiana OX=176857 GN=FH972_005742 PE=3 SV=1	27	5.78	■	376	High	0	3.16	23	1	1	1	5	467871
A0A5N6R9T2	Tyrosine-protein kinase ephrin type A/B receptor-like domain-containing protein OS=Carpinus fangiana OX=176857 GN=FH972_013393 PE=4 SV=1	156.1	6.62	■	394	High	0	2.882	55	2	1	1	1	450446
A0A5N6RAY3	Glycolipid transfer protein domain-containing protein OS=Carpinus fangiana OX=176857 GN=FH972_014725 PE=4 SV=1	22.4	6.68	■	384	High	0	6.622	73	2	1	1	8	397569
A0A5N6QLL1	DM2 domain-containing protein OS=Carpinus fangiana OX=176857 GN=FH972_003974 PE=4 SV=1	38.6	4.97	■	321	High	0	2.405	38	1	1	1	4	275737
A0A5N6L580	Matrin-type domain-containing protein OS=Carpinus fangiana OX=176857 GN=FH972_026857 PE=3 SV=1	39	9.99	■	204	High	0	2.347	18	1	1	1	2	265890
A0A5N6RA37	Rho-GAP domain-containing protein OS=Carpinus fangiana OX=176857 GN=FH972_013693 PE=4 SV=1	94.2	5.07	■	74	High	0.002	2.245	44	1	1	1	1	198119
A0A660KU47	Malonyl-CoA:ACP transacylase (MAT) domain-containing protein OS=Carpinus fangiana OX=176857 GN=FH972_011772 PE=4 SV=1	80.2	6.49	■	123	High	0	2.666	45	2	1	1	2	183154
A0A5N6QW82	DUF1421 domain-containing protein OS=Carpinus fangiana OX=176857 GN=FH972_007382 PE=4 SV=1	61.5	6.28	■	259	High	0.002	2.233	34	1	1	1	1	132937
