# Supplementary material for: Impact of cross-linking stoichiometry on the structure and allergenicity of glutaraldehyde-polymerized allergen extracts
Source: Front Immunol. 2026 Feb 26;17:1748277. doi: 10.3389/fimmu.2026.1748277 (PMC12980651; doi:10.3389/fimmu.2026.1748277)
Supplement: Supplementary file 12 [file Table4.xlsx]

## Sheet: Total entries
Accession	Description	MW [kDa]	pI	Master	Protein Group ID	Confidence	Exp. q-value	Sum PEP Score	Mascot Protein Score	# Global PSMs	# Global Pepts	# Global Uniq. Pepts	Coverage [%]	Abundances (Normalized)
P43176	Major pollen allergen Bet v 1-C OS=Betula pendula OX=3505 GN=BETV1C PE=1 SV=2	17.5	5.87	■	216	High	0	77.164	611	206	9	2	66	2.9968e+09
Q9FUW6	Phenylcoumaran benzylic ether reductase Betv6 OS=Betula pendula OX=3505 GN=BETV6 PE=1 SV=1	34.2	7.27	■	315	High	0	55.876	715	271	13	13	42	1.65716e+09
Q8L5T1	Peptidyl-prolyl cis-trans isomerase OS=Betula pendula OX=3505 GN=ppiase (CyP) PE=2 SV=1	18.3	8.44	■	143	High	0	52.912	349	274	7	7	50	8.11407e+08
A0A096XCA4	Glutathione S-transferase OS=Betula pendula OX=3505 PE=2 SV=1	27	6.93	■	820	High	0	99.517	1015	164	18	18	70	6.4474e+08
A0A660KTB0	VOC domain-containing protein OS=Carpinus fangiana OX=176857 GN=FH972_011475 PE=3 SV=1	15.5	6.18	■	563	High	0	9.454	125	49	2	2	12	4.39513e+08
A0A5N6RGA2	monodehydroascorbate reductase (NADH) OS=Carpinus fangiana OX=176857 GN=FH972_016569 PE=3 SV=1	47.2	7.34	■	533	High	0	41.274	596	95	9	9	22	4.21668e+08
A0A0F7CS08	glutathione transferase (Fragment) OS=Betula luminifera OX=312789 GN=GST PE=2 SV=1	24	6.8	■	595	High	0	18.529	194	68	4	2	20	3.138e+08
A0A5N6RMF7	Beta-galactosidase OS=Carpinus fangiana OX=176857 GN=FH972_017440 PE=3 SV=1	94.8	6.24	■	779	High	0	63.253	692	115	13	4	18	2.93795e+08
A0A660KMR1	5-methyltetrahydropteroyltriglutamate--homocysteine S-methyltransferase OS=Carpinus fangiana OX=176857 GN=FH972_010242 PE=3 SV=1	120	8.79	■	51	High	0	67.784	818	90	14	8	14	2.87664e+08
A0A5N6REK9	phosphoglucomutase (alpha-D-glucose-1,6-bisphosphate-dependent) OS=Carpinus fangiana OX=176857 GN=FH972_014987 PE=3 SV=1	62.7	6.81	■	697	High	0	37.163	425	56	9	9	19	2.34734e+08
A0A0H4CNV4	superoxide dismutase OS=Betula platyphylla OX=78630 GN=SOD1 PE=2 SV=1	15.9	6.51	■	659	High	0	42.818	285	94	4	4	38	2.28158e+08
A0A5N6RKH2	phosphoglycerate mutase (2,3-diphosphoglycerate-independent) OS=Carpinus fangiana OX=176857 GN=FH972_016986 PE=3 SV=1	61.3	5.87	■	623	High	0	57.717	469	121	9	9	17	1.70858e+08
A0A5B9FYX5	Pectin lyase-like superfamily protein isoform 1 OS=Betula platyphylla OX=78630 PE=2 SV=1	54.6	6.62	■	302	High	0	61.697	745	98	12	12	28	1.65695e+08
A0A5N6RAJ5	Dienelactone hydrolase domain-containing protein OS=Carpinus fangiana OX=176857 GN=FH972_014357 PE=4 SV=1	29.9	7.18	■	687	High	0	24.286	223	94	4	4	15	1.55603e+08
A0A5N6RD06	Triosephosphate isomerase, cytosolic OS=Carpinus fangiana OX=176857 GN=FH972_014374 PE=4 SV=1	27.3	5.4	■	84	High	0	41.243	537	44	7	6	24	1.5253e+08
A0A5N6RS77	Phosphoglycerate kinase OS=Carpinus fangiana OX=176857 GN=FH972_019397 PE=3 SV=1	42.5	7.59	■	265	High	0	46.591	526	44	8	4	22	1.48006e+08
A0A5N6Q9X0	lactoylglutathione lyase OS=Carpinus fangiana OX=176857 GN=FH972_000211 PE=3 SV=1	32.6	5.25	■	709	High	0	40.113	338	73	5	3	21	1.12847e+08
A0A660KXY0	Cupin type-1 domain-containing protein OS=Carpinus fangiana OX=176857 GN=FH972_011318 PE=3 SV=1	38.5	6.01	■	607	High	0	18.927	350	35	6	6	13	1.12455e+08
A0A5N6R0T6	phosphopyruvate hydratase OS=Carpinus fangiana OX=176857 GN=FH972_008227 PE=3 SV=1	48.2	5.99	■	253	High	0	38.023	470	32	7	2	18	1.10221e+08
A0A660KSJ9	Carboxypeptidase OS=Carpinus fangiana OX=176857 GN=FH972_010820 PE=3 SV=1	56.2	7.74	■	422	High	0	14.469	182	34	3	2	7	1.05162e+08
A0A5N6Q9E5	Gnk2-homologous domain-containing protein OS=Carpinus fangiana OX=176857 GN=FH972_000645 PE=3 SV=1	26.7	8.31	■	305	High	0	11.061	166	78	3	2	10	1.00369e+08
A0A291P0D9	Calmodulin OS=Corylus heterophylla x Corylus avellana OX=2044890 GN=CaM PE=2 SV=1	16.8	4.27	■	695	High	0	29.846	375	34	7	3	50	9.06565e+07
A0A5N6QTK6	isopentenyl-diphosphate Delta-isomerase OS=Carpinus fangiana OX=176857 GN=FH972_006258 PE=3 SV=1	33.7	6.25	■	208	High	0	19.426	274	25	6	6	21	80549775
A0A0F7G6N6	Malate dehydrogenase OS=Betula luminifera OX=312789 GN=MDH PE=2 SV=1	35.6	6.77	■	632	High	0	22.361	303	20	6	4	19	7.92257e+07
A0A5N6QPU4	Fibronectin type III-like domain-containing protein OS=Carpinus fangiana OX=176857 GN=FH972_005636 PE=4 SV=1	83.4	7.43	■	432	High	0	34.171	489	29	7	6	11	77048190
A0A5N6REX3	Adenosylhomocysteinase OS=Carpinus fangiana OX=176857 GN=FH972_014963 PE=3 SV=1	53.2	6.42	■	534	High	0	31.195	391	47	7	7	14	6.67882e+07
A0A5N6QY73	UTP--glucose-1-phosphate uridylyltransferase OS=Carpinus fangiana OX=176857 GN=FH972_007757 PE=3 SV=1	52.2	6.24	■	740	High	0	39.043	447	39	9	9	24	6.35e+07
A0A5N6QR49	NADP-dependent oxidoreductase domain-containing protein OS=Carpinus fangiana OX=176857 GN=FH972_005118 PE=4 SV=1	34.1	7.05	■	240	High	0	19.209	269	22	5	5	17	6.15276e+07
A0A0A7R5G5	Glyceraldehyde-3-phosphate dehydrogenase OS=Betula luminifera OX=312789 PE=2 SV=1	45.6	8.88	■	120	High	0	6.523	103	41	2	2	3	6.10531e+07
A0A5N6RIT6	Pectate lyase superfamily protein domain-containing protein OS=Carpinus fangiana OX=176857 GN=FH972_016288 PE=3 SV=1	48.7	7.36	■	626	High	0	59.519	428	33	7	5	18	5.7634e+07
A0A5N6RQW6	DJ-1/PfpI domain-containing protein OS=Carpinus fangiana OX=176857 GN=FH972_019584 PE=4 SV=1	45.6	7.91	■	27	High	0	26.293	377	21	7	7	16	5.68249e+07
A0A5N6RYS9	MI domain-containing protein OS=Carpinus fangiana OX=176857 GN=FH972_020805 PE=3 SV=1	86.5	7.3	■	538	High	0	16.643	191	13	3	3	4	52441544
A0A5N6R843	EF-hand domain-containing protein OS=Carpinus fangiana OX=176857 GN=FH972_012801 PE=4 SV=1	16.6	4.88	■	832	High	0	36.456	471	44	8	8	56	5.17848e+07
A4K9Z8	Profilin-2 OS=Betula pendula OX=3505 PE=1 SV=1	14.3	5.17	■	277	High	0	29.944	228	45	5	4	57	4.75284e+07
A0A5N6QCX6	Ferredoxin--NADP reductase, chloroplastic OS=Carpinus fangiana OX=176857 GN=FH972_000819 PE=3 SV=1	42.2	8.48	■	798	High	0	8.831	116	7	3	3	7	4.50059e+07
A0A5B9FYI6	Cytochrome c OS=Betula platyphylla OX=78630 PE=2 SV=1	12.4	9.31	■	611	High	0	29.91	282	21	5	4	49	4.40493e+07
A0A5N6L4A6	Histidine kinase/HSP90-like ATPase domain-containing protein OS=Carpinus fangiana OX=176857 GN=FH972_026429 PE=3 SV=1	79.9	5.06	■	401	High	0	21.815	360	33	6	2	8	4.38835e+07
A0A5N6QJ59	Pectinesterase inhibitor domain-containing protein OS=Carpinus fangiana OX=176857 GN=FH972_002825 PE=3 SV=1	59.9	6.98	■	789	High	0	15.702	145	20	3	3	8	4.29839e+07
A0A5N6QQS3	Co-chaperone protein p23 OS=Carpinus fangiana OX=176857 GN=FH972_005934 PE=3 SV=1	23.2	5.29	■	747	High	0	3.426	88	12	2	2	7	42134757
A0A5N6QA47	FAD-binding PCMH-type domain-containing protein OS=Carpinus fangiana OX=176857 GN=FH972_000794 PE=3 SV=1	58.9	9.39	■	424	High	0	18.706	234	32	5	5	9	4.00879e+07
A0A2K9VP30	THL2 OS=Corylus heterophylla x Corylus avellana OX=2044890 PE=2 SV=1	12.8	6.3	■	370	High	0	12.469	96	21	2	2	25	39594878
A0A5N6RK19	NAD(P)-binding domain-containing protein OS=Carpinus fangiana OX=176857 GN=FH972_017360 PE=4 SV=1	33.5	8.75	■	547	High	0	13.47	197	20	3	3	9	3.77011e+07
A0A5N6RPZ2	Ribonuclease OS=Carpinus fangiana OX=176857 GN=FH972_018692 PE=4 SV=1	108.3	7.09	■	190	High	0	28.412	372	22	7	7	7	3.71447e+07
A0A5N6RHD7	VHS domain-containing protein OS=Carpinus fangiana OX=176857 GN=FH972_016038 PE=3 SV=1	43.6	4.83	■	714	High	0	22.013	348	15	7	7	17	3.63687e+07
A0A5N6R5Z1	Thaumatin-like protein OS=Carpinus fangiana OX=176857 GN=FH972_012125 PE=3 SV=1	24.3	6.8	■	739	High	0	14.596	201	31	3	2	18	3.61869e+07
A0A5N6RCC5	Aconitate hydratase OS=Carpinus fangiana OX=176857 GN=FH972_014401 PE=3 SV=1	108.1	7.96	■	786	High	0	43.009	457	26	9	9	11	3.44803e+07
A0A5N6RFA8	Nucleotide-diphospho-sugar transferase domain-containing protein OS=Carpinus fangiana OX=176857 GN=FH972_016077 PE=4 SV=1	29.7	6.04	■	764	High	0	10.28	147	16	3	3	11	3.39986e+07
A0A660KW57	Thioredoxin domain-containing protein OS=Carpinus fangiana OX=176857 GN=FH972_010728 PE=4 SV=1	15.1	6.79	■	358	High	0	8.6	95	19	3	3	20	33987457
A0A5N6QUP9	NTF2 domain-containing protein OS=Carpinus fangiana OX=176857 GN=FH972_007219 PE=4 SV=1	13.6	6.51	■	560	High	0	25.02	194	29	4	4	34	3.39444e+07
A0A5N6R6I1	Aspartate aminotransferase OS=Carpinus fangiana OX=176857 GN=FH972_013348 PE=3 SV=1	50.7	8.38	■	824	High	0	39.321	575	30	10	9	24	3.34927e+07
A0A5N6RTY7	phosphoethanolamine N-methyltransferase OS=Carpinus fangiana OX=176857 GN=FH972_019662 PE=4 SV=1	56	5.58	■	431	High	0	18.057	216	14	4	4	10	3.1214e+07
A0A5N6QDF6	Phospholipase D OS=Carpinus fangiana OX=176857 GN=FH972_001977 PE=3 SV=1	92	5.94	■	637	High	0	39.17	365	46	8	8	13	3.03319e+07
A0A5N6QRD8	chitinase OS=Carpinus fangiana OX=176857 GN=FH972_005341 PE=4 SV=1	34	7.59	■	572	High	0	24.155	249	16	3	3	16	2.99922e+07
A0A660KSE3	peptide-methionine (S)-S-oxide reductase OS=Carpinus fangiana OX=176857 GN=FH972_009509 PE=3 SV=1	21.8	5.97	■	701	High	0	9.114	89	22	3	1	14	2.94907e+07
A0A660KQ37	DOMON domain-containing protein OS=Carpinus fangiana OX=176857 GN=FH972_010366 PE=4 SV=1	25.7	8.44	■	329	High	0	11.357	106	34	1	1	5	2.84948e+07
A0A5N6QYW0	Enoyl reductase (ER) domain-containing protein OS=Carpinus fangiana OX=176857 GN=FH972_007426 PE=3 SV=1	35	7.55	■	129	High	0	27.108	344	21	5	5	18	2.81173e+07
A0A5N6QE20	RRM domain-containing protein OS=Carpinus fangiana OX=176857 GN=FH972_001420 PE=4 SV=1	20	8.27	■	669	High	0	11.441	180	14	4	4	18	2.76682e+07
A0A5N6RKZ1	beta-glucosidase OS=Carpinus fangiana OX=176857 GN=FH972_017670 PE=4 SV=1	68.7	8.75	■	151	High	0	17.861	243	17	4	3	7	2.71395e+07
A0A4D6Q3N2	Elongation factor 1-gamma OS=Betula platyphylla OX=78630 PE=2 SV=1	47.9	6.24	■	280	High	0	46.829	540	31	11	11	29	2.55215e+07
A0A5N6RXL9	Cytosol aminopeptidase domain-containing protein OS=Carpinus fangiana OX=176857 GN=FH972_020826 PE=3 SV=1	91	6.89	■	587	High	0	36.568	508	25	8	8	12	2.53137e+07
A0A5N6QMN5	Glycoside hydrolase family 19 catalytic domain-containing protein OS=Carpinus fangiana OX=176857 GN=FH972_004917 PE=4 SV=1	35.5	7.96	■	689	High	0	6.063	96	9	3	3	7	2.43026e+07
A0A5N6QMZ1	Coatomer subunit gamma OS=Carpinus fangiana OX=176857 GN=FH972_005011 PE=3 SV=1	98.5	5.21	■	677	High	0	19.083	297	12	5	5	6	2.40724e+07
A0A5N6RH70	Methyltransferase type 11 domain-containing protein OS=Carpinus fangiana OX=176857 GN=FH972_016703 PE=4 SV=1	30.1	5.5	■	22	High	0	4.645	88	10	2	2	6	2.35034e+07
A0A0F7CS07	Heat shock cognate 70 kDa-like protein (Fragment) OS=Betula luminifera OX=312789 GN=HSP70 PE=2 SV=1	74.4	5.57	■	112	High	0	38.697	548	27	9	7	17	2.34899e+07
A0A5N6QKF5	glucose-6-phosphate 1-epimerase OS=Carpinus fangiana OX=176857 GN=FH972_004167 PE=3 SV=1	35.8	6.19	■	489	High	0	17.666	156	35	3	2	11	2.30672e+07
A0A5N6R7F6	14-3-3 domain-containing protein OS=Carpinus fangiana OX=176857 GN=FH972_013664 PE=3 SV=1	29.4	4.86	■	721	High	0	34.557	480	23	8	4	33	2.29815e+07
A0A660KKJ7	L-ascorbate oxidase OS=Carpinus fangiana OX=176857 GN=FH972_009520 PE=3 SV=1	60.1	9.42	■	9	High	0	14.109	205	13	5	2	10	2.27993e+07
A0A5N6QWH1	Isocitrate dehydrogenase [NADP] OS=Carpinus fangiana OX=176857 GN=FH972_007760 PE=3 SV=1	46.1	7.21	■	692	High	0	27.322	291	24	6	6	15	2.2383e+07
A0A5N6R7U5	protein-serine/threonine phosphatase OS=Carpinus fangiana OX=176857 GN=FH972_013006 PE=3 SV=1	31.4	5.21	■	586	High	0	34.259	423	28	7	7	25	2.1153e+07
A0A5N6QYU7	Proteasome subunit beta OS=Carpinus fangiana OX=176857 GN=FH972_008471 PE=3 SV=1	22.6	6.43	■	427	High	0	11.328	197	12	4	4	19	2.05553e+07
A0A5N6REI6	Amine oxidase OS=Carpinus fangiana OX=176857 GN=FH972_015633 PE=3 SV=1	74.9	6.95	■	698	High	0	28.482	387	18	6	6	10	2.01753e+07
Q9FSY7	Endoplasmic reticulum chaperone BiP OS=Corylus avellana OX=13451 PE=1 SV=1	73.5	5.08	■	387	High	0	27.086	461	22	8	5	13	1.99202e+07
A0A0F7G6F1	UBQ10 (Fragment) OS=Betula luminifera OX=312789 GN=UBQ10 PE=2 SV=1	37.9	6.98	■	150	High	0	15.399	246	16	5	5	64	1.90993e+07
Q43321	Enolase OS=Alnus glutinosa OX=3517 GN=PGH1 PE=2 SV=1	47.6	5.58	■	447	High	0	47.858	593	32	7	2	22	1.90066e+07
A0A5N6QPG0	Nucleoside diphosphate kinase OS=Carpinus fangiana OX=176857 GN=FH972_004889 PE=3 SV=1	26	8.62	■	39	High	0	5.983	114	10	2	2	8	1.87708e+07
A0A5N6QVG6	Glutaredoxin domain-containing protein OS=Carpinus fangiana OX=176857 GN=FH972_007403 PE=3 SV=1	11.3	7.87	■	845	High	0	14.226	211	13	3	3	35	1.86485e+07
A0A5N6R617	MSP domain-containing protein OS=Carpinus fangiana OX=176857 GN=FH972_012669 PE=3 SV=1	25.3	7.03	■	594	High	0.007	2.187	35	9	1	1	3	1.83744e+07
A0A5N6QZE3	UDP-arabinopyranose mutase OS=Carpinus fangiana OX=176857 GN=FH972_007686 PE=3 SV=1	41.2	6.33	■	712	High	0	22.268	278	24	6	2	15	1.74555e+07
A0A5N6RSE8	Aconitase A/isopropylmalate dehydratase small subunit swivel domain-containing protein OS=Carpinus fangiana OX=176857 GN=FH972_019694 PE=4 SV=1	27.3	7.42	■	64	High	0	15.251	187	8	3	3	18	1.73754e+07
A0A5N6QZU2	glutathione dehydrogenase (ascorbate) OS=Carpinus fangiana OX=176857 GN=FH972_007823 PE=3 SV=1	30	8.95	■	700	High	0	8.295	109	9	3	3	11	1.71612e+07
A0A5N6QPD4	PII protein OS=Carpinus fangiana OX=176857 GN=FH972_004859 PE=3 SV=1	21.4	9.73	■	423	High	0	12.374	136	11	3	3	17	1.69954e+07
A0A5N6L2D0	Ancestral coatomer element 1 Sec16/Sec31 domain-containing protein OS=Carpinus fangiana OX=176857 GN=FH972_025693 PE=3 SV=1	121.4	5.3	■	851	High	0	6.368	88	5	1	1	1	16077220
A0A5N6QDR9	UDP-glucuronate decarboxylase OS=Carpinus fangiana OX=176857 GN=FH972_001499 PE=3 SV=1	38.7	7.23	■	838	High	0	23.554	272	22	6	1	18	1.51279e+07
A0A5N6RHR3	Non-specific lipid-transfer protein OS=Carpinus fangiana OX=176857 GN=FH972_017038 PE=3 SV=1	12.3	8.97	■	235	High	0.001	2.345	62	6	1	1	7	14503947
A0A5N6RME5	UTP-monosaccharide-1-phosphate uridylyltransferase OS=Carpinus fangiana OX=176857 GN=FH972_018421 PE=3 SV=1	69.2	6.61	■	727	High	0	10.603	190	10	3	3	5	1.39612e+07
A0A5N6RAU6	Subtilisin-like protease SBT1.7 OS=Carpinus fangiana OX=176857 GN=FH972_013669 PE=3 SV=1	81.4	6.29	■	857	High	0	4.692	49	8	2	2	3	13249643
A0A5N6QJE2	3-hydroxyisobutyryl-CoA hydrolase OS=Carpinus fangiana OX=176857 GN=FH972_003289 PE=3 SV=1	46.8	7.27	■	133	High	0	9.982	161	14	4	4	9	1.3151e+07
A0A5N6RMU5	Ubiquitin receptor RAD23 OS=Carpinus fangiana OX=176857 GN=FH972_018605 PE=3 SV=1	42.8	4.74	■	829	High	0	12.456	138	15	4	1	9	1.31042e+07
A0A5N6RLD2	Glucose-6-phosphate isomerase OS=Carpinus fangiana OX=176857 GN=FH972_018145 PE=3 SV=1	63.3	6.77	■	276	High	0	26.483	330	22	8	8	18	1.28803e+07
A0A0A1CA01	Cinnamoyl-CoA reductase 1 OS=Betula platyphylla OX=78630 PE=2 SV=1	34.5	6.55	■	681	High	0	18.988	191	13	4	4	13	1.27214e+07
A0A5N6RGZ2	beta-fructofuranosidase OS=Carpinus fangiana OX=176857 GN=FH972_016631 PE=3 SV=1	127.3	8.46	■	78	High	0	10.061	123	8	3	3	2	1.26398e+07
A0A5N6RGJ0	glutathione-specific gamma-glutamylcyclotransferase OS=Carpinus fangiana OX=176857 GN=FH972_016001 PE=4 SV=1	21.2	5.66	■	744	High	0	7.897	90	8	2	2	10	1.25386e+07
A0A5N6RX57	Xylulose kinase OS=Carpinus fangiana OX=176857 GN=FH972_020711 PE=3 SV=1	61.5	6.43	■	122	High	0	15.234	215	15	4	4	7	1.22449e+07
A0A5N6QEB2	CYTH domain-containing protein OS=Carpinus fangiana OX=176857 GN=FH972_002267 PE=4 SV=1	22.5	5.05	■	243	High	0.001	3.094	42	3	1	1	5	1.21105e+07
A0A5N6QU56	4-hydroxy-4-methyl-2-oxoglutarate aldolase OS=Carpinus fangiana OX=176857 GN=FH972_006259 PE=3 SV=1	17.7	5.54	■	119	High	0	10.949	194	9	4	4	25	1.21062e+07
A0A3G2WHZ2	S-(hydroxymethyl)glutathione dehydrogenase OS=Betula platyphylla OX=78630 GN=GSNOR PE=2 SV=1	40.5	6.95	■	293	High	0	20.572	232	13	5	5	13	1.19482e+07
A0A5N6R1C4	Guanosine nucleotide diphosphate dissociation inhibitor OS=Carpinus fangiana OX=176857 GN=FH972_008537 PE=3 SV=1	49.7	6.1	■	338	High	0	16.278	252	12	5	3	11	1.15086e+07
A0A660KP17	Beta-hexosaminidase OS=Carpinus fangiana OX=176857 GN=FH972_010693 PE=3 SV=1	64.1	5.94	■	141	High	0	27.87	304	18	6	6	13	1.10883e+07
A0A5N6REG3	Nudix hydrolase domain-containing protein OS=Carpinus fangiana OX=176857 GN=FH972_014854 PE=4 SV=1	20.1	4.89	■	641	High	0	3.456	60	5	1	1	5	11005381
A0A0H4CRN5	Delta-pyrroline-5-carboxylate dehydrogenase 2 OS=Betula platyphylla OX=78630 GN=P5CDH2 PE=2 SV=1	61.8	7.4	■	365	High	0	30.06	412	25	10	10	21	1.08465e+07
A0A5N6QL76	Tubulin-specific chaperone A OS=Carpinus fangiana OX=176857 GN=FH972_003694 PE=3 SV=1	12.8	5.01	■	624	High	0	12.698	185	10	3	3	23	9.95679e+06
A0A5N6RCR0	Calponin-homology (CH) domain-containing protein OS=Carpinus fangiana OX=176857 GN=FH972_014279 PE=4 SV=1	73.7	5.6	■	750	High	0.001	2.426	38	4	1	1	1	9817189
A0A5N6RQD4	Cystatin domain-containing protein OS=Carpinus fangiana OX=176857 GN=FH972_019521 PE=4 SV=1	12.3	8.63	■	565	High	0	4.372	68	4	1	1	11	9740646
A0A5N6R4H0	Thioester reductase (TE) domain-containing protein OS=Carpinus fangiana OX=176857 GN=FH972_009286 PE=3 SV=1	33.9	8.88	■	795	High	0	14.713	162	10	3	2	12	9.58121e+06
A0A5N6QYT1	Vesicle transport v-SNARE N-terminal domain-containing protein OS=Carpinus fangiana OX=176857 GN=FH972_007591 PE=3 SV=1	24.4	9.38	■	853	High	0	7.282	100	7	2	2	9	9.56234e+06
A0A5N6RWK2	NAD(P)H dehydrogenase (quinone) OS=Carpinus fangiana OX=176857 GN=FH972_020476 PE=3 SV=1	21.7	6.38	■	403	High	0	15.148	136	11	3	3	18	9.51232e+06
A0A660KSA7	PdxS/SNZ N-terminal domain-containing protein OS=Carpinus fangiana OX=176857 GN=FH972_011700 PE=3 SV=1	33.3	5.95	■	668	High	0	25.341	379	15	6	6	19	9.50936e+06
A0A5N6QJH6	Serine aminopeptidase S33 domain-containing protein OS=Carpinus fangiana OX=176857 GN=FH972_003071 PE=4 SV=1	33.8	7.42	■	330	High	0	7.936	63	9	1	1	3	9.38348e+06
A0A5N6RKU8	ERAP1-like C-terminal domain-containing protein OS=Carpinus fangiana OX=176857 GN=FH972_017993 PE=3 SV=1	54.4	5.83	■	341	High	0.007	2.138	44	3	1	1	2	9357014
A0A5N6RTH4	Phosphoenolpyruvate carboxylase OS=Carpinus fangiana OX=176857 GN=FH972_019572 PE=4 SV=1	91.3	6.67	■	650	High	0	26.092	342	16	8	6	11	9.25957e+06
A0A5N6RGC1	Purple acid phosphatase OS=Carpinus fangiana OX=176857 GN=FH972_016587 PE=3 SV=1	50.1	6.1	■	600	High	0	16.051	154	10	3	3	7	9.22647e+06
A0A5N6RFQ6	AAA+ ATPase domain-containing protein OS=Carpinus fangiana OX=176857 GN=FH972_015286 PE=3 SV=1	95.8	5.72	■	844	High	0	15.748	242	10	5	5	7	9.02589e+06
A0A5N6RN96	Auxin efflux carrier component OS=Carpinus fangiana OX=176857 GN=FH972_018369 PE=3 SV=1	92.5	8.5	■	344	High	0	10.941	179	6	3	1	4	8983105
A0A5N6R082	Methanethiol oxidase OS=Carpinus fangiana OX=176857 GN=FH972_008639 PE=3 SV=1	54	6.15	■	229	High	0	14.014	168	14	3	3	6	8.70631e+06
A0A660KRZ8	Alpha-1,4 glucan phosphorylase OS=Carpinus fangiana OX=176857 GN=FH972_011637 PE=3 SV=1	93.2	6.74	■	292	High	0	22.342	264	16	6	6	9	8.16201e+06
A0A5N6QH88	RNA helicase OS=Carpinus fangiana OX=176857 GN=FH972_003056 PE=3 SV=1	76.1	5.25	■	278	High	0	10.803	157	9	4	2	6	8.08168e+06
A0A5N6QJG0	asparagine--tRNA ligase OS=Carpinus fangiana OX=176857 GN=FH972_003139 PE=3 SV=1	63.6	6.1	■	212	High	0	8.182	153	6	4	4	6	8.07281e+06
A0A5N6RHF9	Enhancer of mRNA-decapping protein 4 WD40 repeat region domain-containing protein OS=Carpinus fangiana OX=176857 GN=FH972_016942 PE=3 SV=1	148	6.05	■	479	High	0	13.125	178	7	4	4	3	8012313
A0A5N6QPK3	GH10 domain-containing protein OS=Carpinus fangiana OX=176857 GN=FH972_004664 PE=3 SV=1	104	6.38	■	378	High	0	4.14	82	9	2	2	4	7.73212e+06
A0A5N6R5P5	6-phosphogluconate dehydrogenase, decarboxylating OS=Carpinus fangiana OX=176857 GN=FH972_012285 PE=3 SV=1	54.4	6.37	■	366	High	0	9.108	134	7	3	1	5	7.72722e+06
A0A5N6QS36	MPN domain-containing protein OS=Carpinus fangiana OX=176857 GN=FH972_006054 PE=3 SV=1	46	5.3	■	661	High	0	8.437	120	7	2	2	5	7.47947e+06
A0A5N6RMP0	Alpha-galactosidase OS=Carpinus fangiana OX=176857 GN=FH972_018667 PE=3 SV=1	40.1	7.66	■	810	High	0	3.721	56	1	1	1	3	7.47597e+06
A0A5N6RLY8	YbhB/YbcL family Raf kinase inhibitor-like protein OS=Carpinus fangiana OX=176857 GN=FH972_017164 PE=4 SV=1	18.6	6.04	■	672	High	0	8.207	54	6	1	1	7	7.39411e+06
Q39419	Polcalcin Bet v 4 OS=Betula pendula OX=3505 GN=BETV4 PE=1 SV=1	9.4	4.94	■	452	High	0	12.272	168	9	3	3	39	7.33907e+06
A0A5N6R9N3	AB hydrolase-1 domain-containing protein OS=Carpinus fangiana OX=176857 GN=FH972_013350 PE=4 SV=1	45.7	8.44	■	354	High	0	11.943	178	9	4	4	9	7.27024e+06
A0A5N6QUJ3	oligopeptidase A OS=Carpinus fangiana OX=176857 GN=FH972_006834 PE=3 SV=1	89.3	6.29	■	357	High	0	24.733	311	18	7	7	9	7.19116e+06
A0A5N6RX78	Leucine-rich repeat-containing N-terminal plant-type domain-containing protein OS=Carpinus fangiana OX=176857 GN=FH972_020700 PE=4 SV=1	62.3	6.64	■	676	High	0	4.3	61	6	1	1	2	7.17401e+06
Q39415	1 Sc-3 protein OS=Betula pendula OX=3505 GN=1 Sc-3 PE=2 SV=1	17.4	6.1	■	581	High	0	23.769	219	9	4	3	34	7.03993e+06
A0A4D6C6N2	4CL10 OS=Betula platyphylla OX=78630 PE=2 SV=1	56.2	6.58	■	657	High	0	27.16	284	20	6	6	14	6.99609e+06
A0A5N6QWU1	Scaffold protein Nfu/NifU N-terminal domain-containing protein OS=Carpinus fangiana OX=176857 GN=FH972_007809 PE=3 SV=1	29.9	4.87	■	593	High	0	8.035	107	10	2	2	8	6.96923e+06
A0A5N6RNN4	Aspartyl aminopeptidase OS=Carpinus fangiana OX=176857 GN=FH972_018860 PE=3 SV=1	52.9	6.89	■	690	High	0	20.498	254	11	4	4	11	6.93574e+06
A0A5N6QY20	Transmembrane protein 33 homolog OS=Carpinus fangiana OX=176857 GN=FH972_007968 PE=3 SV=1	39.5	9.76	■	466	High	0	8.01	92	5	1	1	4	6.81416e+06
A0A5N6R396	Ribosomal protein S4/S9 N-terminal domain-containing protein OS=Carpinus fangiana OX=176857 GN=FH972_009000 PE=3 SV=1	23.1	10.37	■	841	High	0	12.08	202	10	5	5	21	6.78568e+06
A0A5N6QX78	Aldehyde dehydrogenase domain-containing protein OS=Carpinus fangiana OX=176857 GN=FH972_007440 PE=3 SV=1	58	7.08	■	490	High	0	13.387	246	12	6	6	10	6.7663e+06
A0A5N6QN56	Costars domain-containing protein OS=Carpinus fangiana OX=176857 GN=FH972_004847 PE=3 SV=1	15.7	5.57	■	753	High	0	12.067	140	6	2	2	14	6.7458e+06
A0A5N6RB32	Glutathione reductase OS=Carpinus fangiana OX=176857 GN=FH972_014928 PE=3 SV=1	53.2	6.47	■	164	High	0	17.236	198	13	5	3	13	6.69505e+06
A0A5N6QEL5	2-oxoglutarate dehydrogenase, mitochondrial OS=Carpinus fangiana OX=176857 GN=FH972_001513 PE=3 SV=1	115.8	6.84	■	334	High	0	19.936	242	15	6	6	7	6.40512e+06
A0A5N6REM7	Alanine--tRNA ligase OS=Carpinus fangiana OX=176857 GN=FH972_015943 PE=3 SV=1	111.3	6.52	■	759	High	0	11.443	185	6	4	4	4	6.23859e+06
A0A5N6RFA4	glutamine--tRNA ligase OS=Carpinus fangiana OX=176857 GN=FH972_015867 PE=3 SV=1	103.5	7.08	■	49	High	0	10.687	191	14	4	4	4	6.14683e+06
A0A5N6R485	NAD-dependent epimerase/dehydratase domain-containing protein OS=Carpinus fangiana OX=176857 GN=FH972_012611 PE=3 SV=1	80.6	7.97	■	837	High	0	11.732	133	10	4	3	11	6.14164e+06
A0A5N6RSA5	Small ribosomal subunit protein uS7 domain-containing protein OS=Carpinus fangiana OX=176857 GN=FH972_020107 PE=3 SV=1	22.7	9.7	■	704	High	0	11.881	190	9	4	4	20	6.01874e+06
A0A5N6QGZ6	Pectinesterase OS=Carpinus fangiana OX=176857 GN=FH972_002943 PE=3 SV=1	40.8	9.48	■	96	High	0.001	2.517	48	8	1	1	2	5.98981e+06
A0A5N6RJG0	Peptidase M24 domain-containing protein OS=Carpinus fangiana OX=176857 GN=FH972_017177 PE=3 SV=1	41.6	6.4	■	730	High	0	15.933	146	7	2	2	7	5.98408e+06
A0A5N6QVE9	Formate dehydrogenase, mitochondrial OS=Carpinus fangiana OX=176857 GN=FH972_007429 PE=3 SV=1	41.3	7.2	■	12	High	0	4.121	70	6	2	2	4	5.94425e+06
A0A5N6QNL6	Senescence domain-containing protein OS=Carpinus fangiana OX=176857 GN=FH972_005229 PE=4 SV=1	49.1	5.34	■	822	High	0	11.104	95	5	2	2	5	5.8579e+06
A0A5N6QM69	Proline iminopeptidase OS=Carpinus fangiana OX=176857 GN=FH972_004758 PE=3 SV=1	44.6	6.05	■	67	High	0	15.708	233	11	4	4	9	5.70251e+06
A0A5N6QE15	V-type proton ATPase catalytic subunit A OS=Carpinus fangiana OX=176857 GN=FH972_002154 PE=3 SV=1	68.6	5.44	■	327	High	0	23.583	339	13	6	6	11	5.6805e+06
A0A5N6QJ03	Annexin OS=Carpinus fangiana OX=176857 GN=FH972_002668 PE=3 SV=1	36	6.81	■	738	High	0.001	2.829	52	7	1	1	3	5.61424e+06
A0A5N6QQ63	3-hydroxyacyl-[acyl-carrier-protein] dehydratase OS=Carpinus fangiana OX=176857 GN=FH972_005625 PE=3 SV=1	25.6	8.47	■	251	High	0	12.069	112	6	3	3	17	5.61161e+06
A0A5N6QG03	(3R)-hydroxymyristoyl-[acyl-carrier-protein] dehydratase OS=Carpinus fangiana OX=176857 GN=FH972_002693 PE=4 SV=1	23.1	9.33	■	251	High	0	12.069	112	6	3	3	19	5.61161e+06
A0A660KSE7	Methionine aminopeptidase OS=Carpinus fangiana OX=176857 GN=FH972_011193 PE=3 SV=1	44.7	6.99	■	2	High	0	5.552	85	4	2	2	4	5575103
A0A5N6RMB2	Adenosine kinase OS=Carpinus fangiana OX=176857 GN=FH972_017576 PE=3 SV=1	37.8	5.6	■	166	High	0	23.554	290	9	5	2	22	5.48407e+06
A0A5N6R903	Pyrophosphate--fructose 6-phosphate 1-phosphotransferase subunit alpha OS=Carpinus fangiana OX=176857 GN=PFP-ALPHA PE=3 SV=1	67.6	7.23	■	450	High	0	25.534	304	14	5	5	10	5.39856e+06
A0A5N6QW31	Clp R domain-containing protein OS=Carpinus fangiana OX=176857 GN=FH972_007627 PE=3 SV=1	110.1	7.34	■	761	High	0	5.232	113	6	2	2	2	5323815
A0A5N6QZ95	UDP-glucose 6-dehydrogenase OS=Carpinus fangiana OX=176857 GN=FH972_007643 PE=3 SV=1	53	6.24	■	266	High	0	19.609	258	8	5	2	12	5.24483e+06
A0A660KV52	glucan endo-1,3-beta-D-glucosidase OS=Carpinus fangiana OX=176857 GN=FH972_010391 PE=3 SV=1	50.8	8.84	■	604	High	0.007	2.133	51	2	1	1	2	5.1064e+06
A0A5N6R0S1	Carbohydrate kinase PfkB domain-containing protein OS=Carpinus fangiana OX=176857 GN=FH972_008028 PE=3 SV=1	35.2	5.71	■	833	High	0	9.673	145	9	4	2	12	5.06288e+06
A0A5N6QLH2	Cyclase OS=Carpinus fangiana OX=176857 GN=FH972_004567 PE=3 SV=1	30.1	5.63	■	144	High	0	5.702	110	6	2	2	7	5.05935e+06
A0A660KUZ2	Neutral ceramidase OS=Carpinus fangiana OX=176857 GN=FH972_011628 PE=3 SV=1	86.4	7.2	■	504	High	0	13.992	204	8	4	4	6	5.04473e+06
A0A660KRQ0	Aminomethyltransferase folate-binding domain-containing protein OS=Carpinus fangiana OX=176857 GN=FH972_010960 PE=4 SV=1	44.6	6.74	■	187	High	0	7.011	118	7	3	3	6	5.03195e+06
A0A5N6RID4	Alpha/beta hydrolase fold-3 domain-containing protein OS=Carpinus fangiana OX=176857 GN=FH972_016098 PE=3 SV=1	32.9	6.15	■	343	High	0	4.505	66	4	1	1	4	4997437
A0A5N6RKY5	Ferritin OS=Carpinus fangiana OX=176857 GN=FH972_017131 PE=3 SV=1	31.4	7.02	■	63	High	0.001	2.781	53	4	1	1	3	4.90392e+06
A0A5N6RM45	Serpin domain-containing protein OS=Carpinus fangiana OX=176857 GN=FH972_018496 PE=3 SV=1	42.6	6.55	■	722	High	0	8.667	135	5	2	2	6	4.88965e+06
A0A5N6QHT8	LL-diaminopimelate aminotransferase OS=Carpinus fangiana OX=176857 GN=FH972_003374 PE=3 SV=1	50.1	6.92	■	396	High	0	13.803	196	8	4	4	10	4.72608e+06
A0A5N6QEM8	Acyl-CoA-binding domain-containing protein 4 OS=Carpinus fangiana OX=176857 GN=FH972_001778 PE=4 SV=1	56.9	6.09	■	382	High	0	4.495	69	4	2	2	4	4.7055e+06
A0A5N6R1M7	Glutaredoxin-dependent peroxiredoxin OS=Carpinus fangiana OX=176857 GN=FH972_009359 PE=3 SV=1	22.1	8.78	■	347	High	0	8.234	136	7	3	3	14	4.61322e+06
A0A5N6RUF1	Biotin carboxylase OS=Carpinus fangiana OX=176857 GN=FH972_020743 PE=4 SV=1	58.3	8.32	■	652	High	0	16.448	197	10	5	5	12	4.5973e+06
A0A660KS54	Asparagine synthetase [glutamine-hydrolyzing] OS=Carpinus fangiana OX=176857 GN=FH972_011720 PE=4 SV=1	65.8	6.38	■	321	High	0	8.29	123	9	4	4	8	4.58398e+06
A0A5N6QJ42	30S ribosomal protein S3, chloroplastic OS=Carpinus fangiana OX=176857 GN=FH972_003025 PE=3 SV=1	26.2	9.66	■	16	High	0	7.494	93	3	2	2	9	4.57274e+06
A0A5N6RNU9	Polyadenylate-binding protein OS=Carpinus fangiana OX=176857 GN=FH972_018064 PE=3 SV=1	71.5	7.83	■	852	High	0	14.954	182	5	3	1	6	4.55937e+06
A0A5N6RNN5	CN hydrolase domain-containing protein OS=Carpinus fangiana OX=176857 GN=FH972_018006 PE=4 SV=1	40.1	8.18	■	261	High	0	24.14	391	15	7	7	20	4.54445e+06
A0A5N6RV21	protein-tyrosine-phosphatase OS=Carpinus fangiana OX=176857 GN=FH972_019995 PE=3 SV=1	40.8	5.62	■	20	High	0	11.502	124	10	2	2	7	4.48154e+06
A0A5N6QLD8	alanine transaminase OS=Carpinus fangiana OX=176857 GN=FH972_003462 PE=3 SV=1	57.6	6.48	■	778	High	0	19.18	310	8	4	4	11	4.32587e+06
A0A5N6RJZ5	Fructose-bisphosphate aldolase OS=Carpinus fangiana OX=176857 GN=FH972_016538 PE=3 SV=1	37.7	7.06	■	254	High	0	10.389	162	10	4	4	15	4.25313e+06
A0A9E9L874	Birch protein OS=Betula platyphylla OX=78630 PE=2 SV=1	21.7	5.78	■	743	High	0	9.009	58	8	1	1	9	4.19495e+06
A0A5N6RH29	UBC core domain-containing protein OS=Carpinus fangiana OX=176857 GN=FH972_016664 PE=4 SV=1	16.6	6.54	■	508	High	0	12.224	160	17	3	3	23	4.18743e+06
A0A5N6QX63	Phosphoserine aminotransferase OS=Carpinus fangiana OX=176857 GN=FH972_007065 PE=3 SV=1	46.9	8.07	■	301	High	0	13.822	208	7	4	4	10	4.12945e+06
V5K951	S-adenosylmethionine synthase OS=Betula luminifera OX=312789 GN=SAMS3 PE=2 SV=1	42.7	6.54	■	643	High	0	6.888	83	8	2	2	6	4.12662e+06
A0A5N6QI44	Serine-threonine kinase receptor-associated protein OS=Carpinus fangiana OX=176857 GN=FH972_003323 PE=3 SV=1	37.9	5.29	■	221	High	0	11.774	158	5	2	2	8	4.06437e+06
A0A5N6QXP0	K Homology domain-containing protein OS=Carpinus fangiana OX=176857 GN=FH972_007577 PE=4 SV=1	58.5	6.48	■	583	High	0	8.428	117	6	3	3	5	3.97286e+06
A0A5N6QP63	Damage-control phosphatase ARMT1-like metal-binding domain-containing protein OS=Carpinus fangiana OX=176857 GN=FH972_005391 PE=3 SV=1	79.7	7.88	■	250	High	0	8.084	151	11	3	3	4	3.93843e+06
A0A5N6QEK7	SGNH hydrolase-type esterase domain-containing protein OS=Carpinus fangiana OX=176857 GN=FH972_001323 PE=4 SV=1	28.8	5.21	■	655	High	0	8.636	136	7	3	3	13	3.8189e+06
A0A5N6R808	chorismate mutase OS=Carpinus fangiana OX=176857 GN=FH972_013061 PE=4 SV=1	56.8	5.16	■	525	High	0	3.502	56	5	1	1	2	3.74559e+06
A0A5N6R9A7	Small ubiquitin-related modifier OS=Carpinus fangiana OX=176857 GN=FH972_014321 PE=3 SV=1	11.5	5.27	■	231	High	0	3.789	63	4	1	1	10	3.71648e+06
A0A5N6R573	Rho GDP-dissociation inhibitor 1 OS=Carpinus fangiana OX=176857 GN=FH972_012838 PE=3 SV=1	27	4.73	■	658	High	0	13.878	82	5	2	2	15	3.66349e+06
A0A5N6L1Z5	tripeptidyl-peptidase II OS=Carpinus fangiana OX=176857 GN=FH972_025623 PE=3 SV=1	151.1	6.77	■	433	High	0	18.441	221	10	4	4	4	3.63579e+06
Q39417	1-Sc1 protein OS=Betula pendula OX=3505 GN=1-Sc1 PE=2 SV=1	17.4	6.19	■	601	High	0	24.689	263	70	5	1	34	3.60689e+06
A0A5N6QXX2	Monocopper oxidase-like protein SKS1 OS=Carpinus fangiana OX=176857 GN=FH972_008189 PE=3 SV=1	66.8	6.13	■	571	High	0	11.511	130	6	3	3	5	3.60556e+06
A0A5N6QHQ7	Ribosomal protein L34e OS=Carpinus fangiana OX=176857 GN=FH972_003357 PE=3 SV=1	13.7	11.59	■	706	High	0	4.342	61	3	1	1	10	3.60419e+06
A0A5N6RMD5	Protein disulfide-isomerase OS=Carpinus fangiana OX=176857 GN=FH972_018579 PE=3 SV=1	55.5	4.93	■	283	High	0	12.272	113	8	3	3	8	3.60355e+06
A0A5N6QB25	tRNA-binding domain-containing protein OS=Carpinus fangiana OX=176857 GN=FH972_001206 PE=4 SV=1	42.1	7.02	■	787	High	0.003	2.233	29	1	1	1	2	3580161
A0A5N6R7H6	Glutamate dehydrogenase OS=Carpinus fangiana OX=176857 GN=FH972_013606 PE=3 SV=1	44.7	6.76	■	148	High	0	5.922	105	5	2	2	5	3.54209e+06
A0A5N6Q7Z2	UBX domain-containing protein OS=Carpinus fangiana OX=176857 GN=FH972_000161 PE=4 SV=1	32.5	6.44	■	202	High	0	11.856	189	7	2	2	5	3.49584e+06
A0A660KSF0	assimilatory sulfite reductase (ferredoxin) OS=Carpinus fangiana OX=176857 GN=FH972_009782 PE=3 SV=1	77	9.13	■	742	High	0	15.148	200	10	5	5	10	3.4877e+06
A0A5N6R2N7	Inhibitor I9 domain-containing protein OS=Carpinus fangiana OX=176857 GN=FH972_012060 PE=3 SV=1	65.9	5.95	■	647	High	0.009	2.016	32	3	1	1	1	3.44433e+06
A0A5N6QT09	ACB domain-containing protein OS=Carpinus fangiana OX=176857 GN=FH972_006613 PE=3 SV=1	72.7	5.26	■	57	High	0	9.707	101	3	2	2	3	3.43261e+06
A0A5N6QQ66	Isochorismatase-like domain-containing protein OS=Carpinus fangiana OX=176857 GN=FH972_005742 PE=3 SV=1	27	5.78	■	749	High	0.001	2.993	23	1	1	1	5	3.42367e+06
A0A5N6RAK8	Eukaryotic translation initiation factor isoform 4E OS=Carpinus fangiana OX=176857 GN=FH972_014774 PE=3 SV=1	23.5	6.01	■	818	High	0	12.868	130	5	2	2	11	3.34446e+06
A0A5N6QD99	Cyclic phosphodiesterase OS=Carpinus fangiana OX=176857 GN=FH972_001065 PE=4 SV=1	22	5.14	■	828	High	0.003	2.267	41	2	1	1	4	3.32012e+06
A0A4D6Q358	Actin OS=Betula platyphylla OX=78630 PE=2 SV=1	41.7	5.49	■	694	High	0	8.681	132	6	3	3	8	3.31324e+06
A0A5N6RGH9	Aminotransferase class I/classII domain-containing protein OS=Carpinus fangiana OX=176857 GN=FH972_015991 PE=4 SV=1	51	8.37	■	840	High	0	8.541	78	4	2	2	5	3.17759e+06
A0A5N6RNE2	CXXC motif containing zinc binding protein OS=Carpinus fangiana OX=176857 GN=FH972_017926 PE=3 SV=1	18.3	5.07	■	285	High	0	5.11	58	3	1	1	6	3.15113e+06
A0A5N6RXG9	Protein kinase domain-containing protein OS=Carpinus fangiana OX=176857 GN=FH972_020703 PE=3 SV=1	111.7	6.51	■	350	High	0	3.192	57	4	1	1	1	3.11966e+06
A0A5N6QNE6	Peptidase C1A papain C-terminal domain-containing protein OS=Carpinus fangiana OX=176857 GN=FH972_004932 PE=3 SV=1	32.7	5.86	■	741	High	0	7.126	102	4	2	2	6	3.10423e+06
A0A5N6QHW2	glucose-1-phosphate adenylyltransferase OS=Carpinus fangiana OX=176857 GN=FH972_002344 PE=3 SV=1	107.4	6.37	■	521	High	0	11.967	180	6	3	3	4	3.09051e+06
A0A5N6QV53	GHMP kinase N-terminal domain-containing protein OS=Carpinus fangiana OX=176857 GN=FH972_007339 PE=4 SV=1	40	6.52	■	471	High	0	7.83	100	5	2	2	6	3.05068e+06
A0A5N6RIM1	Cytochrome b5 heme-binding domain-containing protein OS=Carpinus fangiana OX=176857 GN=FH972_016188 PE=3 SV=1	15	6.19	■	842	High	0	6.893	69	3	1	1	12	3.04993e+06
A0A5N6QL86	methionine S-methyltransferase OS=Carpinus fangiana OX=176857 GN=FH972_004427 PE=3 SV=1	121	5.83	■	638	High	0	10.794	132	4	3	3	3	3.0166e+06
A0A5N6RD19	Dihydrolipoyl dehydrogenase OS=Carpinus fangiana OX=176857 GN=FH972_015341 PE=3 SV=1	60.3	7.36	■	481	High	0	6.712	114	4	2	2	4	3.01397e+06
A0A5N6QGI0	DUF985 domain-containing protein OS=Carpinus fangiana OX=176857 GN=FH972_002967 PE=4 SV=1	21.3	6.02	■	564	High	0	5.212	108	4	2	2	9	3.00717e+06
A0A5N6R0H9	Helicase ATP-binding domain-containing protein OS=Carpinus fangiana OX=176857 GN=FH972_008133 PE=3 SV=1	156.4	7.01	■	808	High	0.002	2.326	35	4	1	1	1	2.99768e+06
A0A5N6R2R2	Pyruvate dehydrogenase E1 component subunit beta OS=Carpinus fangiana OX=176857 GN=FH972_009416 PE=4 SV=1	35.9	5.16	■	369	High	0	5.314	81	5	2	2	6	2981565
A0A5N6QJM0	Malic enzyme OS=Carpinus fangiana OX=176857 GN=FH972_003190 PE=3 SV=1	61.3	7.85	■	767	High	0	10.723	158	7	3	3	6	2.95124e+06
A0A5N6RHI5	1,4-alpha-glucan branching enzyme OS=Carpinus fangiana OX=176857 GN=FH972_016560 PE=3 SV=1	98.3	5.62	■	245	High	0	5.876	70	3	2	2	2	2.93269e+06
A0A5N6R618	MEMO1 family protein OS=Carpinus fangiana OX=176857 GN=FH972_013117 PE=3 SV=1	32.7	6.58	■	397	High	0	8.92	99	6	2	2	9	2.91525e+06
A0A5N6R4I0	Acyl-coenzyme A oxidase OS=Carpinus fangiana OX=176857 GN=FH972_012691 PE=3 SV=1	74.3	7.62	■	645	High	0	22.9	286	11	6	6	10	2.91465e+06
A0A5N6RUK5	GH18 domain-containing protein OS=Carpinus fangiana OX=176857 GN=FH972_020863 PE=3 SV=1	47.1	7.72	■	234	High	0	4.588	65	4	1	1	2	2.89815e+06
A0A5N6R346	Beta-adaptin-like protein OS=Carpinus fangiana OX=176857 GN=FH972_012203 PE=3 SV=1	90.2	5.06	■	211	High	0.009	2.094	14	1	1	1	1	2.85493e+06
A0A5N6QP23	Splicing factor U2af large subunit OS=Carpinus fangiana OX=176857 GN=FH972_004284 PE=3 SV=1	60	5.54	■	781	High	0.001	2.896	52	5	1	1	2	2.85191e+06
A0A5N6RL53	Maf-like protein OS=Carpinus fangiana OX=176857 GN=FH972_018160 PE=3 SV=1	29.7	5.91	■	296	High	0	6.749	133	5	3	3	10	2.83388e+06
A0A5N6RGR9	Malectin-like domain-containing protein OS=Carpinus fangiana OX=176857 GN=FH972_015616 PE=4 SV=1	56.3	7.66	■	325	High	0.009	2.016	28	1	1	1	2	2790851
A0A5N6QUR0	Mitochondrial import receptor subunit TOM20 OS=Carpinus fangiana OX=176857 GN=FH972_007228 PE=3 SV=1	22.1	6.4	■	545	High	0	12.929	131	8	3	3	14	2.78647e+06
A0A660KRR3	Ras-related protein Rab11C OS=Carpinus fangiana OX=176857 GN=FH972_011583 PE=3 SV=1	23.9	6.55	■	552	High	0	13.241	208	8	4	3	19	2.73575e+06
A0A5N6RYY2	glycerophosphodiester phosphodiesterase OS=Carpinus fangiana OX=176857 GN=FH972_020850 PE=4 SV=1	81.6	5.57	■	346	High	0	6.99	103	3	2	2	3	2.66691e+06
A0A5N6R9B0	Serine hydrolase domain-containing protein OS=Carpinus fangiana OX=176857 GN=FH972_013709 PE=4 SV=1	24.9	5.83	■	399	High	0.002	2.322	32	2	1	1	4	2.65763e+06
A0A5N6KP00	Citrate synthase OS=Carpinus fangiana OX=176857 GN=FH972_021316 PE=3 SV=1	96.3	5.31	■	388	High	0.002	2.314	48	2	1	1	1	2.65503e+06
A0A5N6QSP2	Lipoyl-binding domain-containing protein OS=Carpinus fangiana OX=176857 GN=FH972_006246 PE=4 SV=1	43.5	6.57	■	198	High	0.001	2.877	41	3	1	1	3	2.64742e+06
A0A5N6QVR6	Aldose 1-epimerase OS=Carpinus fangiana OX=176857 GN=FH972_007525 PE=3 SV=1	35.4	9.48	■	799	High	0	5.354	59	2	1	1	4	2.61963e+06
Q5K4Q2	alcohol dehydrogenase (Fragment) OS=Betula pendula OX=3505 GN=adh PE=3 SV=1	34.1	7.62	■	486	High	0	11.178	136	12	3	2	9	2.60813e+06
A0A5N6RH18	HP domain-containing protein OS=Carpinus fangiana OX=176857 GN=FH972_016811 PE=3 SV=1	105.9	5.87	■	717	High	0	5.734	116	4	2	2	2	2.60184e+06
A0A5N6RRQ1	4-alpha-glucanotransferase OS=Carpinus fangiana OX=176857 GN=FH972_019951 PE=3 SV=1	112.2	6.32	■	169	High	0	15.565	171	10	5	5	6	2.58254e+06
A0A5N6QKJ6	Xaa-Pro aminopeptidase P OS=Carpinus fangiana OX=176857 GN=FH972_004276 PE=3 SV=1	78.5	5.78	■	32	High	0	7.484	133	6	3	3	4	2.55395e+06
A0A5N6QSK8	Calcium-dependent protein kinase OS=Carpinus fangiana OX=176857 GN=FH972_005377 PE=4 SV=1	63.4	5.95	■	54	High	0	8.988	145	4	2	2	4	2.55223e+06
A0A5N6RAV9	sulfate adenylyltransferase OS=Carpinus fangiana OX=176857 GN=FH972_013932 PE=4 SV=1	53.7	7.75	■	646	High	0	18.438	244	7	4	4	9	2.49635e+06
A0A5N6QKF2	FAD dependent oxidoreductase domain-containing protein OS=Carpinus fangiana OX=176857 GN=FH972_004061 PE=4 SV=1	44.5	6.3	■	482	High	0.001	2.536	40	2	1	1	2	2.49543e+06
A0A5N6RCY8	ATP citrate synthase OS=Carpinus fangiana OX=176857 GN=FH972_015313 PE=4 SV=1	65.7	7.5	■	702	High	0	8.93	136	5	3	3	7	2.41127e+06
A0A5N6RTY6	Enoyl-ACP reductase OS=Carpinus fangiana OX=176857 GN=FH972_020176 PE=3 SV=1	41.6	7.17	■	642	High	0	6.1	98	6	2	2	5	2.40234e+06
A0A5N6RL38	Granulins domain-containing protein OS=Carpinus fangiana OX=176857 GN=FH972_018058 PE=4 SV=1	31.3	7.8	■	484	High	0	4.527	43	2	1	1	4	2.3879e+06
A0A5N6QMU3	Phospholipase A-2-activating protein OS=Carpinus fangiana OX=176857 GN=FH972_004975 PE=4 SV=1	83.9	5.5	■	763	High	0	11.715	139	7	3	3	6	2.37018e+06
A0A5N6R3R2	Single-stranded DNA binding protein Ssb-like OB fold domain-containing protein OS=Carpinus fangiana OX=176857 GN=FH972_009146 PE=4 SV=1	15.3	7.2	■	219	High	0	3.329	40	2	1	1	9	2.31382e+06
A0A5N6R6N1	Phosphofructokinase domain-containing protein OS=Carpinus fangiana OX=176857 GN=FH972_013391 PE=4 SV=1	40.4	7.21	■	488	High	0	9.699	168	6	3	3	9	2.29805e+06
A0A5N6QHM2	ATP-dependent 6-phosphofructokinase OS=Carpinus fangiana OX=176857 GN=PFK PE=3 SV=1	58.9	6.65	■	488	High	0	9.699	168	6	3	3	6	2.29805e+06
A0A5N6QZ54	Pirin-like protein OS=Carpinus fangiana OX=176857 GN=FH972_008560 PE=3 SV=1	35.5	8.85	■	87	High	0	4.985	107	7	2	2	6	2.18413e+06
A0A660KNJ2	Amidohydrolase-related domain-containing protein OS=Carpinus fangiana OX=176857 GN=FH972_009891 PE=3 SV=1	59.5	5.99	■	804	High	0	4.943	72	5	2	2	3	2.13811e+06
A0A5N6R5C5	Ubiquitin thioesterase OS=Carpinus fangiana OX=176857 GN=FH972_009447 PE=3 SV=1	33.9	4.73	■	304	High	0.001	2.487	48	2	1	1	3	2106313
A0AA50H667	Acetyltransferase component of pyruvate dehydrogenase complex OS=Betula platyphylla OX=78630 GN=PDCE23 PE=2 SV=1	59.9	8.12	■	408	High	0.001	2.872	36	2	1	1	2	2.10051e+06
A0A5N6RFG3	Peroxiredoxin OS=Carpinus fangiana OX=176857 GN=FH972_015714 PE=3 SV=1	24.4	7.09	■	673	High	0	5.708	81	4	2	2	8	2.09987e+06
A0A5N6RAI8	Cyanate lyase C-terminal domain-containing protein OS=Carpinus fangiana OX=176857 GN=FH972_014756 PE=4 SV=1	23.2	10.04	■	656	High	0	9.61	105	3	2	2	13	2.07043e+06
A0A5N6RLM0	Ras-related protein Rab7 OS=Carpinus fangiana OX=176857 GN=FH972_018261 PE=3 SV=1	23	5.72	■	491	High	0	8.654	127	5	2	2	12	2.06999e+06
A0A660KMG8	Transcription factor Pur-alpha 1 OS=Carpinus fangiana OX=176857 GN=FH972_009523 PE=3 SV=1	32.5	5.94	■	402	High	0	7.887	135	6	3	3	10	2.06746e+06
A0A5N6QGJ4	CTLH domain-containing protein OS=Carpinus fangiana OX=176857 GN=FH972_001958 PE=4 SV=1	122.1	7.11	■	691	High	0	3.675	28	4	2	2	2	2.04585e+06
A0A5N6QAN3	Adenosine deaminase domain-containing protein OS=Carpinus fangiana OX=176857 GN=FH972_000251 PE=4 SV=1	33.4	5.67	■	176	High	0	4.651	93	3	2	2	5	1.99607e+06
A0A5N6RHX8	CAP-Gly domain-containing protein OS=Carpinus fangiana OX=176857 GN=FH972_016688 PE=4 SV=1	53.2	6.76	■	756	High	0	4.676	59	2	1	1	2	1.9787e+06
A0A5N6RM54	Peptidase S9 prolyl oligopeptidase catalytic domain-containing protein OS=Carpinus fangiana OX=176857 GN=FH972_018505 PE=4 SV=1	82.1	5.77	■	776	High	0	12.119	152	7	3	3	6	1.96793e+06
A0A5N6Q826	Aminomethyltransferase OS=Carpinus fangiana OX=176857 GN=FH972_000202 PE=3 SV=1	44.4	8.82	■	271	High	0	6.925	119	10	2	2	5	1.95646e+06
A0A5N6QWA6	UBR-type domain-containing protein OS=Carpinus fangiana OX=176857 GN=FH972_007698 PE=3 SV=1	536.6	6.07	■	311	High	0	3.864	64	3	1	1	0	1.9325e+06
A0A5N6QAT6	DUF1264 domain-containing protein OS=Carpinus fangiana OX=176857 GN=FH972_001067 PE=3 SV=1	28.1	6.6	■	746	High	0	3.518	38	1	1	1	4	1.92716e+06
A0A660KNH1	ubiquitinyl hydrolase 1 OS=Carpinus fangiana OX=176857 GN=FH972_010482 PE=3 SV=1	131.3	5.94	■	367	High	0	10.025	96	8	3	3	3	1.9248e+06
A0A5N6QU76	Ubiquitin-like domain-containing protein OS=Carpinus fangiana OX=176857 GN=FH972_007067 PE=4 SV=1	58.7	4.77	■	66	High	0	5.973	59	2	1	1	3	1.91666e+06
A0A5N6QZ39	Endoglucanase OS=Carpinus fangiana OX=176857 GN=FH972_008056 PE=3 SV=1	42.7	6.73	■	81	High	0.007	2.175	42	4	1	1	2	1897211
A0A5N6R2Z5	Glutathione peroxidase OS=Carpinus fangiana OX=176857 GN=FH972_012167 PE=3 SV=1	22.1	8.69	■	434	High	0	6.778	93	4	2	2	10	1.88228e+06
A0A660KSG4	40S ribosomal protein S4 OS=Carpinus fangiana OX=176857 GN=FH972_011756 PE=3 SV=1	30	10.29	■	415	High	0	8.1	91	6	2	2	8	1.88174e+06
A0A5N6RBS0	Phosphotransferase OS=Carpinus fangiana OX=176857 GN=FH972_013944 PE=3 SV=1	67.7	5.72	■	23	High	0	15.053	221	5	3	3	7	1.86312e+06
A0A5N6RWC2	Tryptophan synthase OS=Carpinus fangiana OX=176857 GN=FH972_020393 PE=3 SV=1	118.6	9.57	■	308	High	0	4.575	86	3	2	2	2	1.84602e+06
A0A5N6QB41	Cathepsin propeptide inhibitor domain-containing protein OS=Carpinus fangiana OX=176857 GN=FH972_000624 PE=3 SV=1	22.4	9.32	■	6	High	0	4.726	80	4	2	2	9	1.84554e+06
Q93YJ3	Cysteine proteinase (Fragment) OS=Betula pendula OX=3505 GN=cyp1 PE=2 SV=1	14.2	5.24	■	575	High	0	4.445	40	2	1	1	8	1.84342e+06
A0A5N6QRY1	peptidylprolyl isomerase OS=Carpinus fangiana OX=176857 GN=FH972_005697 PE=4 SV=1	12.1	7.97	■	531	High	0	11.404	93	6	1	1	14	1.83722e+06
A0A5N6RG57	Fumarylacetoacetase-like C-terminal domain-containing protein OS=Carpinus fangiana OX=176857 GN=FH972_015422 PE=3 SV=1	23.6	6.96	■	801	High	0	3.306	48	4	1	1	6	1.82014e+06
A0A5N6QYF9	Peptidase M20 dimerisation domain-containing protein OS=Carpinus fangiana OX=176857 GN=FH972_008373 PE=4 SV=1	87	8.51	■	483	High	0	6.034	85	3	2	2	2	1.78445e+06
A0A660KU15	E1 ubiquitin-activating enzyme OS=Carpinus fangiana OX=176857 GN=FH972_011745 PE=3 SV=1	123.2	5.36	■	540	High	0	12.127	197	8	4	4	4	1.77599e+06
O49813	Olee1-like protein OS=Betula pendula OX=3505 PE=2 SV=1	18.4	7.91	■	413	High	0	11.388	116	8	3	3	23	1.75823e+06
A0A5N6QWR1	PDZ domain-containing protein OS=Carpinus fangiana OX=176857 GN=FH972_007838 PE=3 SV=1	112.4	6.06	■	135	High	0	11.707	100	5	3	3	4	1.75661e+06
A0A5N6R8V1	Putative gamma-glutamylcyclotransferase OS=Carpinus fangiana OX=176857 GN=FH972_013313 PE=4 SV=1	19.7	5.38	■	768	High	0.001	2.414	15	2	1	1	6	1740344
A0A660KU47	Malonyl-CoA:ACP transacylase (MAT) domain-containing protein OS=Carpinus fangiana OX=176857 GN=FH972_011772 PE=4 SV=1	80.2	6.49	■	241	High	0	11.932	119	6	2	2	3	1.70156e+06
A0A5N6QP53	inorganic diphosphatase OS=Carpinus fangiana OX=176857 GN=FH972_004788 PE=3 SV=1	29.8	6.39	■	426	High	0	5.44	99	3	2	2	8	1.7007e+06
A0A5N6RER9	Serine hydroxymethyltransferase OS=Carpinus fangiana OX=176857 GN=FH972_014962 PE=3 SV=1	51.7	7.27	■	193	High	0	5.929	83	4	2	2	4	1.69962e+06
A0A5N6QZQ1	J domain-containing protein OS=Carpinus fangiana OX=176857 GN=FH972_008743 PE=3 SV=1	88.6	8.1	■	696	High	0	3.491	46	3	1	1	1	1.69515e+06
A0A5N6RB25	phosphoenolpyruvate carboxykinase (ATP) OS=Carpinus fangiana OX=176857 GN=FH972_013839 PE=3 SV=1	73.5	6.14	■	826	High	0	12.265	125	9	5	5	10	1.69468e+06
A0A5N6RAY3	Glycolipid transfer protein domain-containing protein OS=Carpinus fangiana OX=176857 GN=FH972_014725 PE=4 SV=1	22.4	6.68	■	760	High	0	12.543	119	8	3	3	20	1.65381e+06
A0A5N6QT30	TCTP domain-containing protein OS=Carpinus fangiana OX=176857 GN=FH972_006633 PE=3 SV=1	19	4.7	■	395	High	0	3.763	59	3	1	1	5	1.65349e+06
A0A2U8U287	Translationally-controlled tumor protein OS=Betula pendula OX=3505 PE=2 SV=1	18.9	4.73	■	395	High	0	3.763	59	3	1	1	5	1.65349e+06
A0A5N6QAD0	(S)-2-hydroxy-acid oxidase OS=Carpinus fangiana OX=176857 GN=FH972_000929 PE=3 SV=1	40.5	9.23	■	363	High	0	5.309	89	3	2	2	5	1.63773e+06
A0A5N6QFC5	Transketolase N-terminal domain-containing protein OS=Carpinus fangiana OX=176857 GN=FH972_001751 PE=4 SV=1	22	9.09	■	71	High	0	5.802	56	4	2	2	8	1.60293e+06
A0A5N6QE21	Ig-like domain-containing protein OS=Carpinus fangiana OX=176857 GN=FH972_002065 PE=4 SV=1	94.3	5.22	■	752	High	0	7.383	96	6	2	2	3	1.59923e+06
A0A5N6QCY1	Obg-like ATPase 1 OS=Carpinus fangiana OX=176857 GN=FH972_000812 PE=3 SV=1	44.5	6.7	■	445	High	0	5.091	74	6	2	2	4	1.59447e+06
A0A5N6RXF8	Ubiquitin-fold modifier-conjugating enzyme 1 OS=Carpinus fangiana OX=176857 GN=FH972_020694 PE=3 SV=1	19.7	8.15	■	622	High	0.001	3.015	58	4	1	1	6	1591549
A0A5N6RJD0	Large ribosomal subunit protein uL4 C-terminal domain-containing protein OS=Carpinus fangiana OX=176857 GN=FH972_017497 PE=3 SV=1	44.9	10.48	■	284	High	0	3.896	56	3	1	1	3	1.58861e+06
A0A5N6RNT9	Alpha-amylase OS=Carpinus fangiana OX=176857 GN=FH972_018554 PE=3 SV=1	45.7	5.26	■	585	High	0.009	2.093	51	4	1	1	2	1.58369e+06
A0A5N6RLG3	Cell division cycle protein 48 homolog OS=Carpinus fangiana OX=176857 GN=FH972_017590 PE=3 SV=1	89.5	5.29	■	345	High	0	6.613	122	4	3	3	4	1.54017e+06
A0A5N6R5E9	Eukaryotic translation initiation factor 3 subunit B OS=Carpinus fangiana OX=176857 GN=FH972_013020 PE=3 SV=1	95.3	4.96	■	318	High	0	14.748	213	8	4	4	5	1.5389e+06
A0A5N6R4P5	adenine phosphoribosyltransferase OS=Carpinus fangiana OX=176857 GN=FH972_012764 PE=3 SV=1	20.2	6.57	■	33	High	0.001	2.764	46	3	1	1	5	1.50714e+06
Q9M3U0	L-ascorbate peroxidase (Fragment) OS=Betula pendula OX=3505 GN=apx PE=2 SV=1	10.5	4.96	■	209	High	0	9.855	82	2	1	1	26	1480858
A0A5N6R2R4	D-aminoacyl-tRNA deacylase OS=Carpinus fangiana OX=176857 GN=FH972_008850 PE=4 SV=1	105.7	5.35	■	780	High	0	3.577	41	2	1	1	1	1.47771e+06
A0A5N6RPY5	phosphoserine phosphatase OS=Carpinus fangiana OX=176857 GN=FH972_019332 PE=4 SV=1	36.9	7.94	■	156	High	0	4.811	84	4	2	2	5	1.45309e+06
A0A5N6QEA5	Histone H4 OS=Carpinus fangiana OX=176857 GN=FH972_001501 PE=3 SV=1	11.4	11.47	■	214	High	0	6.439	59	4	2	2	19	1.44728e+06
A0A5N6QYY9	Peptidase M16 N-terminal domain-containing protein OS=Carpinus fangiana OX=176857 GN=FH972_007647 PE=3 SV=1	59.2	6.86	■	375	High	0	8.215	135	6	3	3	5	1.42816e+06
A0A5N6QXI6	ACT domain-containing protein OS=Carpinus fangiana OX=176857 GN=FH972_008078 PE=3 SV=1	100.4	7.21	■	813	High	0	3.968	42	2	1	1	1	1.41654e+06
A0A5N6QWS1	acetate--CoA ligase OS=Carpinus fangiana OX=176857 GN=FH972_007126 PE=3 SV=1	78.2	5.87	■	381	High	0	9.132	142	4	2	2	4	1.41137e+06
A0A5N6QQK8	Vacuolar proton pump subunit B OS=Carpinus fangiana OX=176857 GN=FH972_005283 PE=3 SV=1	113.7	5.47	■	275	High	0	3.907	45	3	2	2	2	1.38295e+06
A0A5N6QTN8	Bifunctional inhibitor/plant lipid transfer protein/seed storage helical domain-containing protein OS=Carpinus fangiana OX=176857 GN=FH972_006114 PE=4 SV=1	22.1	8.27	■	89	High	0	10.428	86	3	1	1	8	1.37637e+06
A0A660KVW4	leucine--tRNA ligase OS=Carpinus fangiana OX=176857 GN=FH972_010638 PE=3 SV=1	125.8	6.23	■	497	High	0	9.98	157	4	2	2	2	1.37284e+06
A0A5N6RCZ8	UspA domain-containing protein OS=Carpinus fangiana OX=176857 GN=FH972_015323 PE=4 SV=1	22.2	8.54	■	636	High	0.003	2.267	10	2	1	1	4	1.34844e+06
A0A5N6RWU9	Probable bifunctional methylthioribulose-1-phosphate dehydratase/enolase-phosphatase E1 OS=Carpinus fangiana OX=176857 GN=FH972_020573 PE=3 SV=1	57.9	5.96	■	529	High	0	6.455	97	3	2	2	4	1.34121e+06
A0A5N6RHP5	DNA damage-inducible protein 1 OS=Carpinus fangiana OX=176857 GN=FH972_016939 PE=3 SV=1	44.6	5.07	■	635	High	0	5.759	55	3	2	2	6	1.30374e+06
B0FA03	ATP synthase subunit alpha (Fragment) OS=Betula nigra OX=3508 GN=atp1 PE=3 SV=1	44.4	6.93	■	386	High	0	7.096	111	6	3	3	8	1298451
A0A5N6QTJ4	Carbohydrate-binding-like fold protein OS=Carpinus fangiana OX=176857 GN=FH972_005773 PE=4 SV=1	130.2	6.27	■	494	High	0.001	2.647	43	2	1	1	1	1.27702e+06
A0A660KYQ4	Tropinone reductase I OS=Carpinus fangiana OX=176857 GN=FH972_011568 PE=3 SV=1	29	6.68	■	451	High	0	4.059	57	1	1	1	4	1.27315e+06
A0A5N6QF37	3-isopropylmalate dehydrogenase OS=Carpinus fangiana OX=176857 GN=FH972_001917 PE=3 SV=1	43.4	6.14	■	550	High	0	4.245	63	2	1	1	3	1264674
A0A5N6RT09	Manganese-dependent ADP-ribose/CDP-alcohol diphosphatase OS=Carpinus fangiana OX=176857 GN=FH972_019231 PE=3 SV=1	43.4	7.18	■	536	High	0.001	2.635	43	3	1	1	2	1.26196e+06
A0A5N6QCL3	N-acetyltransferase domain-containing protein OS=Carpinus fangiana OX=176857 GN=FH972_001671 PE=4 SV=1	25.7	6.87	■	353	High	0	5.248	55	2	1	1	6	1.25347e+06
A0A5N6QK05	Thiol protease aleurain-like OS=Carpinus fangiana OX=176857 GN=FH972_002985 PE=3 SV=1	39.2	6.96	■	599	High	0	7.66	88	3	2	2	8	1.23741e+06
A0A5N6L4T7	RuBisCO large subunit-binding protein subunit alpha OS=Carpinus fangiana OX=176857 GN=FH972_026389 PE=3 SV=1	61.9	5.41	■	103	High	0	10.433	157	5	3	3	5	1.23662e+06
A0A5N6RJX4	thioredoxin-dependent peroxiredoxin OS=Carpinus fangiana OX=176857 GN=FH972_016671 PE=3 SV=1	43.4	7.87	■	578	High	0	5.28	73	4	2	2	6	1.22976e+06
A0A660KRR6	Peptidase A1 domain-containing protein OS=Carpinus fangiana OX=176857 GN=FH972_010923 PE=3 SV=1	47.1	9.09	■	192	High	0.001	2.493	53	2	1	1	2	1.21985e+06
A0A5N6RFL8	Probable 6-phosphogluconolactonase OS=Carpinus fangiana OX=176857 GN=FH972_016186 PE=3 SV=1	35	8.44	■	551	High	0	4.452	61	6	2	2	7	1.21658e+06
A0A5N6RU86	Glutamine synthetase OS=Carpinus fangiana OX=176857 GN=FH972_020631 PE=3 SV=1	39	5.47	■	351	High	0	4.503	59	3	2	2	5	1.20427e+06
A0A5N6RKC5	Succinate--CoA ligase [ADP-forming] subunit alpha, mitochondrial OS=Carpinus fangiana OX=176857 GN=FH972_017838 PE=3 SV=1	34.4	8.75	■	682	High	0	5.249	62	2	1	1	4	1.20041e+06
A0A5N6RNF1	PITH domain-containing protein OS=Carpinus fangiana OX=176857 GN=FH972_017936 PE=3 SV=1	22.4	5.17	■	574	High	0	4.44	60	3	1	1	7	1.1937e+06
A0A5N6QF76	4-hydroxy-tetrahydrodipicolinate synthase OS=Carpinus fangiana OX=176857 GN=FH972_001704 PE=3 SV=1	39.4	7.59	■	503	High	0.001	2.41	47	2	1	1	2	1.179e+06
A0A5N6QFC4	Peptidase M1 leukotriene A4 hydrolase/aminopeptidase C-terminal domain-containing protein OS=Carpinus fangiana OX=176857 GN=FH972_001575 PE=3 SV=1	69.2	5.36	■	596	High	0	8.398	105	5	3	3	5	1.15891e+06
I1UYD7	Thiolase II OS=Betula platyphylla OX=78630 GN=THI2 PE=2 SV=1	41	6.96	■	267	High	0	7.62	102	4	2	2	6	1.15185e+06
A0A5N6QC13	alpha-glucosidase OS=Carpinus fangiana OX=176857 GN=FH972_000750 PE=3 SV=1	206.1	8.43	■	227	High	0	3.726	27	4	1	1	1	1136808
A0A5N6R7U2	NADPH--cytochrome P450 reductase OS=Carpinus fangiana OX=176857 GN=FH972_013801 PE=3 SV=1	74.9	5.3	■	279	High	0.001	2.761	47	2	1	1	1	1.12739e+06
A0A5N6R9P0	rhamnogalacturonan endolyase OS=Carpinus fangiana OX=176857 GN=FH972_013820 PE=3 SV=1	73.3	6.06	■	679	High	0	8.757	133	4	3	3	5	1.12486e+06
A0A5N6RBG3	Phosphoglycerate mutase-like protein OS=Carpinus fangiana OX=176857 GN=FH972_013834 PE=3 SV=1	32.8	7.81	■	77	High	0	11.89	79	4	1	1	5	1.1237e+06
A0A5N6R395	Chaperone DnaJ C-terminal domain-containing protein OS=Carpinus fangiana OX=176857 GN=FH972_011962 PE=4 SV=1	21.5	9.54	■	620	High	0	3.971	70	6	2	1	9	1.12345e+06
A0A5N6QZN5	hydroxymethylbilane synthase OS=Carpinus fangiana OX=176857 GN=FH972_008746 PE=3 SV=1	41.2	7.93	■	457	High	0	7.678	107	3	2	2	6	1.11893e+06
A0A5N6L650	Cell wall hydroxyproline-rich glycoprotein OS=Carpinus fangiana OX=176857 GN=FH972_027083 PE=4 SV=1	57.4	7.9	■	729	High	0.001	2.389	45	3	1	1	1	1.1171e+06
V5K950	Sucrose synthase OS=Betula luminifera OX=312789 GN=SUS1 PE=2 SV=1	92.6	6.42	■	412	High	0	3.857	75	4	2	2	2	1.11319e+06
A0A5N6RA67	DNA/RNA-binding protein Alba-like domain-containing protein OS=Carpinus fangiana OX=176857 GN=FH972_013996 PE=4 SV=1	55.9	10.26	■	555	High	0	5.087	82	4	2	2	4	1.05961e+06
A0A5N6RDT5	acetyl-CoA C-acyltransferase OS=Carpinus fangiana OX=176857 GN=FH972_014901 PE=3 SV=1	45.7	8	■	142	High	0	8.612	66	7	1	1	3	1.04075e+06
A0A5N6R9S6	mannan endo-1,4-beta-mannosidase OS=Carpinus fangiana OX=176857 GN=FH972_013856 PE=3 SV=1	47.3	7.66	■	460	High	0	4.093	52	2	1	1	2	1.0384e+06
A0A5N6QJL6	Protein BOLA2 OS=Carpinus fangiana OX=176857 GN=FH972_002868 PE=3 SV=1	10.4	5.83	■	469	High	0	6.383	91	3	2	2	20	1.0271e+06
A0A5N6QXR4	Phytocyanin domain-containing protein OS=Carpinus fangiana OX=176857 GN=FH972_007605 PE=4 SV=1	18.6	7.4	■	631	High	0.001	2.393	33	2	1	1	5	1.02335e+06
A0A660KUN6	NAB domain-containing protein OS=Carpinus fangiana OX=176857 GN=FH972_011841 PE=3 SV=1	72.5	5.26	■	364	High	0	3.355	52	2	1	1	1	1.02085e+06
A0A5N6RT72	Succinate-semialdehyde dehydrogenase OS=Carpinus fangiana OX=176857 GN=FH972_019371 PE=3 SV=1	59.9	7.97	■	456	High	0	7.294	99	4	2	2	4	1.01072e+06
A0A5N6RKF3	Alkaline/neutral invertase OS=Carpinus fangiana OX=176857 GN=FH972_017845 PE=3 SV=1	63.1	6.49	■	104	High	0	3.108	34	2	1	1	2	990474
A0A5N6R0M0	Inosine/uridine-preferring nucleoside hydrolase domain-containing protein OS=Carpinus fangiana OX=176857 GN=FH972_008517 PE=3 SV=1	34.3	6.09	■	417	High	0	3.497	73	4	2	2	6	981642
A0A5N6R2S0	RmlD-like substrate binding domain-containing protein OS=Carpinus fangiana OX=176857 GN=FH972_012087 PE=4 SV=1	33.7	7.33	■	65	High	0	7.317	59	3	1	1	4	980476
A0A5N6QJ32	inositol-3-phosphate synthase OS=Carpinus fangiana OX=176857 GN=FH972_002695 PE=3 SV=1	56.1	5.64	■	812	High	0.009	2.103	27	1	1	1	2	969403
A0A5N6RUH1	Lipocalin/cytosolic fatty-acid binding domain-containing protein OS=Carpinus fangiana OX=176857 GN=FH972_020852 PE=3 SV=1	21.4	7.31	■	175	High	0	3.281	39	1	1	1	5	965715
A0A5N6L3F8	Ketol-acid reductoisomerase OS=Carpinus fangiana OX=176857 GN=FH972_025382 PE=3 SV=1	63.1	7.5	■	223	High	0	4.51	59	3	2	2	4	947593
A0A5N6L6A1	Heparanase-like protein 3 OS=Carpinus fangiana OX=176857 GN=FH972_027105 PE=3 SV=1	61.7	8.7	■	35	High	0.003	2.269	17	1	1	1	1	933766
A0A5N6QGP0	Beta-glucuronidase C-terminal domain-containing protein OS=Carpinus fangiana OX=176857 GN=FH972_002266 PE=3 SV=1	55	6.68	■	35	High	0.003	2.269	17	1	1	1	2	933766
A0A5N6QZ48	Methylenetetrahydrofolate reductase OS=Carpinus fangiana OX=176857 GN=FH972_008541 PE=3 SV=1	66.9	6.64	■	835	High	0	4.621	70	1	1	1	3	932236
A0A5N6QX36	T-complex protein 1 subunit zeta OS=Carpinus fangiana OX=176857 GN=FH972_007938 PE=3 SV=1	59.1	6.55	■	188	High	0	7.087	88	4	2	2	4	930021
A0A5N6QG01	3-phosphoshikimate 1-carboxyvinyltransferase OS=Carpinus fangiana OX=176857 GN=FH972_001747 PE=3 SV=1	55.8	7.64	■	723	High	0	5.48	45	2	1	1	2	928080
A0A5N6RM81	PPM-type phosphatase domain-containing protein OS=Carpinus fangiana OX=176857 GN=FH972_018530 PE=4 SV=1	38.6	5.14	■	132	High	0.002	2.315	40	2	1	1	3	926666
A0A660KRD4	factor independent urate hydroxylase OS=Carpinus fangiana OX=176857 GN=FH972_010526 PE=4 SV=1	90.1	8.15	■	98	High	0.001	2.683	46	2	1	1	1	916770
A0A5N6KZQ6	26S proteasome non-ATPase regulatory subunit 2 homolog OS=Carpinus fangiana OX=176857 GN=FH972_024989 PE=3 SV=1	97.2	5.19	■	24	High	0	6.817	63	4	3	3	5	910724
A0A5N6QKH3	Beta-glucanase OS=Carpinus fangiana OX=176857 GN=FH972_004184 PE=3 SV=1	24	5.17	■	602	High	0	4.991	69	2	1	1	6	904653
A0A5N6R1H9	Urease OS=Carpinus fangiana OX=176857 GN=FH972_009321 PE=3 SV=1	92.6	6.3	■	85	High	0	5.018	87	4	2	2	2	889487
A0A660KPV0	Choline kinase N-terminal domain-containing protein OS=Carpinus fangiana OX=176857 GN=FH972_010956 PE=3 SV=1	41.3	5.58	■	745	High	0	4.453	70	3	2	2	4	868081
A0A5N6REP0	Chitin-binding type-1 domain-containing protein OS=Carpinus fangiana OX=176857 GN=FH972_014933 PE=4 SV=1	33.8	8.09	■	115	High	0	6.14	50	2	1	1	5	867474
A0A5N6RGE2	CCT-theta OS=Carpinus fangiana OX=176857 GN=FH972_016437 PE=3 SV=1	58.8	5.54	■	186	High	0	5.478	90	2	1	1	2	856276
A0A5N6QAB9	Pyridoxal phosphate homeostasis protein OS=Carpinus fangiana OX=176857 GN=FH972_000178 PE=3 SV=1	27	6.77	■	92	High	0.001	2.625	59	2	1	1	4	835785
A0A5N6R6Q9	Pectin acetylesterase OS=Carpinus fangiana OX=176857 GN=FH972_012634 PE=3 SV=1	44	7.83	■	715	High	0	7.301	74	4	1	1	6	835425
A0A5N6RCH9	indole-3-glycerol-phosphate synthase OS=Carpinus fangiana OX=176857 GN=FH972_014212 PE=3 SV=1	44	6.47	■	651	High	0	4.402	51	3	1	1	4	826648
A0A5N6QC03	Bulb-type lectin domain-containing protein OS=Carpinus fangiana OX=176857 GN=FH972_000741 PE=4 SV=1	66.7	5.15	■	420	High	0.001	2.524	49	2	1	1	2	823352
A0A5N6RUV5	Indole-3-acetic acid-amido synthetase GH3.6 OS=Carpinus fangiana OX=176857 GN=FH972_020473 PE=3 SV=1	69.1	5.85	■	181	High	0.001	2.995	63	1	1	1	2	804143
A0A5N6L3Q2	Histone H2B OS=Carpinus fangiana OX=176857 GN=FH972_026220 PE=3 SV=1	14.9	10.15	■	414	High	0.01	2.077	38	2	1	1	7	797115
A0A5N6QWP8	DUF538 domain-containing protein OS=Carpinus fangiana OX=176857 GN=FH972_006718 PE=4 SV=1	17.7	6.06	■	589	High	0.001	2.432	39	2	1	1	5	788358
A0A5N6RDP4	CMP/dCMP-type deaminase domain-containing protein OS=Carpinus fangiana OX=176857 GN=FH972_015745 PE=4 SV=1	19.5	5.6	■	453	High	0	7.522	98	3	2	2	17	787079
A0A5N6QJA9	AUGMIN subunit 7 OS=Carpinus fangiana OX=176857 GN=FH972_003690 PE=4 SV=1	34.2	4.83	■	168	High	0.001	2.807	30	1	1	1	3	782834
A0A5N6QH48	Stress-response A/B barrel domain-containing protein OS=Carpinus fangiana OX=176857 GN=FH972_003021 PE=4 SV=1	28.6	7.68	■	724	High	0	6.894	74	4	2	2	9	775397
A0A5N6QJ28	NADH:flavin oxidoreductase/NADH oxidase N-terminal domain-containing protein OS=Carpinus fangiana OX=176857 GN=FH972_003015 PE=3 SV=1	35.7	8.46	■	577	High	0	3.572	31	2	1	1	3	771838
A0A5N6RBK8	Glutamate decarboxylase OS=Carpinus fangiana OX=176857 GN=FH972_015087 PE=3 SV=1	54.7	6.29	■	1	High	0.01	2.074	30	1	1	1	1	770990
A0A5N6RKC9	CBM20 domain-containing protein OS=Carpinus fangiana OX=176857 GN=FH972_017221 PE=4 SV=1	54.2	4.72	■	385	High	0	3.11	34	2	1	1	2	764636
A0A125R6H0	LEA1 OS=Betula platyphylla OX=78630 PE=2 SV=1	16.5	4.96	■	356	High	0.001	3.003	56	2	1	1	9	761595
A0A5N6QLI6	D-3-phosphoglycerate dehydrogenase OS=Carpinus fangiana OX=176857 GN=FH972_004571 PE=3 SV=1	62.9	6.96	■	355	High	0	3.424	52	1	1	1	2	759801
A0A660KUG0	Serine/threonine-protein phosphatase OS=Carpinus fangiana OX=176857 GN=FH972_010181 PE=3 SV=1	121.3	6.38	■	464	High	0.001	2.85	39	2	1	1	1	754439
A0A5N6R6R3	Haloacid dehalogenase-like hydrolase domain-containing protein Sgpp OS=Carpinus fangiana OX=176857 GN=FH972_012377 PE=4 SV=1	26.9	5.2	■	30	High	0	6.265	85	5	2	2	9	743902
A0A5N6QWY0	2-hydroxyacyl-CoA lyase OS=Carpinus fangiana OX=176857 GN=FH972_007882 PE=3 SV=1	61.2	6.32	■	816	High	0.001	2.71	58	2	1	1	2	732816
A0A5N6RB33	Longin domain-containing protein OS=Carpinus fangiana OX=176857 GN=FH972_014886 PE=3 SV=1	19.8	7.27	■	170	High	0	4.39	57	2	1	1	7	710969
A0A5N6QIC2	V-SNARE coiled-coil homology domain-containing protein OS=Carpinus fangiana OX=176857 GN=FH972_002559 PE=3 SV=1	24.8	8.88	■	170	High	0	4.39	57	2	1	1	5	710969
A0A5N6RU96	Sucrose-phosphatase OS=Carpinus fangiana OX=176857 GN=FH972_020072 PE=3 SV=1	48.3	6.14	■	316	High	0	3.454	56	1	1	1	2	707046
A0A5N6RHZ6	CS domain-containing protein OS=Carpinus fangiana OX=176857 GN=FH972_016219 PE=4 SV=1	28.9	5.81	■	496	High	0	6.756	92	4	2	2	7	703031
A0A5N6RFD1	coproporphyrinogen oxidase OS=Carpinus fangiana OX=176857 GN=FH972_016257 PE=3 SV=1	45.1	7.75	■	217	High	0	6.885	80	3	2	2	4	702902
A0A0F7G7M1	Heat shock protein 83-like protein (Fragment) OS=Betula luminifera OX=312789 GN=HSP83 PE=2 SV=1	15.5	4.91	■	470	High	0	14.407	213	15	4	1	29	699698
A0A5N6RME4	phosphatidate phosphatase OS=Carpinus fangiana OX=176857 GN=FH972_017457 PE=3 SV=1	100.5	4.82	■	36	High	0	3.863	67	3	2	2	2	699312
A0A5N6QSG2	fumarate hydratase OS=Carpinus fangiana OX=176857 GN=FH972_005865 PE=3 SV=1	53.3	8.16	■	256	High	0	3.319	54	2	1	1	2	696073
A0A5N6RSE2	Activator of Hsp90 ATPase AHSA1-like N-terminal domain-containing protein OS=Carpinus fangiana OX=176857 GN=FH972_020150 PE=3 SV=1	38.8	6.1	■	310	High	0	5.293	67	2	1	1	3	692619
A0A5N6R6W3	AT-hook motif nuclear-localized protein OS=Carpinus fangiana OX=176857 GN=FH972_012423 PE=4 SV=1	38	9.57	■	40	High	0	4.091	78	2	1	1	4	686435
A0A5N6QP04	phosphoribosylamine--glycine ligase OS=Carpinus fangiana OX=176857 GN=FH972_004480 PE=3 SV=1	56	6.37	■	819	High	0.007	2.219	44	2	1	1	2	681345
A0A5N6RQG1	t-SNARE coiled-coil homology domain-containing protein OS=Carpinus fangiana OX=176857 GN=FH972_019551 PE=3 SV=1	33.8	5.08	■	549	High	0	3.685	59	2	1	1	4	665456
A0A5N6RLZ2	Hypoxanthine phosphoribosyltransferase OS=Carpinus fangiana OX=176857 GN=FH972_018265 PE=3 SV=1	21	6.02	■	561	High	0	3.994	69	2	1	1	5	662607
A0A5N6QM03	S-methyl-5-thioribose kinase OS=Carpinus fangiana OX=176857 GN=FH972_004592 PE=3 SV=1	47.9	6.16	■	348	High	0	3.446	32	2	1	1	2	644370
A0A5N6QF96	DNA damage-binding protein 1 OS=Carpinus fangiana OX=176857 GN=FH972_001548 PE=3 SV=1	148.6	5.72	■	140	High	0	6.809	115	4	2	2	2	641818
A0A5N6QJL2	NADH-cytochrome b5 reductase OS=Carpinus fangiana OX=176857 GN=FH972_003348 PE=3 SV=1	36	8.76	■	559	High	0.007	2.196	20	2	1	1	2	637847
A0A5N6QDF9	Pentacotripeptide-repeat region of PRORP domain-containing protein OS=Carpinus fangiana OX=176857 GN=FH972_001982 PE=3 SV=1	46	9.41	■	784	High	0.01	2.068	9	2	1	1	4	635656
A0A660KNR9	PPIase cyclophilin-type domain-containing protein OS=Carpinus fangiana OX=176857 GN=FH972_010061 PE=4 SV=1	69.7	6.96	■	834	High	0	3.855	62	2	2	2	3	635520
A0A5N6QMM2	N-acyl-aliphatic-L-amino acid amidohydrolase OS=Carpinus fangiana OX=176857 GN=FH972_004793 PE=3 SV=1	50	5.72	■	515	High	0.001	2.614	42	4	1	1	3	634069
A0A5N6RRI3	Agmatine deiminase OS=Carpinus fangiana OX=176857 GN=FH972_019856 PE=4 SV=1	30.2	6.54	■	222	High	0	4.545	31	2	1	1	5	623795
A0A5N6RH46	CCR4-NOT transcription complex subunit 3 OS=Carpinus fangiana OX=176857 GN=FH972_016432 PE=3 SV=1	111.2	5.77	■	328	High	0.001	2.825	27	2	1	1	1	622872
A0A5N6QDK1	RING-type domain-containing protein OS=Carpinus fangiana OX=176857 GN=FH972_002019 PE=4 SV=1	62.4	6.92	■	535	High	0.001	2.472	37	2	1	1	2	620203
A0A5N6QNQ9	PCI domain-containing protein OS=Carpinus fangiana OX=176857 GN=FH972_005261 PE=3 SV=1	55.6	8.43	■	113	High	0.001	2.486	69	2	1	1	2	615434
A0A5N6R972	Nitrile-specifier protein 5 OS=Carpinus fangiana OX=176857 GN=FH972_014222 PE=4 SV=1	34.9	5.88	■	566	High	0.001	2.881	43	2	1	1	3	614667
A0A5N6QX06	60S ribosomal protein L27 OS=Carpinus fangiana OX=176857 GN=FH972_007206 PE=3 SV=1	15.7	10.51	■	374	High	0.001	3.083	43	2	1	1	8	609639
A0A5N6RGN6	WPP domain-containing protein OS=Carpinus fangiana OX=176857 GN=FH972_015610 PE=4 SV=1	58.8	4.63	■	699	High	0.001	2.692	46	2	1	1	1	593038
A0A5N6RQ10	Sm domain-containing protein OS=Carpinus fangiana OX=176857 GN=FH972_018326 PE=3 SV=1	15.4	5.59	■	553	High	0.001	2.684	39	2	1	1	9	591194
A0A5N6QQ11	Sialate O-acetylesterase domain-containing protein OS=Carpinus fangiana OX=176857 GN=FH972_004572 PE=4 SV=1	27.4	6.58	■	621	High	0	3.721	48	2	1	1	5	588738
A0A5N6QH42	Calcium-transporting ATPase OS=Carpinus fangiana OX=176857 GN=FH972_002134 PE=3 SV=1	91.6	6.89	■	322	High	0	4.449	48	2	1	1	1	586004
A0A5N6RED2	isoleucine--tRNA ligase OS=Carpinus fangiana OX=176857 GN=FH972_015768 PE=3 SV=1	133.5	6.6	■	726	High	0.001	2.786	52	2	1	1	1	585546
A0A5N6QBW7	Vesicle-fusing ATPase OS=Carpinus fangiana OX=176857 GN=FH972_000464 PE=3 SV=1	80.4	6.2	■	290	High	0.001	2.641	27	2	1	1	1	584319
A0A5N6R5X6	PH domain-containing protein OS=Carpinus fangiana OX=176857 GN=FH972_012359 PE=3 SV=1	508.5	6.02	■	185	High	0.001	2.654	26	3	1	1	0	580992
A0A5N6RCZ1	IBB domain-containing protein OS=Carpinus fangiana OX=176857 GN=FH972_015477 PE=3 SV=1	72.3	6.76	■	196	High	0	6.89	46	3	1	1	2	578903
A0A5N6QT96	Importin subunit alpha OS=Carpinus fangiana OX=176857 GN=FH972_006679 PE=3 SV=1	58.6	5.33	■	196	High	0	6.89	46	3	1	1	3	578903
A0A5N6RIV6	DUF2470 domain-containing protein OS=Carpinus fangiana OX=176857 GN=FH972_016446 PE=4 SV=1	37	7.42	■	340	High	0.001	2.476	39	1	1	1	2	576580
A0A5N6QV80	Lysosomal Pro-X carboxypeptidase OS=Carpinus fangiana OX=176857 GN=FH972_006789 PE=3 SV=1	68.1	7.39	■	667	High	0	5.579	75	2	1	1	2	569685
A0A5N6QTV3	GDP-mannose 4,6-dehydratase OS=Carpinus fangiana OX=176857 GN=FH972_006958 PE=3 SV=1	41.4	6.86	■	373	High	0.003	2.241	16	1	1	1	3	563027
A0A5N6QA79	Calcyclin-binding protein OS=Carpinus fangiana OX=176857 GN=FH972_000939 PE=4 SV=1	38.2	7.3	■	178	High	0.001	2.381	34	2	1	1	2	555383
A0A5N6RV04	Imidazole glycerol phosphate synthase hisHF OS=Carpinus fangiana OX=176857 GN=FH972_020314 PE=3 SV=1	64.1	6.62	■	3	High	0.009	2.041	44	2	1	1	1	553511
A0A5N6QBG6	Macro domain-containing protein OS=Carpinus fangiana OX=176857 GN=FH972_001222 PE=4 SV=1	27.7	8.1	■	159	High	0	5.199	36	4	1	1	5	550089
A0A5N6RV79	Cysteine proteinase inhibitor OS=Carpinus fangiana OX=176857 GN=FH972_019958 PE=3 SV=1	27.1	7.9	■	100	High	0.001	2.494	36	2	1	1	4	546320
A0A5N6QLD7	L-gulonolactone oxidase OS=Carpinus fangiana OX=176857 GN=FH972_003746 PE=3 SV=1	64.7	5.62	■	360	High	0.001	2.485	30	2	1	1	2	542887
A0A5N6RQH4	aminobutyraldehyde dehydrogenase OS=Carpinus fangiana OX=176857 GN=FH972_019065 PE=3 SV=1	54.7	5.71	■	242	High	0	3.298	45	2	1	1	2	542697
A0A5N6R2W2	UDP-glucose 4-epimerase OS=Carpinus fangiana OX=176857 GN=FH972_012123 PE=3 SV=1	38.8	6.73	■	306	High	0	4.028	23	2	1	1	3	539812
A0A5N6KWR3	Zn(2)-C6 fungal-type domain-containing protein OS=Carpinus fangiana OX=176857 GN=FH972_023849 PE=4 SV=1	89.6	7.46	■	295	High	0.001	3.032	1	1	1	1	3	539372
A0A5N6RK74	THAP4-like heme-binding beta-barrel domain-containing protein OS=Carpinus fangiana OX=176857 GN=FH972_017774 PE=4 SV=1	17.8	7.14	■	465	High	0.001	3.063	48	2	1	1	5	537857
A0A5N6RVA9	10 kDa chaperonin OS=Carpinus fangiana OX=176857 GN=FH972_019987 PE=3 SV=1	10.4	8.41	■	72	High	0.001	2.81	50	1	1	1	10	524887
A0A5N6QV51	serine--tRNA ligase OS=Carpinus fangiana OX=176857 GN=FH972_006580 PE=4 SV=1	51	6.57	■	371	High	0.003	2.273	47	2	1	1	2	524686
A0A5N6RW89	aspartate carbamoyltransferase OS=Carpinus fangiana OX=176857 GN=FH972_020294 PE=3 SV=1	45.1	7.24	■	570	High	0	4.922	60	2	1	1	3	517707
A0A5N6R4R6	STI1 domain-containing protein OS=Carpinus fangiana OX=176857 GN=FH972_012782 PE=4 SV=1	64.8	6.68	■	320	High	0.001	3.075	55	2	1	1	3	515752
A0A5N6QG51	Alanine--glyoxylate transaminase OS=Carpinus fangiana OX=176857 GN=FH972_002730 PE=3 SV=1	52.4	7.81	■	380	High	0	5.083	62	2	1	1	2	506725
A0A5N6QWH2	Protease Do-like PDZ domain-containing protein OS=Carpinus fangiana OX=176857 GN=FH972_007455 PE=3 SV=1	62.6	7.65	■	161	High	0.001	2.436	36	1	1	1	2	489121
A0A5N6RG38	Survival protein SurE-like phosphatase/nucleotidase domain-containing protein OS=Carpinus fangiana OX=176857 GN=FH972_015637 PE=3 SV=1	32.7	5.25	■	391	High	0	4.065	47	2	1	1	4	489026
A0A5N6RQG4	Translation elongation factor EF1B beta/delta subunit guanine nucleotide exchange domain-containing protein OS=Carpinus fangiana OX=176857 GN=FH972_018836 PE=3 SV=1	25.5	4.59	■	537	High	0	6.624	116	4	2	2	8	478191
A0A5N6QA29	Metallo-beta-lactamase domain-containing protein OS=Carpinus fangiana OX=176857 GN=FH972_000899 PE=4 SV=1	35.5	6.52	■	584	High	0.001	3.008	31	2	1	1	3	477377
A0A5N6RDP2	LanC-like protein GCL2 OS=Carpinus fangiana OX=176857 GN=FH972_014591 PE=3 SV=1	33.4	7.24	■	252	High	0.001	2.888	37	2	1	1	3	471025
A0A5N6RRA1	Tic22-like family protein OS=Carpinus fangiana OX=176857 GN=FH972_018545 PE=4 SV=1	30.7	9.29	■	149	High	0.001	2.991	63	1	1	1	4	467193
A0A5N6QG92	Histone H2A/H2B/H3 domain-containing protein OS=Carpinus fangiana OX=176857 GN=FH972_002284 PE=3 SV=1	18.8	10.84	■	203	High	0.009	2.102	41	2	1	1	4	467027
A0A5N6L470	Histone H3 OS=Carpinus fangiana OX=176857 GN=FH972_009713 PE=3 SV=1	15.3	11.3	■	203	High	0.009	2.102	41	2	1	1	5	467027
A0A5N6RDG1	Myb-like domain-containing protein OS=Carpinus fangiana OX=176857 GN=FH972_014517 PE=4 SV=1	36	7.49	■	664	High	0.008	2.123	17	2	1	1	3	462260
A0A660KQ47	Splicing factor 3A subunit 1 OS=Carpinus fangiana OX=176857 GN=FH972_010375 PE=4 SV=1	89.1	5.2	■	703	High	0	3.882	46	2	1	1	2	458037
A0A5N6R153	Iron-binding zinc finger CDGSH type domain-containing protein OS=Carpinus fangiana OX=176857 GN=FH972_008239 PE=4 SV=1	12.7	9.5	■	507	High	0.01	2.073	16	2	1	1	9	457268
A0A5N6RQH2	argininosuccinate synthase OS=Carpinus fangiana OX=176857 GN=FH972_018844 PE=3 SV=1	55	8.75	■	523	High	0.001	2.852	57	2	1	1	2	456247
A0A5N6QE37	Glucosidase II subunit alpha OS=Carpinus fangiana OX=176857 GN=FH972_002191 PE=3 SV=1	105.3	6.37	■	847	High	0	3.535	35	2	2	2	2	450110
A0A5N6R697	dTMP kinase OS=Carpinus fangiana OX=176857 GN=FH972_012954 PE=3 SV=1	118.7	7.17	■	546	High	0.001	2.69	42	2	1	1	1	447924
A0A5N6QGG8	20 kDa chaperonin, chloroplastic OS=Carpinus fangiana OX=176857 GN=FH972_002958 PE=3 SV=1	27	9.16	■	713	High	0.009	2.009	25	2	1	1	4	447347
A0A5N6RL02	Glycine cleavage system P protein OS=Carpinus fangiana OX=176857 GN=FH972_017953 PE=3 SV=1	90.8	7.75	■	648	High	0.009	2.035	37	3	1	1	1	426003
A0A5N6RDE3	Prefoldin subunit 3 OS=Carpinus fangiana OX=176857 GN=FH972_015290 PE=3 SV=1	21.1	4.83	■	313	High	0	3.672	49	2	1	1	6	423266
A0A0A7RAT5	Eukaryotic peptide chain release factor GTP-binding subunit OS=Betula luminifera OX=312789 PE=2 SV=1	56.8	5.4	■	236	High	0	5.334	67	2	1	1	2	421867
A0A5N6QR80	BSD domain-containing protein OS=Carpinus fangiana OX=176857 GN=FH972_006085 PE=4 SV=1	52.4	4.39	■	312	High	0	4.77	76	2	1	1	3	411772
A0A5N6R5A8	Trehalase OS=Carpinus fangiana OX=176857 GN=FH972_011959 PE=3 SV=1	64.1	6.27	■	50	High	0.007	2.217	19	2	1	1	3	410536
A0A5N6QQQ9	methylmalonate-semialdehyde dehydrogenase (CoA acylating) OS=Carpinus fangiana OX=176857 GN=FH972_004831 PE=3 SV=1	57.7	7.71	■	544	High	0	3.15	52	2	1	1	2	409665
A0A5N6RD15	Aminoglycoside phosphotransferase domain-containing protein OS=Carpinus fangiana OX=176857 GN=FH972_015427 PE=4 SV=1	92.3	8.32	■	541	High	0	5.309	74	3	2	2	2	403585
A0A0H4CRM9	Peroxidase OS=Betula platyphylla OX=78630 GN=POD7 PE=2 SV=1	33.8	8.24	■	666	High	0	5.074	95	43	2	1	5	399659
A0A5N6RD13	fructokinase OS=Carpinus fangiana OX=176857 GN=FH972_015177 PE=3 SV=1	35.5	5.45	■	361	High	0	6.811	84	7	3	1	8	399528
A0AA49X9K5	Allergen Cora1.08_Cav01g11530 OS=Corylus avellana OX=13451 PE=2 SV=1	18	5.39	■	31	High	0.001	2.444	37	2	1	1	9	393508
A0A5N6L079	UDP-N-acetylglucosamine diphosphorylase OS=Carpinus fangiana OX=176857 GN=FH972_025162 PE=4 SV=1	56.4	5.55	■	281	High	0.001	2.351	33	2	1	1	2	386133
A0A5N6RKK2	Glycosyl hydrolase family 13 catalytic domain-containing protein OS=Carpinus fangiana OX=176857 GN=FH972_017894 PE=3 SV=1	189.1	5.62	■	597	High	0.01	2.063	27	1	1	1	1	381396
A0A5N6QJ23	pyridoxal 5'-phosphate synthase OS=Carpinus fangiana OX=176857 GN=FH972_003780 PE=4 SV=1	22.1	6.76	■	693	High	0.003	2.304	29	1	1	1	4	380333
A0A5N6RGB5	Threonine dehydratase OS=Carpinus fangiana OX=176857 GN=FH972_016497 PE=3 SV=1	66.1	6.7	■	88	High	0.001	2.99	53	2	1	1	2	377409
A0A5N6R138	ADP-ribosylation factor OS=Carpinus fangiana OX=176857 GN=FH972_009166 PE=3 SV=1	13.9	9.64	■	300	High	0	3.242	40	2	1	1	9	375766
A0A660KZ70	Clathrin heavy chain OS=Carpinus fangiana OX=176857 GN=FH972_011723 PE=3 SV=1	155.1	5.22	■	126	High	0	4.312	75	2	1	1	1	370128
A0A5N6QZM2	Small nuclear ribonucleoprotein-associated protein OS=Carpinus fangiana OX=176857 GN=FH972_008716 PE=3 SV=1	29	11.03	■	670	High	0.001	2.599	52	3	1	1	3	365806
A0A5N6QES8	Sucrose-phosphate synthase OS=Carpinus fangiana OX=176857 GN=FH972_002297 PE=3 SV=1	117.6	6.28	■	811	High	0.001	2.584	35	2	1	1	1	356635
A0A5N6L0X3	Sulfurtransferase OS=Carpinus fangiana OX=176857 GN=FH972_025364 PE=4 SV=1	41.2	6.89	■	543	High	0.001	2.834	39	2	1	1	3	352690
A0A5N6QH18	Acid phosphatase OS=Carpinus fangiana OX=176857 GN=FH972_003158 PE=3 SV=1	29	4.82	■	774	High	0	3.116	42	2	1	1	4	348968
A0A5N6RDS4	Cysteine synthase OS=Carpinus fangiana OX=176857 GN=FH972_015675 PE=3 SV=1	41.9	8.79	■	542	High	0.002	2.331	41	1	1	1	3	347546
A0A0F7G7M6	Chaperonin 60 subunit beta 2 (Fragment) OS=Betula luminifera OX=312789 PE=2 SV=1	64.6	6.05	■	309	High	0	3.229	55	2	1	1	2	340997
A0A5N6RU15	Piwi domain-containing protein OS=Carpinus fangiana OX=176857 GN=FH972_020689 PE=3 SV=1	98.4	9.39	■	154	High	0.002	2.319	46	2	1	1	1	336926
A0A5N6R3Y6	SUN domain-containing protein OS=Carpinus fangiana OX=176857 GN=FH972_011984 PE=4 SV=1	69.2	6.43	■	163	High	0	3.466	36	2	1	1	2	327042
A0A5N6QNC5	proline--tRNA ligase OS=Carpinus fangiana OX=176857 GN=FH972_004912 PE=3 SV=1	56.3	6.8	■	809	High	0.008	2.122	23	2	1	1	2	323791
A0A5N6RTA6	3-deoxy-8-phosphooctulonate synthase OS=Carpinus fangiana OX=176857 GN=FH972_020378 PE=3 SV=1	30.3	8.59	■	708	High	0	4.307	69	1	1	1	4	322477
A0A5N6R7C8	Glycosyltransferase OS=Carpinus fangiana OX=176857 GN=FH972_012570 PE=3 SV=1	52.8	5.74	■	718	High	0	3.391	32	2	1	1	2	319945
A0A5N6QVJ1	RNase H type-1 domain-containing protein OS=Carpinus fangiana OX=176857 GN=FH972_007463 PE=4 SV=1	55.5	6.48	■	548	High	0.001	2.941	38	2	1	1	3	314625
A0A5N6RHN2	TatD related DNase OS=Carpinus fangiana OX=176857 GN=FH972_016123 PE=4 SV=1	34.4	5.4	■	467	High	0.001	2.913	48	2	1	1	4	309523
A0A5N6QW83	Serine protease EDA2 OS=Carpinus fangiana OX=176857 GN=FH972_006947 PE=3 SV=1	54.4	6.79	■	69	High	0	4.704	65	2	1	1	2	309070
A0A5N6QIQ0	Geranylgeranyl transferase type-2 subunit alpha OS=Carpinus fangiana OX=176857 GN=FH972_003049 PE=3 SV=1	80.3	6.44	■	437	High	0.001	2.948	34	1	1	1	1	301119
B7U1Y4	Granule bound starch synthase (Fragment) OS=Betula alnoides OX=284673 GN=GBSSI PE=4 SV=1	5	8.18	■	215	High	0.007	2.136	38	2	1	1	25	291023
A0A5N6RTL3	Stress-induced protein KIN2-like OS=Carpinus fangiana OX=176857 GN=FH972_020560 PE=4 SV=1	6.7	5.26	■	326	High	0	3.863	60	2	1	1	23	290322
A0A5N6RMP2	Dihydrolipoamide acetyltransferase component of pyruvate dehydrogenase complex OS=Carpinus fangiana OX=176857 GN=FH972_018608 PE=3 SV=1	50.2	9.16	■	476	High	0	3.445	54	2	1	1	3	283808
A0A5N6RCW8	TRAFD1/XAF1 zinc finger domain-containing protein OS=Carpinus fangiana OX=176857 GN=FH972_014336 PE=3 SV=1	63.6	6.57	■	442	High	0.009	2.023	37	1	1	1	1	261251
A0A5N6R0Y9	valine--tRNA ligase OS=Carpinus fangiana OX=176857 GN=FH972_008272 PE=3 SV=1	125.2	6.79	■	854	High	0.007	2.173	17	2	1	1	1	255015
A0A5N6QT81	UDP-glycosyltransferases domain-containing protein OS=Carpinus fangiana OX=176857 GN=FH972_006649 PE=3 SV=1	40.7	6.19	■	270	High	0.007	2.157	33	2	1	1	2	249641
A0A5N6QXW1	RNA ligase/cyclic nucleotide phosphodiesterase OS=Carpinus fangiana OX=176857 GN=FH972_007459 PE=4 SV=1	20.4	4.83	■	477	High	0	3.888	24	2	1	1	7	248288
A0A5N6R433	protein-disulfide reductase OS=Carpinus fangiana OX=176857 GN=FH972_009161 PE=3 SV=1	64.4	5.6	■	349	High	0.001	2.833	38	2	1	1	3	220094
A0A5N6QVY2	Cystathionine gamma-synthase OS=Carpinus fangiana OX=176857 GN=FH972_007583 PE=3 SV=1	58.8	7.66	■	790	High	0.01	2.082	16	1	1	1	1	214808
A0A660KMP5	Molybdopterin biosynthesis protein CNX1 OS=Carpinus fangiana OX=176857 GN=FH972_010243 PE=3 SV=1	69.2	6.28	■	628	High	0.01	2.068	35	1	1	1	2	204651
A0A5N6QRD9	Adenylyl cyclase-associated protein OS=Carpinus fangiana OX=176857 GN=FH972_005008 PE=3 SV=1	59.2	7.11	■	569	High	0.001	2.391	46	2	1	1	1	200706
A0A5N6R995	MATH domain-containing protein OS=Carpinus fangiana OX=176857 GN=FH972_013128 PE=4 SV=1	187.4	5.52	■	230	High	0	4.073	78	2	1	1	1	171415
A0A5N6R7L0	Replication protein A subunit OS=Carpinus fangiana OX=176857 GN=FH972_012589 PE=3 SV=1	95.9	7.69	■	157	High	0.001	2.572	34	1	1	1	1	165065
A0A5N6L5R6	ARC6 IMS domain-containing protein OS=Carpinus fangiana OX=176857 GN=FH972_026901 PE=4 SV=1	77.6	7.55	■	352	High	0.007	2.151	30	1	1	1	2	163215

## Sheet: Full identified proteins
Accession	Description	MW [kDa]	pI	Master	Protein Group ID	Confidence	Exp. q-value	Sum PEP Score	Mascot Protein Score	# Global PSMs	# Global Pepts	# Global Uniq. Pepts	Coverage [%]	Abundances (Normalized)
P43176	Major pollen allergen Bet v 1-C OS=Betula pendula OX=3505 GN=BETV1C PE=1 SV=2	17.5	5.87	■	216	High	0	77.164	611	206	9	2	66	2.9968e+09
Q9FUW6	Phenylcoumaran benzylic ether reductase Betv6 OS=Betula pendula OX=3505 GN=BETV6 PE=1 SV=1	34.2	7.27	■	315	High	0	55.876	715	271	13	13	42	1.65716e+09
Q8L5T1	Peptidyl-prolyl cis-trans isomerase OS=Betula pendula OX=3505 GN=ppiase (CyP) PE=2 SV=1	18.3	8.44	■	143	High	0	52.912	349	274	7	7	50	8.11407e+08
A0A096XCA4	Glutathione S-transferase OS=Betula pendula OX=3505 PE=2 SV=1	27	6.93	■	820	High	0	99.517	1015	164	18	18	70	6.4474e+08
A0A5N6RGA2	monodehydroascorbate reductase (NADH) OS=Carpinus fangiana OX=176857 GN=FH972_016569 PE=3 SV=1	47.2	7.34	■	533	High	0	41.274	596	95	9	9	22	4.21668e+08
A0A5N6RMF7	Beta-galactosidase OS=Carpinus fangiana OX=176857 GN=FH972_017440 PE=3 SV=1	94.8	6.24	■	779	High	0	63.253	692	115	13	4	18	2.93795e+08
A0A660KMR1	5-methyltetrahydropteroyltriglutamate--homocysteine S-methyltransferase OS=Carpinus fangiana OX=176857 GN=FH972_010242 PE=3 SV=1	120	8.79	■	51	High	0	67.784	818	90	14	8	14	2.87664e+08
A0A5N6REK9	phosphoglucomutase (alpha-D-glucose-1,6-bisphosphate-dependent) OS=Carpinus fangiana OX=176857 GN=FH972_014987 PE=3 SV=1	62.7	6.81	■	697	High	0	37.163	425	56	9	9	19	2.34734e+08
A0A0H4CNV4	superoxide dismutase OS=Betula platyphylla OX=78630 GN=SOD1 PE=2 SV=1	15.9	6.51	■	659	High	0	42.818	285	94	4	4	38	2.28158e+08
A0A5N6RKH2	phosphoglycerate mutase (2,3-diphosphoglycerate-independent) OS=Carpinus fangiana OX=176857 GN=FH972_016986 PE=3 SV=1	61.3	5.87	■	623	High	0	57.717	469	121	9	9	17	1.70858e+08
A0A5B9FYX5	Pectin lyase-like superfamily protein isoform 1 OS=Betula platyphylla OX=78630 PE=2 SV=1	54.6	6.62	■	302	High	0	61.697	745	98	12	12	28	1.65695e+08
A0A5N6RD06	Triosephosphate isomerase, cytosolic OS=Carpinus fangiana OX=176857 GN=FH972_014374 PE=4 SV=1	27.3	5.4	■	84	High	0	41.243	537	44	7	6	24	1.5253e+08
A0A5N6RS77	Phosphoglycerate kinase OS=Carpinus fangiana OX=176857 GN=FH972_019397 PE=3 SV=1	42.5	7.59	■	265	High	0	46.591	526	44	8	4	22	1.48006e+08
A0A5N6Q9X0	lactoylglutathione lyase OS=Carpinus fangiana OX=176857 GN=FH972_000211 PE=3 SV=1	32.6	5.25	■	709	High	0	40.113	338	73	5	3	21	1.12847e+08
A0A5N6R0T6	phosphopyruvate hydratase OS=Carpinus fangiana OX=176857 GN=FH972_008227 PE=3 SV=1	48.2	5.99	■	253	High	0	38.023	470	32	7	2	18	1.10221e+08
A0A660KSJ9	Carboxypeptidase OS=Carpinus fangiana OX=176857 GN=FH972_010820 PE=3 SV=1	56.2	7.74	■	422	High	0	14.469	182	34	3	2	7	1.05162e+08
A0A291P0D9	Calmodulin OS=Corylus heterophylla x Corylus avellana OX=2044890 GN=CaM PE=2 SV=1	16.8	4.27	■	695	High	0	29.846	375	34	7	3	50	9.06565e+07
A0A5N6QTK6	isopentenyl-diphosphate Delta-isomerase OS=Carpinus fangiana OX=176857 GN=FH972_006258 PE=3 SV=1	33.7	6.25	■	208	High	0	19.426	274	25	6	6	21	80549775
A0A0F7G6N6	Malate dehydrogenase OS=Betula luminifera OX=312789 GN=MDH PE=2 SV=1	35.6	6.77	■	632	High	0	22.361	303	20	6	4	19	7.92257e+07
A0A5N6REX3	Adenosylhomocysteinase OS=Carpinus fangiana OX=176857 GN=FH972_014963 PE=3 SV=1	53.2	6.42	■	534	High	0	31.195	391	47	7	7	14	6.67882e+07
A0A5N6QY73	UTP--glucose-1-phosphate uridylyltransferase OS=Carpinus fangiana OX=176857 GN=FH972_007757 PE=3 SV=1	52.2	6.24	■	740	High	0	39.043	447	39	9	9	24	6.35e+07
A0A0A7R5G5	Glyceraldehyde-3-phosphate dehydrogenase OS=Betula luminifera OX=312789 PE=2 SV=1	45.6	8.88	■	120	High	0	6.523	103	41	2	2	3	6.10531e+07
A4K9Z8	Profilin-2 OS=Betula pendula OX=3505 PE=1 SV=1	14.3	5.17	■	277	High	0	29.944	228	45	5	4	57	4.75284e+07
A0A5N6QCX6	Ferredoxin--NADP reductase, chloroplastic OS=Carpinus fangiana OX=176857 GN=FH972_000819 PE=3 SV=1	42.2	8.48	■	798	High	0	8.831	116	7	3	3	7	4.50059e+07
A0A5B9FYI6	Cytochrome c OS=Betula platyphylla OX=78630 PE=2 SV=1	12.4	9.31	■	611	High	0	29.91	282	21	5	4	49	4.40493e+07
A0A5N6QQS3	Co-chaperone protein p23 OS=Carpinus fangiana OX=176857 GN=FH972_005934 PE=3 SV=1	23.2	5.29	■	747	High	0	3.426	88	12	2	2	7	42134757
A0A2K9VP30	THL2 OS=Corylus heterophylla x Corylus avellana OX=2044890 PE=2 SV=1	12.8	6.3	■	370	High	0	12.469	96	21	2	2	25	39594878
A0A5N6RPZ2	Ribonuclease OS=Carpinus fangiana OX=176857 GN=FH972_018692 PE=4 SV=1	108.3	7.09	■	190	High	0	28.412	372	22	7	7	7	3.71447e+07
A0A5N6R5Z1	Thaumatin-like protein OS=Carpinus fangiana OX=176857 GN=FH972_012125 PE=3 SV=1	24.3	6.8	■	739	High	0	14.596	201	31	3	2	18	3.61869e+07
A0A5N6RCC5	Aconitate hydratase OS=Carpinus fangiana OX=176857 GN=FH972_014401 PE=3 SV=1	108.1	7.96	■	786	High	0	43.009	457	26	9	9	11	3.44803e+07
A0A5N6R6I1	Aspartate aminotransferase OS=Carpinus fangiana OX=176857 GN=FH972_013348 PE=3 SV=1	50.7	8.38	■	824	High	0	39.321	575	30	10	9	24	3.34927e+07
A0A5N6RTY7	phosphoethanolamine N-methyltransferase OS=Carpinus fangiana OX=176857 GN=FH972_019662 PE=4 SV=1	56	5.58	■	431	High	0	18.057	216	14	4	4	10	3.1214e+07
A0A5N6QDF6	Phospholipase D OS=Carpinus fangiana OX=176857 GN=FH972_001977 PE=3 SV=1	92	5.94	■	637	High	0	39.17	365	46	8	8	13	3.03319e+07
A0A5N6QRD8	chitinase OS=Carpinus fangiana OX=176857 GN=FH972_005341 PE=4 SV=1	34	7.59	■	572	High	0	24.155	249	16	3	3	16	2.99922e+07
A0A660KSE3	peptide-methionine (S)-S-oxide reductase OS=Carpinus fangiana OX=176857 GN=FH972_009509 PE=3 SV=1	21.8	5.97	■	701	High	0	9.114	89	22	3	1	14	2.94907e+07
A0A5N6RKZ1	beta-glucosidase OS=Carpinus fangiana OX=176857 GN=FH972_017670 PE=4 SV=1	68.7	8.75	■	151	High	0	17.861	243	17	4	3	7	2.71395e+07
A0A4D6Q3N2	Elongation factor 1-gamma OS=Betula platyphylla OX=78630 PE=2 SV=1	47.9	6.24	■	280	High	0	46.829	540	31	11	11	29	2.55215e+07
A0A5N6QMZ1	Coatomer subunit gamma OS=Carpinus fangiana OX=176857 GN=FH972_005011 PE=3 SV=1	98.5	5.21	■	677	High	0	19.083	297	12	5	5	6	2.40724e+07
A0A5N6QKF5	glucose-6-phosphate 1-epimerase OS=Carpinus fangiana OX=176857 GN=FH972_004167 PE=3 SV=1	35.8	6.19	■	489	High	0	17.666	156	35	3	2	11	2.30672e+07
A0A660KKJ7	L-ascorbate oxidase OS=Carpinus fangiana OX=176857 GN=FH972_009520 PE=3 SV=1	60.1	9.42	■	9	High	0	14.109	205	13	5	2	10	2.27993e+07
A0A5N6QWH1	Isocitrate dehydrogenase [NADP] OS=Carpinus fangiana OX=176857 GN=FH972_007760 PE=3 SV=1	46.1	7.21	■	692	High	0	27.322	291	24	6	6	15	2.2383e+07
A0A5N6R7U5	protein-serine/threonine phosphatase OS=Carpinus fangiana OX=176857 GN=FH972_013006 PE=3 SV=1	31.4	5.21	■	586	High	0	34.259	423	28	7	7	25	2.1153e+07
A0A5N6QYU7	Proteasome subunit beta OS=Carpinus fangiana OX=176857 GN=FH972_008471 PE=3 SV=1	22.6	6.43	■	427	High	0	11.328	197	12	4	4	19	2.05553e+07
A0A5N6REI6	Amine oxidase OS=Carpinus fangiana OX=176857 GN=FH972_015633 PE=3 SV=1	74.9	6.95	■	698	High	0	28.482	387	18	6	6	10	2.01753e+07
Q9FSY7	Endoplasmic reticulum chaperone BiP OS=Corylus avellana OX=13451 PE=1 SV=1	73.5	5.08	■	387	High	0	27.086	461	22	8	5	13	1.99202e+07
Q43321	Enolase OS=Alnus glutinosa OX=3517 GN=PGH1 PE=2 SV=1	47.6	5.58	■	447	High	0	47.858	593	32	7	2	22	1.90066e+07
A0A5N6QPG0	Nucleoside diphosphate kinase OS=Carpinus fangiana OX=176857 GN=FH972_004889 PE=3 SV=1	26	8.62	■	39	High	0	5.983	114	10	2	2	8	1.87708e+07
A0A5N6QZE3	UDP-arabinopyranose mutase OS=Carpinus fangiana OX=176857 GN=FH972_007686 PE=3 SV=1	41.2	6.33	■	712	High	0	22.268	278	24	6	2	15	1.74555e+07
A0A5N6QZU2	glutathione dehydrogenase (ascorbate) OS=Carpinus fangiana OX=176857 GN=FH972_007823 PE=3 SV=1	30	8.95	■	700	High	0	8.295	109	9	3	3	11	1.71612e+07
A0A5N6QPD4	PII protein OS=Carpinus fangiana OX=176857 GN=FH972_004859 PE=3 SV=1	21.4	9.73	■	423	High	0	12.374	136	11	3	3	17	1.69954e+07
A0A5N6QDR9	UDP-glucuronate decarboxylase OS=Carpinus fangiana OX=176857 GN=FH972_001499 PE=3 SV=1	38.7	7.23	■	838	High	0	23.554	272	22	6	1	18	1.51279e+07
A0A5N6RHR3	Non-specific lipid-transfer protein OS=Carpinus fangiana OX=176857 GN=FH972_017038 PE=3 SV=1	12.3	8.97	■	235	High	0.001	2.345	62	6	1	1	7	14503947
A0A5N6RME5	UTP-monosaccharide-1-phosphate uridylyltransferase OS=Carpinus fangiana OX=176857 GN=FH972_018421 PE=3 SV=1	69.2	6.61	■	727	High	0	10.603	190	10	3	3	5	1.39612e+07
A0A5N6RAU6	Subtilisin-like protease SBT1.7 OS=Carpinus fangiana OX=176857 GN=FH972_013669 PE=3 SV=1	81.4	6.29	■	857	High	0	4.692	49	8	2	2	3	13249643
A0A5N6QJE2	3-hydroxyisobutyryl-CoA hydrolase OS=Carpinus fangiana OX=176857 GN=FH972_003289 PE=3 SV=1	46.8	7.27	■	133	High	0	9.982	161	14	4	4	9	1.3151e+07
A0A5N6RMU5	Ubiquitin receptor RAD23 OS=Carpinus fangiana OX=176857 GN=FH972_018605 PE=3 SV=1	42.8	4.74	■	829	High	0	12.456	138	15	4	1	9	1.31042e+07
A0A5N6RLD2	Glucose-6-phosphate isomerase OS=Carpinus fangiana OX=176857 GN=FH972_018145 PE=3 SV=1	63.3	6.77	■	276	High	0	26.483	330	22	8	8	18	1.28803e+07
A0A0A1CA01	Cinnamoyl-CoA reductase 1 OS=Betula platyphylla OX=78630 PE=2 SV=1	34.5	6.55	■	681	High	0	18.988	191	13	4	4	13	1.27214e+07
A0A5N6RGZ2	beta-fructofuranosidase OS=Carpinus fangiana OX=176857 GN=FH972_016631 PE=3 SV=1	127.3	8.46	■	78	High	0	10.061	123	8	3	3	2	1.26398e+07
A0A5N6RGJ0	glutathione-specific gamma-glutamylcyclotransferase OS=Carpinus fangiana OX=176857 GN=FH972_016001 PE=4 SV=1	21.2	5.66	■	744	High	0	7.897	90	8	2	2	10	1.25386e+07
A0A5N6RX57	Xylulose kinase OS=Carpinus fangiana OX=176857 GN=FH972_020711 PE=3 SV=1	61.5	6.43	■	122	High	0	15.234	215	15	4	4	7	1.22449e+07
A0A5N6QU56	4-hydroxy-4-methyl-2-oxoglutarate aldolase OS=Carpinus fangiana OX=176857 GN=FH972_006259 PE=3 SV=1	17.7	5.54	■	119	High	0	10.949	194	9	4	4	25	1.21062e+07
A0A3G2WHZ2	S-(hydroxymethyl)glutathione dehydrogenase OS=Betula platyphylla OX=78630 GN=GSNOR PE=2 SV=1	40.5	6.95	■	293	High	0	20.572	232	13	5	5	13	1.19482e+07
A0A5N6R1C4	Guanosine nucleotide diphosphate dissociation inhibitor OS=Carpinus fangiana OX=176857 GN=FH972_008537 PE=3 SV=1	49.7	6.1	■	338	High	0	16.278	252	12	5	3	11	1.15086e+07
A0A660KP17	Beta-hexosaminidase OS=Carpinus fangiana OX=176857 GN=FH972_010693 PE=3 SV=1	64.1	5.94	■	141	High	0	27.87	304	18	6	6	13	1.10883e+07
A0A0H4CRN5	Delta-pyrroline-5-carboxylate dehydrogenase 2 OS=Betula platyphylla OX=78630 GN=P5CDH2 PE=2 SV=1	61.8	7.4	■	365	High	0	30.06	412	25	10	10	21	1.08465e+07
A0A5N6QL76	Tubulin-specific chaperone A OS=Carpinus fangiana OX=176857 GN=FH972_003694 PE=3 SV=1	12.8	5.01	■	624	High	0	12.698	185	10	3	3	23	9.95679e+06
A0A5N6RWK2	NAD(P)H dehydrogenase (quinone) OS=Carpinus fangiana OX=176857 GN=FH972_020476 PE=3 SV=1	21.7	6.38	■	403	High	0	15.148	136	11	3	3	18	9.51232e+06
A0A5N6RTH4	Phosphoenolpyruvate carboxylase OS=Carpinus fangiana OX=176857 GN=FH972_019572 PE=4 SV=1	91.3	6.67	■	650	High	0	26.092	342	16	8	6	11	9.25957e+06
A0A5N6RGC1	Purple acid phosphatase OS=Carpinus fangiana OX=176857 GN=FH972_016587 PE=3 SV=1	50.1	6.1	■	600	High	0	16.051	154	10	3	3	7	9.22647e+06
A0A5N6RN96	Auxin efflux carrier component OS=Carpinus fangiana OX=176857 GN=FH972_018369 PE=3 SV=1	92.5	8.5	■	344	High	0	10.941	179	6	3	1	4	8983105
A0A5N6R082	Methanethiol oxidase OS=Carpinus fangiana OX=176857 GN=FH972_008639 PE=3 SV=1	54	6.15	■	229	High	0	14.014	168	14	3	3	6	8.70631e+06
A0A660KRZ8	Alpha-1,4 glucan phosphorylase OS=Carpinus fangiana OX=176857 GN=FH972_011637 PE=3 SV=1	93.2	6.74	■	292	High	0	22.342	264	16	6	6	9	8.16201e+06
A0A5N6QH88	RNA helicase OS=Carpinus fangiana OX=176857 GN=FH972_003056 PE=3 SV=1	76.1	5.25	■	278	High	0	10.803	157	9	4	2	6	8.08168e+06
A0A5N6QJG0	asparagine--tRNA ligase OS=Carpinus fangiana OX=176857 GN=FH972_003139 PE=3 SV=1	63.6	6.1	■	212	High	0	8.182	153	6	4	4	6	8.07281e+06
A0A5N6R5P5	6-phosphogluconate dehydrogenase, decarboxylating OS=Carpinus fangiana OX=176857 GN=FH972_012285 PE=3 SV=1	54.4	6.37	■	366	High	0	9.108	134	7	3	1	5	7.72722e+06
A0A5N6RMP0	Alpha-galactosidase OS=Carpinus fangiana OX=176857 GN=FH972_018667 PE=3 SV=1	40.1	7.66	■	810	High	0	3.721	56	1	1	1	3	7.47597e+06
A0A5N6RLY8	YbhB/YbcL family Raf kinase inhibitor-like protein OS=Carpinus fangiana OX=176857 GN=FH972_017164 PE=4 SV=1	18.6	6.04	■	672	High	0	8.207	54	6	1	1	7	7.39411e+06
Q39419	Polcalcin Bet v 4 OS=Betula pendula OX=3505 GN=BETV4 PE=1 SV=1	9.4	4.94	■	452	High	0	12.272	168	9	3	3	39	7.33907e+06
A0A5N6QUJ3	oligopeptidase A OS=Carpinus fangiana OX=176857 GN=FH972_006834 PE=3 SV=1	89.3	6.29	■	357	High	0	24.733	311	18	7	7	9	7.19116e+06
Q39415	1 Sc-3 protein OS=Betula pendula OX=3505 GN=1 Sc-3 PE=2 SV=1	17.4	6.1	■	581	High	0	23.769	219	9	4	3	34	7.03993e+06
A0A4D6C6N2	4CL10 OS=Betula platyphylla OX=78630 PE=2 SV=1	56.2	6.58	■	657	High	0	27.16	284	20	6	6	14	6.99609e+06
A0A5N6RNN4	Aspartyl aminopeptidase OS=Carpinus fangiana OX=176857 GN=FH972_018860 PE=3 SV=1	52.9	6.89	■	690	High	0	20.498	254	11	4	4	11	6.93574e+06
A0A5N6QY20	Transmembrane protein 33 homolog OS=Carpinus fangiana OX=176857 GN=FH972_007968 PE=3 SV=1	39.5	9.76	■	466	High	0	8.01	92	5	1	1	4	6.81416e+06
A0A5N6RB32	Glutathione reductase OS=Carpinus fangiana OX=176857 GN=FH972_014928 PE=3 SV=1	53.2	6.47	■	164	High	0	17.236	198	13	5	3	13	6.69505e+06
A0A5N6QEL5	2-oxoglutarate dehydrogenase, mitochondrial OS=Carpinus fangiana OX=176857 GN=FH972_001513 PE=3 SV=1	115.8	6.84	■	334	High	0	19.936	242	15	6	6	7	6.40512e+06
A0A5N6REM7	Alanine--tRNA ligase OS=Carpinus fangiana OX=176857 GN=FH972_015943 PE=3 SV=1	111.3	6.52	■	759	High	0	11.443	185	6	4	4	4	6.23859e+06
A0A5N6RFA4	glutamine--tRNA ligase OS=Carpinus fangiana OX=176857 GN=FH972_015867 PE=3 SV=1	103.5	7.08	■	49	High	0	10.687	191	14	4	4	4	6.14683e+06
A0A5N6QGZ6	Pectinesterase OS=Carpinus fangiana OX=176857 GN=FH972_002943 PE=3 SV=1	40.8	9.48	■	96	High	0.001	2.517	48	8	1	1	2	5.98981e+06
A0A5N6QVE9	Formate dehydrogenase, mitochondrial OS=Carpinus fangiana OX=176857 GN=FH972_007429 PE=3 SV=1	41.3	7.2	■	12	High	0	4.121	70	6	2	2	4	5.94425e+06
A0A5N6QM69	Proline iminopeptidase OS=Carpinus fangiana OX=176857 GN=FH972_004758 PE=3 SV=1	44.6	6.05	■	67	High	0	15.708	233	11	4	4	9	5.70251e+06
A0A5N6QE15	V-type proton ATPase catalytic subunit A OS=Carpinus fangiana OX=176857 GN=FH972_002154 PE=3 SV=1	68.6	5.44	■	327	High	0	23.583	339	13	6	6	11	5.6805e+06
A0A5N6QJ03	Annexin OS=Carpinus fangiana OX=176857 GN=FH972_002668 PE=3 SV=1	36	6.81	■	738	High	0.001	2.829	52	7	1	1	3	5.61424e+06
A0A5N6QQ63	3-hydroxyacyl-[acyl-carrier-protein] dehydratase OS=Carpinus fangiana OX=176857 GN=FH972_005625 PE=3 SV=1	25.6	8.47	■	251	High	0	12.069	112	6	3	3	17	5.61161e+06
A0A5N6QG03	(3R)-hydroxymyristoyl-[acyl-carrier-protein] dehydratase OS=Carpinus fangiana OX=176857 GN=FH972_002693 PE=4 SV=1	23.1	9.33	■	251	High	0	12.069	112	6	3	3	19	5.61161e+06
A0A660KSE7	Methionine aminopeptidase OS=Carpinus fangiana OX=176857 GN=FH972_011193 PE=3 SV=1	44.7	6.99	■	2	High	0	5.552	85	4	2	2	4	5575103
A0A5N6RMB2	Adenosine kinase OS=Carpinus fangiana OX=176857 GN=FH972_017576 PE=3 SV=1	37.8	5.6	■	166	High	0	23.554	290	9	5	2	22	5.48407e+06
A0A5N6R903	Pyrophosphate--fructose 6-phosphate 1-phosphotransferase subunit alpha OS=Carpinus fangiana OX=176857 GN=PFP-ALPHA PE=3 SV=1	67.6	7.23	■	450	High	0	25.534	304	14	5	5	10	5.39856e+06
A0A5N6QZ95	UDP-glucose 6-dehydrogenase OS=Carpinus fangiana OX=176857 GN=FH972_007643 PE=3 SV=1	53	6.24	■	266	High	0	19.609	258	8	5	2	12	5.24483e+06
A0A660KV52	glucan endo-1,3-beta-D-glucosidase OS=Carpinus fangiana OX=176857 GN=FH972_010391 PE=3 SV=1	50.8	8.84	■	604	High	0.007	2.133	51	2	1	1	2	5.1064e+06
A0A5N6QLH2	Cyclase OS=Carpinus fangiana OX=176857 GN=FH972_004567 PE=3 SV=1	30.1	5.63	■	144	High	0	5.702	110	6	2	2	7	5.05935e+06
A0A660KUZ2	Neutral ceramidase OS=Carpinus fangiana OX=176857 GN=FH972_011628 PE=3 SV=1	86.4	7.2	■	504	High	0	13.992	204	8	4	4	6	5.04473e+06
A0A5N6RKY5	Ferritin OS=Carpinus fangiana OX=176857 GN=FH972_017131 PE=3 SV=1	31.4	7.02	■	63	High	0.001	2.781	53	4	1	1	3	4.90392e+06
A0A5N6QHT8	LL-diaminopimelate aminotransferase OS=Carpinus fangiana OX=176857 GN=FH972_003374 PE=3 SV=1	50.1	6.92	■	396	High	0	13.803	196	8	4	4	10	4.72608e+06
A0A5N6R1M7	Glutaredoxin-dependent peroxiredoxin OS=Carpinus fangiana OX=176857 GN=FH972_009359 PE=3 SV=1	22.1	8.78	■	347	High	0	8.234	136	7	3	3	14	4.61322e+06
A0A5N6RUF1	Biotin carboxylase OS=Carpinus fangiana OX=176857 GN=FH972_020743 PE=4 SV=1	58.3	8.32	■	652	High	0	16.448	197	10	5	5	12	4.5973e+06
A0A660KS54	Asparagine synthetase [glutamine-hydrolyzing] OS=Carpinus fangiana OX=176857 GN=FH972_011720 PE=4 SV=1	65.8	6.38	■	321	High	0	8.29	123	9	4	4	8	4.58398e+06
A0A5N6QJ42	30S ribosomal protein S3, chloroplastic OS=Carpinus fangiana OX=176857 GN=FH972_003025 PE=3 SV=1	26.2	9.66	■	16	High	0	7.494	93	3	2	2	9	4.57274e+06
A0A5N6RNU9	Polyadenylate-binding protein OS=Carpinus fangiana OX=176857 GN=FH972_018064 PE=3 SV=1	71.5	7.83	■	852	High	0	14.954	182	5	3	1	6	4.55937e+06
A0A5N6RV21	protein-tyrosine-phosphatase OS=Carpinus fangiana OX=176857 GN=FH972_019995 PE=3 SV=1	40.8	5.62	■	20	High	0	11.502	124	10	2	2	7	4.48154e+06
A0A5N6QLD8	alanine transaminase OS=Carpinus fangiana OX=176857 GN=FH972_003462 PE=3 SV=1	57.6	6.48	■	778	High	0	19.18	310	8	4	4	11	4.32587e+06
A0A5N6RJZ5	Fructose-bisphosphate aldolase OS=Carpinus fangiana OX=176857 GN=FH972_016538 PE=3 SV=1	37.7	7.06	■	254	High	0	10.389	162	10	4	4	15	4.25313e+06
A0A9E9L874	Birch protein OS=Betula platyphylla OX=78630 PE=2 SV=1	21.7	5.78	■	743	High	0	9.009	58	8	1	1	9	4.19495e+06
A0A5N6QX63	Phosphoserine aminotransferase OS=Carpinus fangiana OX=176857 GN=FH972_007065 PE=3 SV=1	46.9	8.07	■	301	High	0	13.822	208	7	4	4	10	4.12945e+06
V5K951	S-adenosylmethionine synthase OS=Betula luminifera OX=312789 GN=SAMS3 PE=2 SV=1	42.7	6.54	■	643	High	0	6.888	83	8	2	2	6	4.12662e+06
A0A5N6QI44	Serine-threonine kinase receptor-associated protein OS=Carpinus fangiana OX=176857 GN=FH972_003323 PE=3 SV=1	37.9	5.29	■	221	High	0	11.774	158	5	2	2	8	4.06437e+06
A0A5N6R808	chorismate mutase OS=Carpinus fangiana OX=176857 GN=FH972_013061 PE=4 SV=1	56.8	5.16	■	525	High	0	3.502	56	5	1	1	2	3.74559e+06
A0A5N6R9A7	Small ubiquitin-related modifier OS=Carpinus fangiana OX=176857 GN=FH972_014321 PE=3 SV=1	11.5	5.27	■	231	High	0	3.789	63	4	1	1	10	3.71648e+06
A0A5N6R573	Rho GDP-dissociation inhibitor 1 OS=Carpinus fangiana OX=176857 GN=FH972_012838 PE=3 SV=1	27	4.73	■	658	High	0	13.878	82	5	2	2	15	3.66349e+06
A0A5N6L1Z5	tripeptidyl-peptidase II OS=Carpinus fangiana OX=176857 GN=FH972_025623 PE=3 SV=1	151.1	6.77	■	433	High	0	18.441	221	10	4	4	4	3.63579e+06
Q39417	1-Sc1 protein OS=Betula pendula OX=3505 GN=1-Sc1 PE=2 SV=1	17.4	6.19	■	601	High	0	24.689	263	70	5	1	34	3.60689e+06
A0A5N6QXX2	Monocopper oxidase-like protein SKS1 OS=Carpinus fangiana OX=176857 GN=FH972_008189 PE=3 SV=1	66.8	6.13	■	571	High	0	11.511	130	6	3	3	5	3.60556e+06
A0A5N6QHQ7	Ribosomal protein L34e OS=Carpinus fangiana OX=176857 GN=FH972_003357 PE=3 SV=1	13.7	11.59	■	706	High	0	4.342	61	3	1	1	10	3.60419e+06
A0A5N6RMD5	Protein disulfide-isomerase OS=Carpinus fangiana OX=176857 GN=FH972_018579 PE=3 SV=1	55.5	4.93	■	283	High	0	12.272	113	8	3	3	8	3.60355e+06
A0A5N6R7H6	Glutamate dehydrogenase OS=Carpinus fangiana OX=176857 GN=FH972_013606 PE=3 SV=1	44.7	6.76	■	148	High	0	5.922	105	5	2	2	5	3.54209e+06
A0A660KSF0	assimilatory sulfite reductase (ferredoxin) OS=Carpinus fangiana OX=176857 GN=FH972_009782 PE=3 SV=1	77	9.13	■	742	High	0	15.148	200	10	5	5	10	3.4877e+06
A0A5N6RAK8	Eukaryotic translation initiation factor isoform 4E OS=Carpinus fangiana OX=176857 GN=FH972_014774 PE=3 SV=1	23.5	6.01	■	818	High	0	12.868	130	5	2	2	11	3.34446e+06
A0A5N6QD99	Cyclic phosphodiesterase OS=Carpinus fangiana OX=176857 GN=FH972_001065 PE=4 SV=1	22	5.14	■	828	High	0.003	2.267	41	2	1	1	4	3.32012e+06
A0A4D6Q358	Actin OS=Betula platyphylla OX=78630 PE=2 SV=1	41.7	5.49	■	694	High	0	8.681	132	6	3	3	8	3.31324e+06
A0A5N6RNE2	CXXC motif containing zinc binding protein OS=Carpinus fangiana OX=176857 GN=FH972_017926 PE=3 SV=1	18.3	5.07	■	285	High	0	5.11	58	3	1	1	6	3.15113e+06
A0A5N6QHW2	glucose-1-phosphate adenylyltransferase OS=Carpinus fangiana OX=176857 GN=FH972_002344 PE=3 SV=1	107.4	6.37	■	521	High	0	11.967	180	6	3	3	4	3.09051e+06
A0A5N6QL86	methionine S-methyltransferase OS=Carpinus fangiana OX=176857 GN=FH972_004427 PE=3 SV=1	121	5.83	■	638	High	0	10.794	132	4	3	3	3	3.0166e+06
A0A5N6RD19	Dihydrolipoyl dehydrogenase OS=Carpinus fangiana OX=176857 GN=FH972_015341 PE=3 SV=1	60.3	7.36	■	481	High	0	6.712	114	4	2	2	4	3.01397e+06
A0A5N6R2R2	Pyruvate dehydrogenase E1 component subunit beta OS=Carpinus fangiana OX=176857 GN=FH972_009416 PE=4 SV=1	35.9	5.16	■	369	High	0	5.314	81	5	2	2	6	2981565
A0A5N6QJM0	Malic enzyme OS=Carpinus fangiana OX=176857 GN=FH972_003190 PE=3 SV=1	61.3	7.85	■	767	High	0	10.723	158	7	3	3	6	2.95124e+06
A0A5N6RHI5	1,4-alpha-glucan branching enzyme OS=Carpinus fangiana OX=176857 GN=FH972_016560 PE=3 SV=1	98.3	5.62	■	245	High	0	5.876	70	3	2	2	2	2.93269e+06
A0A5N6R618	MEMO1 family protein OS=Carpinus fangiana OX=176857 GN=FH972_013117 PE=3 SV=1	32.7	6.58	■	397	High	0	8.92	99	6	2	2	9	2.91525e+06
A0A5N6R4I0	Acyl-coenzyme A oxidase OS=Carpinus fangiana OX=176857 GN=FH972_012691 PE=3 SV=1	74.3	7.62	■	645	High	0	22.9	286	11	6	6	10	2.91465e+06
A0A5N6R346	Beta-adaptin-like protein OS=Carpinus fangiana OX=176857 GN=FH972_012203 PE=3 SV=1	90.2	5.06	■	211	High	0.009	2.094	14	1	1	1	1	2.85493e+06
A0A5N6QP23	Splicing factor U2af large subunit OS=Carpinus fangiana OX=176857 GN=FH972_004284 PE=3 SV=1	60	5.54	■	781	High	0.001	2.896	52	5	1	1	2	2.85191e+06
A0A5N6RL53	Maf-like protein OS=Carpinus fangiana OX=176857 GN=FH972_018160 PE=3 SV=1	29.7	5.91	■	296	High	0	6.749	133	5	3	3	10	2.83388e+06
A0A5N6QUR0	Mitochondrial import receptor subunit TOM20 OS=Carpinus fangiana OX=176857 GN=FH972_007228 PE=3 SV=1	22.1	6.4	■	545	High	0	12.929	131	8	3	3	14	2.78647e+06
A0A660KRR3	Ras-related protein Rab11C OS=Carpinus fangiana OX=176857 GN=FH972_011583 PE=3 SV=1	23.9	6.55	■	552	High	0	13.241	208	8	4	3	19	2.73575e+06
A0A5N6RYY2	glycerophosphodiester phosphodiesterase OS=Carpinus fangiana OX=176857 GN=FH972_020850 PE=4 SV=1	81.6	5.57	■	346	High	0	6.99	103	3	2	2	3	2.66691e+06
A0A5N6KP00	Citrate synthase OS=Carpinus fangiana OX=176857 GN=FH972_021316 PE=3 SV=1	96.3	5.31	■	388	High	0.002	2.314	48	2	1	1	1	2.65503e+06
A0A5N6QVR6	Aldose 1-epimerase OS=Carpinus fangiana OX=176857 GN=FH972_007525 PE=3 SV=1	35.4	9.48	■	799	High	0	5.354	59	2	1	1	4	2.61963e+06
A0A5N6RRQ1	4-alpha-glucanotransferase OS=Carpinus fangiana OX=176857 GN=FH972_019951 PE=3 SV=1	112.2	6.32	■	169	High	0	15.565	171	10	5	5	6	2.58254e+06
A0A5N6QKJ6	Xaa-Pro aminopeptidase P OS=Carpinus fangiana OX=176857 GN=FH972_004276 PE=3 SV=1	78.5	5.78	■	32	High	0	7.484	133	6	3	3	4	2.55395e+06
A0A5N6QSK8	Calcium-dependent protein kinase OS=Carpinus fangiana OX=176857 GN=FH972_005377 PE=4 SV=1	63.4	5.95	■	54	High	0	8.988	145	4	2	2	4	2.55223e+06
A0A5N6RAV9	sulfate adenylyltransferase OS=Carpinus fangiana OX=176857 GN=FH972_013932 PE=4 SV=1	53.7	7.75	■	646	High	0	18.438	244	7	4	4	9	2.49635e+06
A0A5N6RCY8	ATP citrate synthase OS=Carpinus fangiana OX=176857 GN=FH972_015313 PE=4 SV=1	65.7	7.5	■	702	High	0	8.93	136	5	3	3	7	2.41127e+06
A0A5N6RTY6	Enoyl-ACP reductase OS=Carpinus fangiana OX=176857 GN=FH972_020176 PE=3 SV=1	41.6	7.17	■	642	High	0	6.1	98	6	2	2	5	2.40234e+06
A0A5N6QMU3	Phospholipase A-2-activating protein OS=Carpinus fangiana OX=176857 GN=FH972_004975 PE=4 SV=1	83.9	5.5	■	763	High	0	11.715	139	7	3	3	6	2.37018e+06
A0A5N6QHM2	ATP-dependent 6-phosphofructokinase OS=Carpinus fangiana OX=176857 GN=PFK PE=3 SV=1	58.9	6.65	■	488	High	0	9.699	168	6	3	3	6	2.29805e+06
A0A5N6QZ54	Pirin-like protein OS=Carpinus fangiana OX=176857 GN=FH972_008560 PE=3 SV=1	35.5	8.85	■	87	High	0	4.985	107	7	2	2	6	2.18413e+06
A0A5N6R5C5	Ubiquitin thioesterase OS=Carpinus fangiana OX=176857 GN=FH972_009447 PE=3 SV=1	33.9	4.73	■	304	High	0.001	2.487	48	2	1	1	3	2106313
A0AA50H667	Acetyltransferase component of pyruvate dehydrogenase complex OS=Betula platyphylla OX=78630 GN=PDCE23 PE=2 SV=1	59.9	8.12	■	408	High	0.001	2.872	36	2	1	1	2	2.10051e+06
A0A5N6RFG3	Peroxiredoxin OS=Carpinus fangiana OX=176857 GN=FH972_015714 PE=3 SV=1	24.4	7.09	■	673	High	0	5.708	81	4	2	2	8	2.09987e+06
A0A5N6RLM0	Ras-related protein Rab7 OS=Carpinus fangiana OX=176857 GN=FH972_018261 PE=3 SV=1	23	5.72	■	491	High	0	8.654	127	5	2	2	12	2.06999e+06
A0A660KMG8	Transcription factor Pur-alpha 1 OS=Carpinus fangiana OX=176857 GN=FH972_009523 PE=3 SV=1	32.5	5.94	■	402	High	0	7.887	135	6	3	3	10	2.06746e+06
A0A5N6Q826	Aminomethyltransferase OS=Carpinus fangiana OX=176857 GN=FH972_000202 PE=3 SV=1	44.4	8.82	■	271	High	0	6.925	119	10	2	2	5	1.95646e+06
A0A660KNH1	ubiquitinyl hydrolase 1 OS=Carpinus fangiana OX=176857 GN=FH972_010482 PE=3 SV=1	131.3	5.94	■	367	High	0	10.025	96	8	3	3	3	1.9248e+06
A0A5N6QZ39	Endoglucanase OS=Carpinus fangiana OX=176857 GN=FH972_008056 PE=3 SV=1	42.7	6.73	■	81	High	0.007	2.175	42	4	1	1	2	1897211
A0A5N6R2Z5	Glutathione peroxidase OS=Carpinus fangiana OX=176857 GN=FH972_012167 PE=3 SV=1	22.1	8.69	■	434	High	0	6.778	93	4	2	2	10	1.88228e+06
A0A660KSG4	40S ribosomal protein S4 OS=Carpinus fangiana OX=176857 GN=FH972_011756 PE=3 SV=1	30	10.29	■	415	High	0	8.1	91	6	2	2	8	1.88174e+06
A0A5N6RBS0	Phosphotransferase OS=Carpinus fangiana OX=176857 GN=FH972_013944 PE=3 SV=1	67.7	5.72	■	23	High	0	15.053	221	5	3	3	7	1.86312e+06
A0A5N6RWC2	Tryptophan synthase OS=Carpinus fangiana OX=176857 GN=FH972_020393 PE=3 SV=1	118.6	9.57	■	308	High	0	4.575	86	3	2	2	2	1.84602e+06
A0A5N6QRY1	peptidylprolyl isomerase OS=Carpinus fangiana OX=176857 GN=FH972_005697 PE=4 SV=1	12.1	7.97	■	531	High	0	11.404	93	6	1	1	14	1.83722e+06
A0A660KU15	E1 ubiquitin-activating enzyme OS=Carpinus fangiana OX=176857 GN=FH972_011745 PE=3 SV=1	123.2	5.36	■	540	High	0	12.127	197	8	4	4	4	1.77599e+06
O49813	Olee1-like protein OS=Betula pendula OX=3505 PE=2 SV=1	18.4	7.91	■	413	High	0	11.388	116	8	3	3	23	1.75823e+06
A0A5N6R8V1	Putative gamma-glutamylcyclotransferase OS=Carpinus fangiana OX=176857 GN=FH972_013313 PE=4 SV=1	19.7	5.38	■	768	High	0.001	2.414	15	2	1	1	6	1740344
A0A5N6QP53	inorganic diphosphatase OS=Carpinus fangiana OX=176857 GN=FH972_004788 PE=3 SV=1	29.8	6.39	■	426	High	0	5.44	99	3	2	2	8	1.7007e+06
A0A5N6RER9	Serine hydroxymethyltransferase OS=Carpinus fangiana OX=176857 GN=FH972_014962 PE=3 SV=1	51.7	7.27	■	193	High	0	5.929	83	4	2	2	4	1.69962e+06
A0A5N6RB25	phosphoenolpyruvate carboxykinase (ATP) OS=Carpinus fangiana OX=176857 GN=FH972_013839 PE=3 SV=1	73.5	6.14	■	826	High	0	12.265	125	9	5	5	10	1.69468e+06
A0A2U8U287	Translationally-controlled tumor protein OS=Betula pendula OX=3505 PE=2 SV=1	18.9	4.73	■	395	High	0	3.763	59	3	1	1	5	1.65349e+06
A0A5N6QAD0	(S)-2-hydroxy-acid oxidase OS=Carpinus fangiana OX=176857 GN=FH972_000929 PE=3 SV=1	40.5	9.23	■	363	High	0	5.309	89	3	2	2	5	1.63773e+06
A0A5N6QCY1	Obg-like ATPase 1 OS=Carpinus fangiana OX=176857 GN=FH972_000812 PE=3 SV=1	44.5	6.7	■	445	High	0	5.091	74	6	2	2	4	1.59447e+06
A0A5N6RXF8	Ubiquitin-fold modifier-conjugating enzyme 1 OS=Carpinus fangiana OX=176857 GN=FH972_020694 PE=3 SV=1	19.7	8.15	■	622	High	0.001	3.015	58	4	1	1	6	1591549
A0A5N6RNT9	Alpha-amylase OS=Carpinus fangiana OX=176857 GN=FH972_018554 PE=3 SV=1	45.7	5.26	■	585	High	0.009	2.093	51	4	1	1	2	1.58369e+06
A0A5N6RLG3	Cell division cycle protein 48 homolog OS=Carpinus fangiana OX=176857 GN=FH972_017590 PE=3 SV=1	89.5	5.29	■	345	High	0	6.613	122	4	3	3	4	1.54017e+06
A0A5N6R5E9	Eukaryotic translation initiation factor 3 subunit B OS=Carpinus fangiana OX=176857 GN=FH972_013020 PE=3 SV=1	95.3	4.96	■	318	High	0	14.748	213	8	4	4	5	1.5389e+06
A0A5N6R4P5	adenine phosphoribosyltransferase OS=Carpinus fangiana OX=176857 GN=FH972_012764 PE=3 SV=1	20.2	6.57	■	33	High	0.001	2.764	46	3	1	1	5	1.50714e+06
A0A5N6R2R4	D-aminoacyl-tRNA deacylase OS=Carpinus fangiana OX=176857 GN=FH972_008850 PE=4 SV=1	105.7	5.35	■	780	High	0	3.577	41	2	1	1	1	1.47771e+06
A0A5N6RPY5	phosphoserine phosphatase OS=Carpinus fangiana OX=176857 GN=FH972_019332 PE=4 SV=1	36.9	7.94	■	156	High	0	4.811	84	4	2	2	5	1.45309e+06
A0A5N6QEA5	Histone H4 OS=Carpinus fangiana OX=176857 GN=FH972_001501 PE=3 SV=1	11.4	11.47	■	214	High	0	6.439	59	4	2	2	19	1.44728e+06
A0A5N6QWS1	acetate--CoA ligase OS=Carpinus fangiana OX=176857 GN=FH972_007126 PE=3 SV=1	78.2	5.87	■	381	High	0	9.132	142	4	2	2	4	1.41137e+06
A0A5N6QQK8	Vacuolar proton pump subunit B OS=Carpinus fangiana OX=176857 GN=FH972_005283 PE=3 SV=1	113.7	5.47	■	275	High	0	3.907	45	3	2	2	2	1.38295e+06
A0A660KVW4	leucine--tRNA ligase OS=Carpinus fangiana OX=176857 GN=FH972_010638 PE=3 SV=1	125.8	6.23	■	497	High	0	9.98	157	4	2	2	2	1.37284e+06
A0A5N6RWU9	Probable bifunctional methylthioribulose-1-phosphate dehydratase/enolase-phosphatase E1 OS=Carpinus fangiana OX=176857 GN=FH972_020573 PE=3 SV=1	57.9	5.96	■	529	High	0	6.455	97	3	2	2	4	1.34121e+06
A0A5N6RHP5	DNA damage-inducible protein 1 OS=Carpinus fangiana OX=176857 GN=FH972_016939 PE=3 SV=1	44.6	5.07	■	635	High	0	5.759	55	3	2	2	6	1.30374e+06
A0A5N6QTJ4	Carbohydrate-binding-like fold protein OS=Carpinus fangiana OX=176857 GN=FH972_005773 PE=4 SV=1	130.2	6.27	■	494	High	0.001	2.647	43	2	1	1	1	1.27702e+06
A0A660KYQ4	Tropinone reductase I OS=Carpinus fangiana OX=176857 GN=FH972_011568 PE=3 SV=1	29	6.68	■	451	High	0	4.059	57	1	1	1	4	1.27315e+06
A0A5N6QF37	3-isopropylmalate dehydrogenase OS=Carpinus fangiana OX=176857 GN=FH972_001917 PE=3 SV=1	43.4	6.14	■	550	High	0	4.245	63	2	1	1	3	1264674
A0A5N6RT09	Manganese-dependent ADP-ribose/CDP-alcohol diphosphatase OS=Carpinus fangiana OX=176857 GN=FH972_019231 PE=3 SV=1	43.4	7.18	■	536	High	0.001	2.635	43	3	1	1	2	1.26196e+06
A0A5N6QK05	Thiol protease aleurain-like OS=Carpinus fangiana OX=176857 GN=FH972_002985 PE=3 SV=1	39.2	6.96	■	599	High	0	7.66	88	3	2	2	8	1.23741e+06
A0A5N6L4T7	RuBisCO large subunit-binding protein subunit alpha OS=Carpinus fangiana OX=176857 GN=FH972_026389 PE=3 SV=1	61.9	5.41	■	103	High	0	10.433	157	5	3	3	5	1.23662e+06
A0A5N6RJX4	thioredoxin-dependent peroxiredoxin OS=Carpinus fangiana OX=176857 GN=FH972_016671 PE=3 SV=1	43.4	7.87	■	578	High	0	5.28	73	4	2	2	6	1.22976e+06
A0A5N6RFL8	Probable 6-phosphogluconolactonase OS=Carpinus fangiana OX=176857 GN=FH972_016186 PE=3 SV=1	35	8.44	■	551	High	0	4.452	61	6	2	2	7	1.21658e+06
A0A5N6RU86	Glutamine synthetase OS=Carpinus fangiana OX=176857 GN=FH972_020631 PE=3 SV=1	39	5.47	■	351	High	0	4.503	59	3	2	2	5	1.20427e+06
A0A5N6RKC5	Succinate--CoA ligase [ADP-forming] subunit alpha, mitochondrial OS=Carpinus fangiana OX=176857 GN=FH972_017838 PE=3 SV=1	34.4	8.75	■	682	High	0	5.249	62	2	1	1	4	1.20041e+06
A0A5N6QF76	4-hydroxy-tetrahydrodipicolinate synthase OS=Carpinus fangiana OX=176857 GN=FH972_001704 PE=3 SV=1	39.4	7.59	■	503	High	0.001	2.41	47	2	1	1	2	1.179e+06
I1UYD7	Thiolase II OS=Betula platyphylla OX=78630 GN=THI2 PE=2 SV=1	41	6.96	■	267	High	0	7.62	102	4	2	2	6	1.15185e+06
A0A5N6QC13	alpha-glucosidase OS=Carpinus fangiana OX=176857 GN=FH972_000750 PE=3 SV=1	206.1	8.43	■	227	High	0	3.726	27	4	1	1	1	1136808
A0A5N6R7U2	NADPH--cytochrome P450 reductase OS=Carpinus fangiana OX=176857 GN=FH972_013801 PE=3 SV=1	74.9	5.3	■	279	High	0.001	2.761	47	2	1	1	1	1.12739e+06
A0A5N6R9P0	rhamnogalacturonan endolyase OS=Carpinus fangiana OX=176857 GN=FH972_013820 PE=3 SV=1	73.3	6.06	■	679	High	0	8.757	133	4	3	3	5	1.12486e+06
A0A5N6RBG3	Phosphoglycerate mutase-like protein OS=Carpinus fangiana OX=176857 GN=FH972_013834 PE=3 SV=1	32.8	7.81	■	77	High	0	11.89	79	4	1	1	5	1.1237e+06
A0A5N6QZN5	hydroxymethylbilane synthase OS=Carpinus fangiana OX=176857 GN=FH972_008746 PE=3 SV=1	41.2	7.93	■	457	High	0	7.678	107	3	2	2	6	1.11893e+06
A0A5N6L650	Cell wall hydroxyproline-rich glycoprotein OS=Carpinus fangiana OX=176857 GN=FH972_027083 PE=4 SV=1	57.4	7.9	■	729	High	0.001	2.389	45	3	1	1	1	1.1171e+06
V5K950	Sucrose synthase OS=Betula luminifera OX=312789 GN=SUS1 PE=2 SV=1	92.6	6.42	■	412	High	0	3.857	75	4	2	2	2	1.11319e+06
A0A5N6RDT5	acetyl-CoA C-acyltransferase OS=Carpinus fangiana OX=176857 GN=FH972_014901 PE=3 SV=1	45.7	8	■	142	High	0	8.612	66	7	1	1	3	1.04075e+06
A0A5N6R9S6	mannan endo-1,4-beta-mannosidase OS=Carpinus fangiana OX=176857 GN=FH972_013856 PE=3 SV=1	47.3	7.66	■	460	High	0	4.093	52	2	1	1	2	1.0384e+06
A0A5N6QJL6	Protein BOLA2 OS=Carpinus fangiana OX=176857 GN=FH972_002868 PE=3 SV=1	10.4	5.83	■	469	High	0	6.383	91	3	2	2	20	1.0271e+06
A0A5N6RT72	Succinate-semialdehyde dehydrogenase OS=Carpinus fangiana OX=176857 GN=FH972_019371 PE=3 SV=1	59.9	7.97	■	456	High	0	7.294	99	4	2	2	4	1.01072e+06
A0A5N6RKF3	Alkaline/neutral invertase OS=Carpinus fangiana OX=176857 GN=FH972_017845 PE=3 SV=1	63.1	6.49	■	104	High	0	3.108	34	2	1	1	2	990474
A0A5N6QJ32	inositol-3-phosphate synthase OS=Carpinus fangiana OX=176857 GN=FH972_002695 PE=3 SV=1	56.1	5.64	■	812	High	0.009	2.103	27	1	1	1	2	969403
A0A5N6L3F8	Ketol-acid reductoisomerase OS=Carpinus fangiana OX=176857 GN=FH972_025382 PE=3 SV=1	63.1	7.5	■	223	High	0	4.51	59	3	2	2	4	947593
A0A5N6L6A1	Heparanase-like protein 3 OS=Carpinus fangiana OX=176857 GN=FH972_027105 PE=3 SV=1	61.7	8.7	■	35	High	0.003	2.269	17	1	1	1	1	933766
A0A5N6QZ48	Methylenetetrahydrofolate reductase OS=Carpinus fangiana OX=176857 GN=FH972_008541 PE=3 SV=1	66.9	6.64	■	835	High	0	4.621	70	1	1	1	3	932236
A0A5N6QX36	T-complex protein 1 subunit zeta OS=Carpinus fangiana OX=176857 GN=FH972_007938 PE=3 SV=1	59.1	6.55	■	188	High	0	7.087	88	4	2	2	4	930021
A0A5N6QG01	3-phosphoshikimate 1-carboxyvinyltransferase OS=Carpinus fangiana OX=176857 GN=FH972_001747 PE=3 SV=1	55.8	7.64	■	723	High	0	5.48	45	2	1	1	2	928080
A0A660KRD4	factor independent urate hydroxylase OS=Carpinus fangiana OX=176857 GN=FH972_010526 PE=4 SV=1	90.1	8.15	■	98	High	0.001	2.683	46	2	1	1	1	916770
A0A5N6KZQ6	26S proteasome non-ATPase regulatory subunit 2 homolog OS=Carpinus fangiana OX=176857 GN=FH972_024989 PE=3 SV=1	97.2	5.19	■	24	High	0	6.817	63	4	3	3	5	910724
A0A5N6QKH3	Beta-glucanase OS=Carpinus fangiana OX=176857 GN=FH972_004184 PE=3 SV=1	24	5.17	■	602	High	0	4.991	69	2	1	1	6	904653
A0A5N6R1H9	Urease OS=Carpinus fangiana OX=176857 GN=FH972_009321 PE=3 SV=1	92.6	6.3	■	85	High	0	5.018	87	4	2	2	2	889487
A0A5N6RGE2	CCT-theta OS=Carpinus fangiana OX=176857 GN=FH972_016437 PE=3 SV=1	58.8	5.54	■	186	High	0	5.478	90	2	1	1	2	856276
A0A5N6QAB9	Pyridoxal phosphate homeostasis protein OS=Carpinus fangiana OX=176857 GN=FH972_000178 PE=3 SV=1	27	6.77	■	92	High	0.001	2.625	59	2	1	1	4	835785
A0A5N6R6Q9	Pectin acetylesterase OS=Carpinus fangiana OX=176857 GN=FH972_012634 PE=3 SV=1	44	7.83	■	715	High	0	7.301	74	4	1	1	6	835425
A0A5N6RCH9	indole-3-glycerol-phosphate synthase OS=Carpinus fangiana OX=176857 GN=FH972_014212 PE=3 SV=1	44	6.47	■	651	High	0	4.402	51	3	1	1	4	826648
A0A5N6RUV5	Indole-3-acetic acid-amido synthetase GH3.6 OS=Carpinus fangiana OX=176857 GN=FH972_020473 PE=3 SV=1	69.1	5.85	■	181	High	0.001	2.995	63	1	1	1	2	804143
A0A5N6L3Q2	Histone H2B OS=Carpinus fangiana OX=176857 GN=FH972_026220 PE=3 SV=1	14.9	10.15	■	414	High	0.01	2.077	38	2	1	1	7	797115
A0A5N6QJA9	AUGMIN subunit 7 OS=Carpinus fangiana OX=176857 GN=FH972_003690 PE=4 SV=1	34.2	4.83	■	168	High	0.001	2.807	30	1	1	1	3	782834
A0A5N6RBK8	Glutamate decarboxylase OS=Carpinus fangiana OX=176857 GN=FH972_015087 PE=3 SV=1	54.7	6.29	■	1	High	0.01	2.074	30	1	1	1	1	770990
A0A125R6H0	LEA1 OS=Betula platyphylla OX=78630 PE=2 SV=1	16.5	4.96	■	356	High	0.001	3.003	56	2	1	1	9	761595
A0A5N6QLI6	D-3-phosphoglycerate dehydrogenase OS=Carpinus fangiana OX=176857 GN=FH972_004571 PE=3 SV=1	62.9	6.96	■	355	High	0	3.424	52	1	1	1	2	759801
A0A660KUG0	Serine/threonine-protein phosphatase OS=Carpinus fangiana OX=176857 GN=FH972_010181 PE=3 SV=1	121.3	6.38	■	464	High	0.001	2.85	39	2	1	1	1	754439
A0A5N6QWY0	2-hydroxyacyl-CoA lyase OS=Carpinus fangiana OX=176857 GN=FH972_007882 PE=3 SV=1	61.2	6.32	■	816	High	0.001	2.71	58	2	1	1	2	732816
A0A5N6RU96	Sucrose-phosphatase OS=Carpinus fangiana OX=176857 GN=FH972_020072 PE=3 SV=1	48.3	6.14	■	316	High	0	3.454	56	1	1	1	2	707046
A0A5N6RFD1	coproporphyrinogen oxidase OS=Carpinus fangiana OX=176857 GN=FH972_016257 PE=3 SV=1	45.1	7.75	■	217	High	0	6.885	80	3	2	2	4	702902
A0A5N6RME4	phosphatidate phosphatase OS=Carpinus fangiana OX=176857 GN=FH972_017457 PE=3 SV=1	100.5	4.82	■	36	High	0	3.863	67	3	2	2	2	699312
A0A5N6QSG2	fumarate hydratase OS=Carpinus fangiana OX=176857 GN=FH972_005865 PE=3 SV=1	53.3	8.16	■	256	High	0	3.319	54	2	1	1	2	696073
A0A5N6R6W3	AT-hook motif nuclear-localized protein OS=Carpinus fangiana OX=176857 GN=FH972_012423 PE=4 SV=1	38	9.57	■	40	High	0	4.091	78	2	1	1	4	686435
A0A5N6QP04	phosphoribosylamine--glycine ligase OS=Carpinus fangiana OX=176857 GN=FH972_004480 PE=3 SV=1	56	6.37	■	819	High	0.007	2.219	44	2	1	1	2	681345
A0A5N6RLZ2	Hypoxanthine phosphoribosyltransferase OS=Carpinus fangiana OX=176857 GN=FH972_018265 PE=3 SV=1	21	6.02	■	561	High	0	3.994	69	2	1	1	5	662607
A0A5N6QM03	S-methyl-5-thioribose kinase OS=Carpinus fangiana OX=176857 GN=FH972_004592 PE=3 SV=1	47.9	6.16	■	348	High	0	3.446	32	2	1	1	2	644370
A0A5N6QF96	DNA damage-binding protein 1 OS=Carpinus fangiana OX=176857 GN=FH972_001548 PE=3 SV=1	148.6	5.72	■	140	High	0	6.809	115	4	2	2	2	641818
A0A5N6QJL2	NADH-cytochrome b5 reductase OS=Carpinus fangiana OX=176857 GN=FH972_003348 PE=3 SV=1	36	8.76	■	559	High	0.007	2.196	20	2	1	1	2	637847
A0A5N6QMM2	N-acyl-aliphatic-L-amino acid amidohydrolase OS=Carpinus fangiana OX=176857 GN=FH972_004793 PE=3 SV=1	50	5.72	■	515	High	0.001	2.614	42	4	1	1	3	634069
A0A5N6RRI3	Agmatine deiminase OS=Carpinus fangiana OX=176857 GN=FH972_019856 PE=4 SV=1	30.2	6.54	■	222	High	0	4.545	31	2	1	1	5	623795
A0A5N6RH46	CCR4-NOT transcription complex subunit 3 OS=Carpinus fangiana OX=176857 GN=FH972_016432 PE=3 SV=1	111.2	5.77	■	328	High	0.001	2.825	27	2	1	1	1	622872
A0A5N6R972	Nitrile-specifier protein 5 OS=Carpinus fangiana OX=176857 GN=FH972_014222 PE=4 SV=1	34.9	5.88	■	566	High	0.001	2.881	43	2	1	1	3	614667
A0A5N6QX06	60S ribosomal protein L27 OS=Carpinus fangiana OX=176857 GN=FH972_007206 PE=3 SV=1	15.7	10.51	■	374	High	0.001	3.083	43	2	1	1	8	609639
A0A5N6QH42	Calcium-transporting ATPase OS=Carpinus fangiana OX=176857 GN=FH972_002134 PE=3 SV=1	91.6	6.89	■	322	High	0	4.449	48	2	1	1	1	586004
A0A5N6RED2	isoleucine--tRNA ligase OS=Carpinus fangiana OX=176857 GN=FH972_015768 PE=3 SV=1	133.5	6.6	■	726	High	0.001	2.786	52	2	1	1	1	585546
A0A5N6QBW7	Vesicle-fusing ATPase OS=Carpinus fangiana OX=176857 GN=FH972_000464 PE=3 SV=1	80.4	6.2	■	290	High	0.001	2.641	27	2	1	1	1	584319
A0A5N6QT96	Importin subunit alpha OS=Carpinus fangiana OX=176857 GN=FH972_006679 PE=3 SV=1	58.6	5.33	■	196	High	0	6.89	46	3	1	1	3	578903
A0A5N6QV80	Lysosomal Pro-X carboxypeptidase OS=Carpinus fangiana OX=176857 GN=FH972_006789 PE=3 SV=1	68.1	7.39	■	667	High	0	5.579	75	2	1	1	2	569685
A0A5N6QTV3	GDP-mannose 4,6-dehydratase OS=Carpinus fangiana OX=176857 GN=FH972_006958 PE=3 SV=1	41.4	6.86	■	373	High	0.003	2.241	16	1	1	1	3	563027
A0A5N6QA79	Calcyclin-binding protein OS=Carpinus fangiana OX=176857 GN=FH972_000939 PE=4 SV=1	38.2	7.3	■	178	High	0.001	2.381	34	2	1	1	2	555383
A0A5N6RV04	Imidazole glycerol phosphate synthase hisHF OS=Carpinus fangiana OX=176857 GN=FH972_020314 PE=3 SV=1	64.1	6.62	■	3	High	0.009	2.041	44	2	1	1	1	553511
A0A5N6RV79	Cysteine proteinase inhibitor OS=Carpinus fangiana OX=176857 GN=FH972_019958 PE=3 SV=1	27.1	7.9	■	100	High	0.001	2.494	36	2	1	1	4	546320
A0A5N6QLD7	L-gulonolactone oxidase OS=Carpinus fangiana OX=176857 GN=FH972_003746 PE=3 SV=1	64.7	5.62	■	360	High	0.001	2.485	30	2	1	1	2	542887
A0A5N6RQH4	aminobutyraldehyde dehydrogenase OS=Carpinus fangiana OX=176857 GN=FH972_019065 PE=3 SV=1	54.7	5.71	■	242	High	0	3.298	45	2	1	1	2	542697
A0A5N6R2W2	UDP-glucose 4-epimerase OS=Carpinus fangiana OX=176857 GN=FH972_012123 PE=3 SV=1	38.8	6.73	■	306	High	0	4.028	23	2	1	1	3	539812
A0A5N6RVA9	10 kDa chaperonin OS=Carpinus fangiana OX=176857 GN=FH972_019987 PE=3 SV=1	10.4	8.41	■	72	High	0.001	2.81	50	1	1	1	10	524887
A0A5N6QV51	serine--tRNA ligase OS=Carpinus fangiana OX=176857 GN=FH972_006580 PE=4 SV=1	51	6.57	■	371	High	0.003	2.273	47	2	1	1	2	524686
A0A5N6RW89	aspartate carbamoyltransferase OS=Carpinus fangiana OX=176857 GN=FH972_020294 PE=3 SV=1	45.1	7.24	■	570	High	0	4.922	60	2	1	1	3	517707
A0A5N6QG51	Alanine--glyoxylate transaminase OS=Carpinus fangiana OX=176857 GN=FH972_002730 PE=3 SV=1	52.4	7.81	■	380	High	0	5.083	62	2	1	1	2	506725
A0A5N6RDP2	LanC-like protein GCL2 OS=Carpinus fangiana OX=176857 GN=FH972_014591 PE=3 SV=1	33.4	7.24	■	252	High	0.001	2.888	37	2	1	1	3	471025
A0A5N6RRA1	Tic22-like family protein OS=Carpinus fangiana OX=176857 GN=FH972_018545 PE=4 SV=1	30.7	9.29	■	149	High	0.001	2.991	63	1	1	1	4	467193
A0A5N6L470	Histone H3 OS=Carpinus fangiana OX=176857 GN=FH972_009713 PE=3 SV=1	15.3	11.3	■	203	High	0.009	2.102	41	2	1	1	5	467027
A0A660KQ47	Splicing factor 3A subunit 1 OS=Carpinus fangiana OX=176857 GN=FH972_010375 PE=4 SV=1	89.1	5.2	■	703	High	0	3.882	46	2	1	1	2	458037
A0A5N6RQH2	argininosuccinate synthase OS=Carpinus fangiana OX=176857 GN=FH972_018844 PE=3 SV=1	55	8.75	■	523	High	0.001	2.852	57	2	1	1	2	456247
A0A5N6QE37	Glucosidase II subunit alpha OS=Carpinus fangiana OX=176857 GN=FH972_002191 PE=3 SV=1	105.3	6.37	■	847	High	0	3.535	35	2	2	2	2	450110
A0A5N6R697	dTMP kinase OS=Carpinus fangiana OX=176857 GN=FH972_012954 PE=3 SV=1	118.7	7.17	■	546	High	0.001	2.69	42	2	1	1	1	447924
A0A5N6QGG8	20 kDa chaperonin, chloroplastic OS=Carpinus fangiana OX=176857 GN=FH972_002958 PE=3 SV=1	27	9.16	■	713	High	0.009	2.009	25	2	1	1	4	447347
A0A5N6RL02	Glycine cleavage system P protein OS=Carpinus fangiana OX=176857 GN=FH972_017953 PE=3 SV=1	90.8	7.75	■	648	High	0.009	2.035	37	3	1	1	1	426003
A0A5N6RDE3	Prefoldin subunit 3 OS=Carpinus fangiana OX=176857 GN=FH972_015290 PE=3 SV=1	21.1	4.83	■	313	High	0	3.672	49	2	1	1	6	423266
A0A0A7RAT5	Eukaryotic peptide chain release factor GTP-binding subunit OS=Betula luminifera OX=312789 PE=2 SV=1	56.8	5.4	■	236	High	0	5.334	67	2	1	1	2	421867
A0A5N6R5A8	Trehalase OS=Carpinus fangiana OX=176857 GN=FH972_011959 PE=3 SV=1	64.1	6.27	■	50	High	0.007	2.217	19	2	1	1	3	410536
A0A5N6QQQ9	methylmalonate-semialdehyde dehydrogenase (CoA acylating) OS=Carpinus fangiana OX=176857 GN=FH972_004831 PE=3 SV=1	57.7	7.71	■	544	High	0	3.15	52	2	1	1	2	409665
A0A0H4CRM9	Peroxidase OS=Betula platyphylla OX=78630 GN=POD7 PE=2 SV=1	33.8	8.24	■	666	High	0	5.074	95	43	2	1	5	399659
A0A5N6RD13	fructokinase OS=Carpinus fangiana OX=176857 GN=FH972_015177 PE=3 SV=1	35.5	5.45	■	361	High	0	6.811	84	7	3	1	8	399528
A0AA49X9K5	Allergen Cora1.08_Cav01g11530 OS=Corylus avellana OX=13451 PE=2 SV=1	18	5.39	■	31	High	0.001	2.444	37	2	1	1	9	393508
A0A5N6L079	UDP-N-acetylglucosamine diphosphorylase OS=Carpinus fangiana OX=176857 GN=FH972_025162 PE=4 SV=1	56.4	5.55	■	281	High	0.001	2.351	33	2	1	1	2	386133
A0A5N6QJ23	pyridoxal 5'-phosphate synthase OS=Carpinus fangiana OX=176857 GN=FH972_003780 PE=4 SV=1	22.1	6.76	■	693	High	0.003	2.304	29	1	1	1	4	380333
A0A5N6RGB5	Threonine dehydratase OS=Carpinus fangiana OX=176857 GN=FH972_016497 PE=3 SV=1	66.1	6.7	■	88	High	0.001	2.99	53	2	1	1	2	377409
A0A5N6R138	ADP-ribosylation factor OS=Carpinus fangiana OX=176857 GN=FH972_009166 PE=3 SV=1	13.9	9.64	■	300	High	0	3.242	40	2	1	1	9	375766
A0A660KZ70	Clathrin heavy chain OS=Carpinus fangiana OX=176857 GN=FH972_011723 PE=3 SV=1	155.1	5.22	■	126	High	0	4.312	75	2	1	1	1	370128
A0A5N6QZM2	Small nuclear ribonucleoprotein-associated protein OS=Carpinus fangiana OX=176857 GN=FH972_008716 PE=3 SV=1	29	11.03	■	670	High	0.001	2.599	52	3	1	1	3	365806
A0A5N6QES8	Sucrose-phosphate synthase OS=Carpinus fangiana OX=176857 GN=FH972_002297 PE=3 SV=1	117.6	6.28	■	811	High	0.001	2.584	35	2	1	1	1	356635
A0A5N6L0X3	Sulfurtransferase OS=Carpinus fangiana OX=176857 GN=FH972_025364 PE=4 SV=1	41.2	6.89	■	543	High	0.001	2.834	39	2	1	1	3	352690
A0A5N6QH18	Acid phosphatase OS=Carpinus fangiana OX=176857 GN=FH972_003158 PE=3 SV=1	29	4.82	■	774	High	0	3.116	42	2	1	1	4	348968
A0A5N6RDS4	Cysteine synthase OS=Carpinus fangiana OX=176857 GN=FH972_015675 PE=3 SV=1	41.9	8.79	■	542	High	0.002	2.331	41	1	1	1	3	347546
A0A5N6QNC5	proline--tRNA ligase OS=Carpinus fangiana OX=176857 GN=FH972_004912 PE=3 SV=1	56.3	6.8	■	809	High	0.008	2.122	23	2	1	1	2	323791
A0A5N6RTA6	3-deoxy-8-phosphooctulonate synthase OS=Carpinus fangiana OX=176857 GN=FH972_020378 PE=3 SV=1	30.3	8.59	■	708	High	0	4.307	69	1	1	1	4	322477
A0A5N6R7C8	Glycosyltransferase OS=Carpinus fangiana OX=176857 GN=FH972_012570 PE=3 SV=1	52.8	5.74	■	718	High	0	3.391	32	2	1	1	2	319945
A0A5N6RHN2	TatD related DNase OS=Carpinus fangiana OX=176857 GN=FH972_016123 PE=4 SV=1	34.4	5.4	■	467	High	0.001	2.913	48	2	1	1	4	309523
A0A5N6QW83	Serine protease EDA2 OS=Carpinus fangiana OX=176857 GN=FH972_006947 PE=3 SV=1	54.4	6.79	■	69	High	0	4.704	65	2	1	1	2	309070
A0A5N6QIQ0	Geranylgeranyl transferase type-2 subunit alpha OS=Carpinus fangiana OX=176857 GN=FH972_003049 PE=3 SV=1	80.3	6.44	■	437	High	0.001	2.948	34	1	1	1	1	301119
A0A5N6RTL3	Stress-induced protein KIN2-like OS=Carpinus fangiana OX=176857 GN=FH972_020560 PE=4 SV=1	6.7	5.26	■	326	High	0	3.863	60	2	1	1	23	290322
A0A5N6RMP2	Dihydrolipoamide acetyltransferase component of pyruvate dehydrogenase complex OS=Carpinus fangiana OX=176857 GN=FH972_018608 PE=3 SV=1	50.2	9.16	■	476	High	0	3.445	54	2	1	1	3	283808
A0A5N6R0Y9	valine--tRNA ligase OS=Carpinus fangiana OX=176857 GN=FH972_008272 PE=3 SV=1	125.2	6.79	■	854	High	0.007	2.173	17	2	1	1	1	255015
A0A5N6QXW1	RNA ligase/cyclic nucleotide phosphodiesterase OS=Carpinus fangiana OX=176857 GN=FH972_007459 PE=4 SV=1	20.4	4.83	■	477	High	0	3.888	24	2	1	1	7	248288
A0A5N6R433	protein-disulfide reductase OS=Carpinus fangiana OX=176857 GN=FH972_009161 PE=3 SV=1	64.4	5.6	■	349	High	0.001	2.833	38	2	1	1	3	220094
A0A5N6QVY2	Cystathionine gamma-synthase OS=Carpinus fangiana OX=176857 GN=FH972_007583 PE=3 SV=1	58.8	7.66	■	790	High	0.01	2.082	16	1	1	1	1	214808
A0A660KMP5	Molybdopterin biosynthesis protein CNX1 OS=Carpinus fangiana OX=176857 GN=FH972_010243 PE=3 SV=1	69.2	6.28	■	628	High	0.01	2.068	35	1	1	1	2	204651
A0A5N6QRD9	Adenylyl cyclase-associated protein OS=Carpinus fangiana OX=176857 GN=FH972_005008 PE=3 SV=1	59.2	7.11	■	569	High	0.001	2.391	46	2	1	1	1	200706
A0A5N6R7L0	Replication protein A subunit OS=Carpinus fangiana OX=176857 GN=FH972_012589 PE=3 SV=1	95.9	7.69	■	157	High	0.001	2.572	34	1	1	1	1	165065

## Sheet: Domain-cont. prot. or fragments
Accession	Description	MW [kDa]	pI	Master	Protein Group ID	Confidence	Exp. q-value	Sum PEP Score	Mascot Protein Score	# Global PSMs	# Global Pepts	# Global Uniq. Pepts	Coverage [%]	Abundances (Normalized)
A0A660KTB0	VOC domain-containing protein OS=Carpinus fangiana OX=176857 GN=FH972_011475 PE=3 SV=1	15.5	6.18	■	563	High	0	9.454	125	49	2	2	12	4.39513e+08
A0A0F7CS08	glutathione transferase (Fragment) OS=Betula luminifera OX=312789 GN=GST PE=2 SV=1	24	6.8	■	595	High	0	18.529	194	68	4	2	20	3.138e+08
A0A5N6RAJ5	Dienelactone hydrolase domain-containing protein OS=Carpinus fangiana OX=176857 GN=FH972_014357 PE=4 SV=1	29.9	7.18	■	687	High	0	24.286	223	94	4	4	15	1.55603e+08
A0A660KXY0	Cupin type-1 domain-containing protein OS=Carpinus fangiana OX=176857 GN=FH972_011318 PE=3 SV=1	38.5	6.01	■	607	High	0	18.927	350	35	6	6	13	1.12455e+08
A0A5N6Q9E5	Gnk2-homologous domain-containing protein OS=Carpinus fangiana OX=176857 GN=FH972_000645 PE=3 SV=1	26.7	8.31	■	305	High	0	11.061	166	78	3	2	10	1.00369e+08
A0A5N6QPU4	Fibronectin type III-like domain-containing protein OS=Carpinus fangiana OX=176857 GN=FH972_005636 PE=4 SV=1	83.4	7.43	■	432	High	0	34.171	489	29	7	6	11	77048190
A0A5N6QR49	NADP-dependent oxidoreductase domain-containing protein OS=Carpinus fangiana OX=176857 GN=FH972_005118 PE=4 SV=1	34.1	7.05	■	240	High	0	19.209	269	22	5	5	17	6.15276e+07
A0A5N6RIT6	Pectate lyase superfamily protein domain-containing protein OS=Carpinus fangiana OX=176857 GN=FH972_016288 PE=3 SV=1	48.7	7.36	■	626	High	0	59.519	428	33	7	5	18	5.7634e+07
A0A5N6RQW6	DJ-1/PfpI domain-containing protein OS=Carpinus fangiana OX=176857 GN=FH972_019584 PE=4 SV=1	45.6	7.91	■	27	High	0	26.293	377	21	7	7	16	5.68249e+07
A0A5N6RYS9	MI domain-containing protein OS=Carpinus fangiana OX=176857 GN=FH972_020805 PE=3 SV=1	86.5	7.3	■	538	High	0	16.643	191	13	3	3	4	52441544
A0A5N6R843	EF-hand domain-containing protein OS=Carpinus fangiana OX=176857 GN=FH972_012801 PE=4 SV=1	16.6	4.88	■	832	High	0	36.456	471	44	8	8	56	5.17848e+07
A0A5N6L4A6	Histidine kinase/HSP90-like ATPase domain-containing protein OS=Carpinus fangiana OX=176857 GN=FH972_026429 PE=3 SV=1	79.9	5.06	■	401	High	0	21.815	360	33	6	2	8	4.38835e+07
A0A5N6QJ59	Pectinesterase inhibitor domain-containing protein OS=Carpinus fangiana OX=176857 GN=FH972_002825 PE=3 SV=1	59.9	6.98	■	789	High	0	15.702	145	20	3	3	8	4.29839e+07
A0A5N6QA47	FAD-binding PCMH-type domain-containing protein OS=Carpinus fangiana OX=176857 GN=FH972_000794 PE=3 SV=1	58.9	9.39	■	424	High	0	18.706	234	32	5	5	9	4.00879e+07
A0A5N6RK19	NAD(P)-binding domain-containing protein OS=Carpinus fangiana OX=176857 GN=FH972_017360 PE=4 SV=1	33.5	8.75	■	547	High	0	13.47	197	20	3	3	9	3.77011e+07
A0A5N6RHD7	VHS domain-containing protein OS=Carpinus fangiana OX=176857 GN=FH972_016038 PE=3 SV=1	43.6	4.83	■	714	High	0	22.013	348	15	7	7	17	3.63687e+07
A0A5N6RFA8	Nucleotide-diphospho-sugar transferase domain-containing protein OS=Carpinus fangiana OX=176857 GN=FH972_016077 PE=4 SV=1	29.7	6.04	■	764	High	0	10.28	147	16	3	3	11	3.39986e+07
A0A660KW57	Thioredoxin domain-containing protein OS=Carpinus fangiana OX=176857 GN=FH972_010728 PE=4 SV=1	15.1	6.79	■	358	High	0	8.6	95	19	3	3	20	33987457
A0A5N6QUP9	NTF2 domain-containing protein OS=Carpinus fangiana OX=176857 GN=FH972_007219 PE=4 SV=1	13.6	6.51	■	560	High	0	25.02	194	29	4	4	34	3.39444e+07
A0A660KQ37	DOMON domain-containing protein OS=Carpinus fangiana OX=176857 GN=FH972_010366 PE=4 SV=1	25.7	8.44	■	329	High	0	11.357	106	34	1	1	5	2.84948e+07
A0A5N6QYW0	Enoyl reductase (ER) domain-containing protein OS=Carpinus fangiana OX=176857 GN=FH972_007426 PE=3 SV=1	35	7.55	■	129	High	0	27.108	344	21	5	5	18	2.81173e+07
A0A5N6QE20	RRM domain-containing protein OS=Carpinus fangiana OX=176857 GN=FH972_001420 PE=4 SV=1	20	8.27	■	669	High	0	11.441	180	14	4	4	18	2.76682e+07
A0A5N6RXL9	Cytosol aminopeptidase domain-containing protein OS=Carpinus fangiana OX=176857 GN=FH972_020826 PE=3 SV=1	91	6.89	■	587	High	0	36.568	508	25	8	8	12	2.53137e+07
A0A5N6QMN5	Glycoside hydrolase family 19 catalytic domain-containing protein OS=Carpinus fangiana OX=176857 GN=FH972_004917 PE=4 SV=1	35.5	7.96	■	689	High	0	6.063	96	9	3	3	7	2.43026e+07
A0A5N6RH70	Methyltransferase type 11 domain-containing protein OS=Carpinus fangiana OX=176857 GN=FH972_016703 PE=4 SV=1	30.1	5.5	■	22	High	0	4.645	88	10	2	2	6	2.35034e+07
A0A0F7CS07	Heat shock cognate 70 kDa-like protein (Fragment) OS=Betula luminifera OX=312789 GN=HSP70 PE=2 SV=1	74.4	5.57	■	112	High	0	38.697	548	27	9	7	17	2.34899e+07
A0A5N6R7F6	14-3-3 domain-containing protein OS=Carpinus fangiana OX=176857 GN=FH972_013664 PE=3 SV=1	29.4	4.86	■	721	High	0	34.557	480	23	8	4	33	2.29815e+07
A0A0F7G6F1	UBQ10 (Fragment) OS=Betula luminifera OX=312789 GN=UBQ10 PE=2 SV=1	37.9	6.98	■	150	High	0	15.399	246	16	5	5	64	1.90993e+07
A0A5N6QVG6	Glutaredoxin domain-containing protein OS=Carpinus fangiana OX=176857 GN=FH972_007403 PE=3 SV=1	11.3	7.87	■	845	High	0	14.226	211	13	3	3	35	1.86485e+07
A0A5N6R617	MSP domain-containing protein OS=Carpinus fangiana OX=176857 GN=FH972_012669 PE=3 SV=1	25.3	7.03	■	594	High	0.007	2.187	35	9	1	1	3	1.83744e+07
A0A5N6RSE8	Aconitase A/isopropylmalate dehydratase small subunit swivel domain-containing protein OS=Carpinus fangiana OX=176857 GN=FH972_019694 PE=4 SV=1	27.3	7.42	■	64	High	0	15.251	187	8	3	3	18	1.73754e+07
A0A5N6L2D0	Ancestral coatomer element 1 Sec16/Sec31 domain-containing protein OS=Carpinus fangiana OX=176857 GN=FH972_025693 PE=3 SV=1	121.4	5.3	■	851	High	0	6.368	88	5	1	1	1	16077220
A0A5N6QEB2	CYTH domain-containing protein OS=Carpinus fangiana OX=176857 GN=FH972_002267 PE=4 SV=1	22.5	5.05	■	243	High	0.001	3.094	42	3	1	1	5	1.21105e+07
A0A5N6REG3	Nudix hydrolase domain-containing protein OS=Carpinus fangiana OX=176857 GN=FH972_014854 PE=4 SV=1	20.1	4.89	■	641	High	0	3.456	60	5	1	1	5	11005381
A0A5N6RCR0	Calponin-homology (CH) domain-containing protein OS=Carpinus fangiana OX=176857 GN=FH972_014279 PE=4 SV=1	73.7	5.6	■	750	High	0.001	2.426	38	4	1	1	1	9817189
A0A5N6RQD4	Cystatin domain-containing protein OS=Carpinus fangiana OX=176857 GN=FH972_019521 PE=4 SV=1	12.3	8.63	■	565	High	0	4.372	68	4	1	1	11	9740646
A0A5N6R4H0	Thioester reductase (TE) domain-containing protein OS=Carpinus fangiana OX=176857 GN=FH972_009286 PE=3 SV=1	33.9	8.88	■	795	High	0	14.713	162	10	3	2	12	9.58121e+06
A0A5N6QYT1	Vesicle transport v-SNARE N-terminal domain-containing protein OS=Carpinus fangiana OX=176857 GN=FH972_007591 PE=3 SV=1	24.4	9.38	■	853	High	0	7.282	100	7	2	2	9	9.56234e+06
A0A660KSA7	PdxS/SNZ N-terminal domain-containing protein OS=Carpinus fangiana OX=176857 GN=FH972_011700 PE=3 SV=1	33.3	5.95	■	668	High	0	25.341	379	15	6	6	19	9.50936e+06
A0A5N6QJH6	Serine aminopeptidase S33 domain-containing protein OS=Carpinus fangiana OX=176857 GN=FH972_003071 PE=4 SV=1	33.8	7.42	■	330	High	0	7.936	63	9	1	1	3	9.38348e+06
A0A5N6RKU8	ERAP1-like C-terminal domain-containing protein OS=Carpinus fangiana OX=176857 GN=FH972_017993 PE=3 SV=1	54.4	5.83	■	341	High	0.007	2.138	44	3	1	1	2	9357014
A0A5N6RFQ6	AAA+ ATPase domain-containing protein OS=Carpinus fangiana OX=176857 GN=FH972_015286 PE=3 SV=1	95.8	5.72	■	844	High	0	15.748	242	10	5	5	7	9.02589e+06
A0A5N6RHF9	Enhancer of mRNA-decapping protein 4 WD40 repeat region domain-containing protein OS=Carpinus fangiana OX=176857 GN=FH972_016942 PE=3 SV=1	148	6.05	■	479	High	0	13.125	178	7	4	4	3	8012313
A0A5N6QPK3	GH10 domain-containing protein OS=Carpinus fangiana OX=176857 GN=FH972_004664 PE=3 SV=1	104	6.38	■	378	High	0	4.14	82	9	2	2	4	7.73212e+06
A0A5N6QS36	MPN domain-containing protein OS=Carpinus fangiana OX=176857 GN=FH972_006054 PE=3 SV=1	46	5.3	■	661	High	0	8.437	120	7	2	2	5	7.47947e+06
A0A5N6R9N3	AB hydrolase-1 domain-containing protein OS=Carpinus fangiana OX=176857 GN=FH972_013350 PE=4 SV=1	45.7	8.44	■	354	High	0	11.943	178	9	4	4	9	7.27024e+06
A0A5N6RX78	Leucine-rich repeat-containing N-terminal plant-type domain-containing protein OS=Carpinus fangiana OX=176857 GN=FH972_020700 PE=4 SV=1	62.3	6.64	■	676	High	0	4.3	61	6	1	1	2	7.17401e+06
A0A5N6QWU1	Scaffold protein Nfu/NifU N-terminal domain-containing protein OS=Carpinus fangiana OX=176857 GN=FH972_007809 PE=3 SV=1	29.9	4.87	■	593	High	0	8.035	107	10	2	2	8	6.96923e+06
A0A5N6R396	Ribosomal protein S4/S9 N-terminal domain-containing protein OS=Carpinus fangiana OX=176857 GN=FH972_009000 PE=3 SV=1	23.1	10.37	■	841	High	0	12.08	202	10	5	5	21	6.78568e+06
A0A5N6QX78	Aldehyde dehydrogenase domain-containing protein OS=Carpinus fangiana OX=176857 GN=FH972_007440 PE=3 SV=1	58	7.08	■	490	High	0	13.387	246	12	6	6	10	6.7663e+06
A0A5N6QN56	Costars domain-containing protein OS=Carpinus fangiana OX=176857 GN=FH972_004847 PE=3 SV=1	15.7	5.57	■	753	High	0	12.067	140	6	2	2	14	6.7458e+06
A0A5N6R485	NAD-dependent epimerase/dehydratase domain-containing protein OS=Carpinus fangiana OX=176857 GN=FH972_012611 PE=3 SV=1	80.6	7.97	■	837	High	0	11.732	133	10	4	3	11	6.14164e+06
A0A5N6RSA5	Small ribosomal subunit protein uS7 domain-containing protein OS=Carpinus fangiana OX=176857 GN=FH972_020107 PE=3 SV=1	22.7	9.7	■	704	High	0	11.881	190	9	4	4	20	6.01874e+06
A0A5N6RJG0	Peptidase M24 domain-containing protein OS=Carpinus fangiana OX=176857 GN=FH972_017177 PE=3 SV=1	41.6	6.4	■	730	High	0	15.933	146	7	2	2	7	5.98408e+06
A0A5N6QNL6	Senescence domain-containing protein OS=Carpinus fangiana OX=176857 GN=FH972_005229 PE=4 SV=1	49.1	5.34	■	822	High	0	11.104	95	5	2	2	5	5.8579e+06
A0A5N6QW31	Clp R domain-containing protein OS=Carpinus fangiana OX=176857 GN=FH972_007627 PE=3 SV=1	110.1	7.34	■	761	High	0	5.232	113	6	2	2	2	5323815
A0A5N6R0S1	Carbohydrate kinase PfkB domain-containing protein OS=Carpinus fangiana OX=176857 GN=FH972_008028 PE=3 SV=1	35.2	5.71	■	833	High	0	9.673	145	9	4	2	12	5.06288e+06
A0A660KRQ0	Aminomethyltransferase folate-binding domain-containing protein OS=Carpinus fangiana OX=176857 GN=FH972_010960 PE=4 SV=1	44.6	6.74	■	187	High	0	7.011	118	7	3	3	6	5.03195e+06
A0A5N6RID4	Alpha/beta hydrolase fold-3 domain-containing protein OS=Carpinus fangiana OX=176857 GN=FH972_016098 PE=3 SV=1	32.9	6.15	■	343	High	0	4.505	66	4	1	1	4	4997437
A0A5N6RM45	Serpin domain-containing protein OS=Carpinus fangiana OX=176857 GN=FH972_018496 PE=3 SV=1	42.6	6.55	■	722	High	0	8.667	135	5	2	2	6	4.88965e+06
A0A5N6QEM8	Acyl-CoA-binding domain-containing protein 4 OS=Carpinus fangiana OX=176857 GN=FH972_001778 PE=4 SV=1	56.9	6.09	■	382	High	0	4.495	69	4	2	2	4	4.7055e+06
A0A5N6RNN5	CN hydrolase domain-containing protein OS=Carpinus fangiana OX=176857 GN=FH972_018006 PE=4 SV=1	40.1	8.18	■	261	High	0	24.14	391	15	7	7	20	4.54445e+06
A0A5N6RH29	UBC core domain-containing protein OS=Carpinus fangiana OX=176857 GN=FH972_016664 PE=4 SV=1	16.6	6.54	■	508	High	0	12.224	160	17	3	3	23	4.18743e+06
A0A5N6QXP0	K Homology domain-containing protein OS=Carpinus fangiana OX=176857 GN=FH972_007577 PE=4 SV=1	58.5	6.48	■	583	High	0	8.428	117	6	3	3	5	3.97286e+06
A0A5N6QP63	Damage-control phosphatase ARMT1-like metal-binding domain-containing protein OS=Carpinus fangiana OX=176857 GN=FH972_005391 PE=3 SV=1	79.7	7.88	■	250	High	0	8.084	151	11	3	3	4	3.93843e+06
A0A5N6QEK7	SGNH hydrolase-type esterase domain-containing protein OS=Carpinus fangiana OX=176857 GN=FH972_001323 PE=4 SV=1	28.8	5.21	■	655	High	0	8.636	136	7	3	3	13	3.8189e+06
A0A5N6QB25	tRNA-binding domain-containing protein OS=Carpinus fangiana OX=176857 GN=FH972_001206 PE=4 SV=1	42.1	7.02	■	787	High	0.003	2.233	29	1	1	1	2	3580161
A0A5N6Q7Z2	UBX domain-containing protein OS=Carpinus fangiana OX=176857 GN=FH972_000161 PE=4 SV=1	32.5	6.44	■	202	High	0	11.856	189	7	2	2	5	3.49584e+06
A0A5N6R2N7	Inhibitor I9 domain-containing protein OS=Carpinus fangiana OX=176857 GN=FH972_012060 PE=3 SV=1	65.9	5.95	■	647	High	0.009	2.016	32	3	1	1	1	3.44433e+06
A0A5N6QT09	ACB domain-containing protein OS=Carpinus fangiana OX=176857 GN=FH972_006613 PE=3 SV=1	72.7	5.26	■	57	High	0	9.707	101	3	2	2	3	3.43261e+06
A0A5N6QQ66	Isochorismatase-like domain-containing protein OS=Carpinus fangiana OX=176857 GN=FH972_005742 PE=3 SV=1	27	5.78	■	749	High	0.001	2.993	23	1	1	1	5	3.42367e+06
A0A5N6RGH9	Aminotransferase class I/classII domain-containing protein OS=Carpinus fangiana OX=176857 GN=FH972_015991 PE=4 SV=1	51	8.37	■	840	High	0	8.541	78	4	2	2	5	3.17759e+06
A0A5N6RXG9	Protein kinase domain-containing protein OS=Carpinus fangiana OX=176857 GN=FH972_020703 PE=3 SV=1	111.7	6.51	■	350	High	0	3.192	57	4	1	1	1	3.11966e+06
A0A5N6QNE6	Peptidase C1A papain C-terminal domain-containing protein OS=Carpinus fangiana OX=176857 GN=FH972_004932 PE=3 SV=1	32.7	5.86	■	741	High	0	7.126	102	4	2	2	6	3.10423e+06
A0A5N6QV53	GHMP kinase N-terminal domain-containing protein OS=Carpinus fangiana OX=176857 GN=FH972_007339 PE=4 SV=1	40	6.52	■	471	High	0	7.83	100	5	2	2	6	3.05068e+06
A0A5N6RIM1	Cytochrome b5 heme-binding domain-containing protein OS=Carpinus fangiana OX=176857 GN=FH972_016188 PE=3 SV=1	15	6.19	■	842	High	0	6.893	69	3	1	1	12	3.04993e+06
A0A5N6QGI0	DUF985 domain-containing protein OS=Carpinus fangiana OX=176857 GN=FH972_002967 PE=4 SV=1	21.3	6.02	■	564	High	0	5.212	108	4	2	2	9	3.00717e+06
A0A5N6R0H9	Helicase ATP-binding domain-containing protein OS=Carpinus fangiana OX=176857 GN=FH972_008133 PE=3 SV=1	156.4	7.01	■	808	High	0.002	2.326	35	4	1	1	1	2.99768e+06
A0A5N6RUK5	GH18 domain-containing protein OS=Carpinus fangiana OX=176857 GN=FH972_020863 PE=3 SV=1	47.1	7.72	■	234	High	0	4.588	65	4	1	1	2	2.89815e+06
A0A5N6RGR9	Malectin-like domain-containing protein OS=Carpinus fangiana OX=176857 GN=FH972_015616 PE=4 SV=1	56.3	7.66	■	325	High	0.009	2.016	28	1	1	1	2	2790851
A0A5N6R9B0	Serine hydrolase domain-containing protein OS=Carpinus fangiana OX=176857 GN=FH972_013709 PE=4 SV=1	24.9	5.83	■	399	High	0.002	2.322	32	2	1	1	4	2.65763e+06
A0A5N6QSP2	Lipoyl-binding domain-containing protein OS=Carpinus fangiana OX=176857 GN=FH972_006246 PE=4 SV=1	43.5	6.57	■	198	High	0.001	2.877	41	3	1	1	3	2.64742e+06
Q5K4Q2	alcohol dehydrogenase (Fragment) OS=Betula pendula OX=3505 GN=adh PE=3 SV=1	34.1	7.62	■	486	High	0	11.178	136	12	3	2	9	2.60813e+06
A0A5N6RH18	HP domain-containing protein OS=Carpinus fangiana OX=176857 GN=FH972_016811 PE=3 SV=1	105.9	5.87	■	717	High	0	5.734	116	4	2	2	2	2.60184e+06
A0A5N6QKF2	FAD dependent oxidoreductase domain-containing protein OS=Carpinus fangiana OX=176857 GN=FH972_004061 PE=4 SV=1	44.5	6.3	■	482	High	0.001	2.536	40	2	1	1	2	2.49543e+06
A0A5N6RL38	Granulins domain-containing protein OS=Carpinus fangiana OX=176857 GN=FH972_018058 PE=4 SV=1	31.3	7.8	■	484	High	0	4.527	43	2	1	1	4	2.3879e+06
A0A5N6R3R2	Single-stranded DNA binding protein Ssb-like OB fold domain-containing protein OS=Carpinus fangiana OX=176857 GN=FH972_009146 PE=4 SV=1	15.3	7.2	■	219	High	0	3.329	40	2	1	1	9	2.31382e+06
A0A5N6R6N1	Phosphofructokinase domain-containing protein OS=Carpinus fangiana OX=176857 GN=FH972_013391 PE=4 SV=1	40.4	7.21	■	488	High	0	9.699	168	6	3	3	9	2.29805e+06
A0A660KNJ2	Amidohydrolase-related domain-containing protein OS=Carpinus fangiana OX=176857 GN=FH972_009891 PE=3 SV=1	59.5	5.99	■	804	High	0	4.943	72	5	2	2	3	2.13811e+06
A0A5N6RAI8	Cyanate lyase C-terminal domain-containing protein OS=Carpinus fangiana OX=176857 GN=FH972_014756 PE=4 SV=1	23.2	10.04	■	656	High	0	9.61	105	3	2	2	13	2.07043e+06
A0A5N6QGJ4	CTLH domain-containing protein OS=Carpinus fangiana OX=176857 GN=FH972_001958 PE=4 SV=1	122.1	7.11	■	691	High	0	3.675	28	4	2	2	2	2.04585e+06
A0A5N6QAN3	Adenosine deaminase domain-containing protein OS=Carpinus fangiana OX=176857 GN=FH972_000251 PE=4 SV=1	33.4	5.67	■	176	High	0	4.651	93	3	2	2	5	1.99607e+06
A0A5N6RHX8	CAP-Gly domain-containing protein OS=Carpinus fangiana OX=176857 GN=FH972_016688 PE=4 SV=1	53.2	6.76	■	756	High	0	4.676	59	2	1	1	2	1.9787e+06
A0A5N6RM54	Peptidase S9 prolyl oligopeptidase catalytic domain-containing protein OS=Carpinus fangiana OX=176857 GN=FH972_018505 PE=4 SV=1	82.1	5.77	■	776	High	0	12.119	152	7	3	3	6	1.96793e+06
A0A5N6QWA6	UBR-type domain-containing protein OS=Carpinus fangiana OX=176857 GN=FH972_007698 PE=3 SV=1	536.6	6.07	■	311	High	0	3.864	64	3	1	1	0	1.9325e+06
A0A5N6QAT6	DUF1264 domain-containing protein OS=Carpinus fangiana OX=176857 GN=FH972_001067 PE=3 SV=1	28.1	6.6	■	746	High	0	3.518	38	1	1	1	4	1.92716e+06
A0A5N6QU76	Ubiquitin-like domain-containing protein OS=Carpinus fangiana OX=176857 GN=FH972_007067 PE=4 SV=1	58.7	4.77	■	66	High	0	5.973	59	2	1	1	3	1.91666e+06
A0A5N6QB41	Cathepsin propeptide inhibitor domain-containing protein OS=Carpinus fangiana OX=176857 GN=FH972_000624 PE=3 SV=1	22.4	9.32	■	6	High	0	4.726	80	4	2	2	9	1.84554e+06
Q93YJ3	Cysteine proteinase (Fragment) OS=Betula pendula OX=3505 GN=cyp1 PE=2 SV=1	14.2	5.24	■	575	High	0	4.445	40	2	1	1	8	1.84342e+06
A0A5N6RG57	Fumarylacetoacetase-like C-terminal domain-containing protein OS=Carpinus fangiana OX=176857 GN=FH972_015422 PE=3 SV=1	23.6	6.96	■	801	High	0	3.306	48	4	1	1	6	1.82014e+06
A0A5N6QYF9	Peptidase M20 dimerisation domain-containing protein OS=Carpinus fangiana OX=176857 GN=FH972_008373 PE=4 SV=1	87	8.51	■	483	High	0	6.034	85	3	2	2	2	1.78445e+06
A0A5N6QWR1	PDZ domain-containing protein OS=Carpinus fangiana OX=176857 GN=FH972_007838 PE=3 SV=1	112.4	6.06	■	135	High	0	11.707	100	5	3	3	4	1.75661e+06
A0A660KU47	Malonyl-CoA:ACP transacylase (MAT) domain-containing protein OS=Carpinus fangiana OX=176857 GN=FH972_011772 PE=4 SV=1	80.2	6.49	■	241	High	0	11.932	119	6	2	2	3	1.70156e+06
A0A5N6QZQ1	J domain-containing protein OS=Carpinus fangiana OX=176857 GN=FH972_008743 PE=3 SV=1	88.6	8.1	■	696	High	0	3.491	46	3	1	1	1	1.69515e+06
A0A5N6RAY3	Glycolipid transfer protein domain-containing protein OS=Carpinus fangiana OX=176857 GN=FH972_014725 PE=4 SV=1	22.4	6.68	■	760	High	0	12.543	119	8	3	3	20	1.65381e+06
A0A5N6QT30	TCTP domain-containing protein OS=Carpinus fangiana OX=176857 GN=FH972_006633 PE=3 SV=1	19	4.7	■	395	High	0	3.763	59	3	1	1	5	1.65349e+06
A0A5N6QFC5	Transketolase N-terminal domain-containing protein OS=Carpinus fangiana OX=176857 GN=FH972_001751 PE=4 SV=1	22	9.09	■	71	High	0	5.802	56	4	2	2	8	1.60293e+06
A0A5N6QE21	Ig-like domain-containing protein OS=Carpinus fangiana OX=176857 GN=FH972_002065 PE=4 SV=1	94.3	5.22	■	752	High	0	7.383	96	6	2	2	3	1.59923e+06
A0A5N6RJD0	Large ribosomal subunit protein uL4 C-terminal domain-containing protein OS=Carpinus fangiana OX=176857 GN=FH972_017497 PE=3 SV=1	44.9	10.48	■	284	High	0	3.896	56	3	1	1	3	1.58861e+06
Q9M3U0	L-ascorbate peroxidase (Fragment) OS=Betula pendula OX=3505 GN=apx PE=2 SV=1	10.5	4.96	■	209	High	0	9.855	82	2	1	1	26	1480858
A0A5N6QYY9	Peptidase M16 N-terminal domain-containing protein OS=Carpinus fangiana OX=176857 GN=FH972_007647 PE=3 SV=1	59.2	6.86	■	375	High	0	8.215	135	6	3	3	5	1.42816e+06
A0A5N6QXI6	ACT domain-containing protein OS=Carpinus fangiana OX=176857 GN=FH972_008078 PE=3 SV=1	100.4	7.21	■	813	High	0	3.968	42	2	1	1	1	1.41654e+06
A0A5N6QTN8	Bifunctional inhibitor/plant lipid transfer protein/seed storage helical domain-containing protein OS=Carpinus fangiana OX=176857 GN=FH972_006114 PE=4 SV=1	22.1	8.27	■	89	High	0	10.428	86	3	1	1	8	1.37637e+06
A0A5N6RCZ8	UspA domain-containing protein OS=Carpinus fangiana OX=176857 GN=FH972_015323 PE=4 SV=1	22.2	8.54	■	636	High	0.003	2.267	10	2	1	1	4	1.34844e+06
B0FA03	ATP synthase subunit alpha (Fragment) OS=Betula nigra OX=3508 GN=atp1 PE=3 SV=1	44.4	6.93	■	386	High	0	7.096	111	6	3	3	8	1298451
A0A5N6QCL3	N-acetyltransferase domain-containing protein OS=Carpinus fangiana OX=176857 GN=FH972_001671 PE=4 SV=1	25.7	6.87	■	353	High	0	5.248	55	2	1	1	6	1.25347e+06
A0A660KRR6	Peptidase A1 domain-containing protein OS=Carpinus fangiana OX=176857 GN=FH972_010923 PE=3 SV=1	47.1	9.09	■	192	High	0.001	2.493	53	2	1	1	2	1.21985e+06
A0A5N6RNF1	PITH domain-containing protein OS=Carpinus fangiana OX=176857 GN=FH972_017936 PE=3 SV=1	22.4	5.17	■	574	High	0	4.44	60	3	1	1	7	1.1937e+06
A0A5N6QFC4	Peptidase M1 leukotriene A4 hydrolase/aminopeptidase C-terminal domain-containing protein OS=Carpinus fangiana OX=176857 GN=FH972_001575 PE=3 SV=1	69.2	5.36	■	596	High	0	8.398	105	5	3	3	5	1.15891e+06
A0A5N6R395	Chaperone DnaJ C-terminal domain-containing protein OS=Carpinus fangiana OX=176857 GN=FH972_011962 PE=4 SV=1	21.5	9.54	■	620	High	0	3.971	70	6	2	1	9	1.12345e+06
A0A5N6RA67	DNA/RNA-binding protein Alba-like domain-containing protein OS=Carpinus fangiana OX=176857 GN=FH972_013996 PE=4 SV=1	55.9	10.26	■	555	High	0	5.087	82	4	2	2	4	1.05961e+06
A0A5N6QXR4	Phytocyanin domain-containing protein OS=Carpinus fangiana OX=176857 GN=FH972_007605 PE=4 SV=1	18.6	7.4	■	631	High	0.001	2.393	33	2	1	1	5	1.02335e+06
A0A660KUN6	NAB domain-containing protein OS=Carpinus fangiana OX=176857 GN=FH972_011841 PE=3 SV=1	72.5	5.26	■	364	High	0	3.355	52	2	1	1	1	1.02085e+06
A0A5N6R0M0	Inosine/uridine-preferring nucleoside hydrolase domain-containing protein OS=Carpinus fangiana OX=176857 GN=FH972_008517 PE=3 SV=1	34.3	6.09	■	417	High	0	3.497	73	4	2	2	6	981642
A0A5N6R2S0	RmlD-like substrate binding domain-containing protein OS=Carpinus fangiana OX=176857 GN=FH972_012087 PE=4 SV=1	33.7	7.33	■	65	High	0	7.317	59	3	1	1	4	980476
A0A5N6RUH1	Lipocalin/cytosolic fatty-acid binding domain-containing protein OS=Carpinus fangiana OX=176857 GN=FH972_020852 PE=3 SV=1	21.4	7.31	■	175	High	0	3.281	39	1	1	1	5	965715
A0A5N6QGP0	Beta-glucuronidase C-terminal domain-containing protein OS=Carpinus fangiana OX=176857 GN=FH972_002266 PE=3 SV=1	55	6.68	■	35	High	0.003	2.269	17	1	1	1	2	933766
A0A5N6RM81	PPM-type phosphatase domain-containing protein OS=Carpinus fangiana OX=176857 GN=FH972_018530 PE=4 SV=1	38.6	5.14	■	132	High	0.002	2.315	40	2	1	1	3	926666
A0A660KPV0	Choline kinase N-terminal domain-containing protein OS=Carpinus fangiana OX=176857 GN=FH972_010956 PE=3 SV=1	41.3	5.58	■	745	High	0	4.453	70	3	2	2	4	868081
A0A5N6REP0	Chitin-binding type-1 domain-containing protein OS=Carpinus fangiana OX=176857 GN=FH972_014933 PE=4 SV=1	33.8	8.09	■	115	High	0	6.14	50	2	1	1	5	867474
A0A5N6QC03	Bulb-type lectin domain-containing protein OS=Carpinus fangiana OX=176857 GN=FH972_000741 PE=4 SV=1	66.7	5.15	■	420	High	0.001	2.524	49	2	1	1	2	823352
A0A5N6QWP8	DUF538 domain-containing protein OS=Carpinus fangiana OX=176857 GN=FH972_006718 PE=4 SV=1	17.7	6.06	■	589	High	0.001	2.432	39	2	1	1	5	788358
A0A5N6RDP4	CMP/dCMP-type deaminase domain-containing protein OS=Carpinus fangiana OX=176857 GN=FH972_015745 PE=4 SV=1	19.5	5.6	■	453	High	0	7.522	98	3	2	2	17	787079
A0A5N6QH48	Stress-response A/B barrel domain-containing protein OS=Carpinus fangiana OX=176857 GN=FH972_003021 PE=4 SV=1	28.6	7.68	■	724	High	0	6.894	74	4	2	2	9	775397
A0A5N6QJ28	NADH:flavin oxidoreductase/NADH oxidase N-terminal domain-containing protein OS=Carpinus fangiana OX=176857 GN=FH972_003015 PE=3 SV=1	35.7	8.46	■	577	High	0	3.572	31	2	1	1	3	771838
A0A5N6RKC9	CBM20 domain-containing protein OS=Carpinus fangiana OX=176857 GN=FH972_017221 PE=4 SV=1	54.2	4.72	■	385	High	0	3.11	34	2	1	1	2	764636
A0A5N6R6R3	Haloacid dehalogenase-like hydrolase domain-containing protein Sgpp OS=Carpinus fangiana OX=176857 GN=FH972_012377 PE=4 SV=1	26.9	5.2	■	30	High	0	6.265	85	5	2	2	9	743902
A0A5N6RB33	Longin domain-containing protein OS=Carpinus fangiana OX=176857 GN=FH972_014886 PE=3 SV=1	19.8	7.27	■	170	High	0	4.39	57	2	1	1	7	710969
A0A5N6QIC2	V-SNARE coiled-coil homology domain-containing protein OS=Carpinus fangiana OX=176857 GN=FH972_002559 PE=3 SV=1	24.8	8.88	■	170	High	0	4.39	57	2	1	1	5	710969
A0A5N6RHZ6	CS domain-containing protein OS=Carpinus fangiana OX=176857 GN=FH972_016219 PE=4 SV=1	28.9	5.81	■	496	High	0	6.756	92	4	2	2	7	703031
A0A0F7G7M1	Heat shock protein 83-like protein (Fragment) OS=Betula luminifera OX=312789 GN=HSP83 PE=2 SV=1	15.5	4.91	■	470	High	0	14.407	213	15	4	1	29	699698
A0A5N6RSE2	Activator of Hsp90 ATPase AHSA1-like N-terminal domain-containing protein OS=Carpinus fangiana OX=176857 GN=FH972_020150 PE=3 SV=1	38.8	6.1	■	310	High	0	5.293	67	2	1	1	3	692619
A0A5N6RQG1	t-SNARE coiled-coil homology domain-containing protein OS=Carpinus fangiana OX=176857 GN=FH972_019551 PE=3 SV=1	33.8	5.08	■	549	High	0	3.685	59	2	1	1	4	665456
A0A5N6QDF9	Pentacotripeptide-repeat region of PRORP domain-containing protein OS=Carpinus fangiana OX=176857 GN=FH972_001982 PE=3 SV=1	46	9.41	■	784	High	0.01	2.068	9	2	1	1	4	635656
A0A660KNR9	PPIase cyclophilin-type domain-containing protein OS=Carpinus fangiana OX=176857 GN=FH972_010061 PE=4 SV=1	69.7	6.96	■	834	High	0	3.855	62	2	2	2	3	635520
A0A5N6QDK1	RING-type domain-containing protein OS=Carpinus fangiana OX=176857 GN=FH972_002019 PE=4 SV=1	62.4	6.92	■	535	High	0.001	2.472	37	2	1	1	2	620203
A0A5N6QNQ9	PCI domain-containing protein OS=Carpinus fangiana OX=176857 GN=FH972_005261 PE=3 SV=1	55.6	8.43	■	113	High	0.001	2.486	69	2	1	1	2	615434
A0A5N6RGN6	WPP domain-containing protein OS=Carpinus fangiana OX=176857 GN=FH972_015610 PE=4 SV=1	58.8	4.63	■	699	High	0.001	2.692	46	2	1	1	1	593038
A0A5N6RQ10	Sm domain-containing protein OS=Carpinus fangiana OX=176857 GN=FH972_018326 PE=3 SV=1	15.4	5.59	■	553	High	0.001	2.684	39	2	1	1	9	591194
A0A5N6QQ11	Sialate O-acetylesterase domain-containing protein OS=Carpinus fangiana OX=176857 GN=FH972_004572 PE=4 SV=1	27.4	6.58	■	621	High	0	3.721	48	2	1	1	5	588738
A0A5N6R5X6	PH domain-containing protein OS=Carpinus fangiana OX=176857 GN=FH972_012359 PE=3 SV=1	508.5	6.02	■	185	High	0.001	2.654	26	3	1	1	0	580992
A0A5N6RCZ1	IBB domain-containing protein OS=Carpinus fangiana OX=176857 GN=FH972_015477 PE=3 SV=1	72.3	6.76	■	196	High	0	6.89	46	3	1	1	2	578903
A0A5N6RIV6	DUF2470 domain-containing protein OS=Carpinus fangiana OX=176857 GN=FH972_016446 PE=4 SV=1	37	7.42	■	340	High	0.001	2.476	39	1	1	1	2	576580
A0A5N6QBG6	Macro domain-containing protein OS=Carpinus fangiana OX=176857 GN=FH972_001222 PE=4 SV=1	27.7	8.1	■	159	High	0	5.199	36	4	1	1	5	550089
A0A5N6KWR3	Zn(2)-C6 fungal-type domain-containing protein OS=Carpinus fangiana OX=176857 GN=FH972_023849 PE=4 SV=1	89.6	7.46	■	295	High	0.001	3.032	1	1	1	1	3	539372
A0A5N6RK74	THAP4-like heme-binding beta-barrel domain-containing protein OS=Carpinus fangiana OX=176857 GN=FH972_017774 PE=4 SV=1	17.8	7.14	■	465	High	0.001	3.063	48	2	1	1	5	537857
A0A5N6R4R6	STI1 domain-containing protein OS=Carpinus fangiana OX=176857 GN=FH972_012782 PE=4 SV=1	64.8	6.68	■	320	High	0.001	3.075	55	2	1	1	3	515752
A0A5N6QWH2	Protease Do-like PDZ domain-containing protein OS=Carpinus fangiana OX=176857 GN=FH972_007455 PE=3 SV=1	62.6	7.65	■	161	High	0.001	2.436	36	1	1	1	2	489121
A0A5N6RG38	Survival protein SurE-like phosphatase/nucleotidase domain-containing protein OS=Carpinus fangiana OX=176857 GN=FH972_015637 PE=3 SV=1	32.7	5.25	■	391	High	0	4.065	47	2	1	1	4	489026
A0A5N6RQG4	Translation elongation factor EF1B beta/delta subunit guanine nucleotide exchange domain-containing protein OS=Carpinus fangiana OX=176857 GN=FH972_018836 PE=3 SV=1	25.5	4.59	■	537	High	0	6.624	116	4	2	2	8	478191
A0A5N6QA29	Metallo-beta-lactamase domain-containing protein OS=Carpinus fangiana OX=176857 GN=FH972_000899 PE=4 SV=1	35.5	6.52	■	584	High	0.001	3.008	31	2	1	1	3	477377
A0A5N6QG92	Histone H2A/H2B/H3 domain-containing protein OS=Carpinus fangiana OX=176857 GN=FH972_002284 PE=3 SV=1	18.8	10.84	■	203	High	0.009	2.102	41	2	1	1	4	467027
A0A5N6RDG1	Myb-like domain-containing protein OS=Carpinus fangiana OX=176857 GN=FH972_014517 PE=4 SV=1	36	7.49	■	664	High	0.008	2.123	17	2	1	1	3	462260
A0A5N6R153	Iron-binding zinc finger CDGSH type domain-containing protein OS=Carpinus fangiana OX=176857 GN=FH972_008239 PE=4 SV=1	12.7	9.5	■	507	High	0.01	2.073	16	2	1	1	9	457268
A0A5N6QR80	BSD domain-containing protein OS=Carpinus fangiana OX=176857 GN=FH972_006085 PE=4 SV=1	52.4	4.39	■	312	High	0	4.77	76	2	1	1	3	411772
A0A5N6RD15	Aminoglycoside phosphotransferase domain-containing protein OS=Carpinus fangiana OX=176857 GN=FH972_015427 PE=4 SV=1	92.3	8.32	■	541	High	0	5.309	74	3	2	2	2	403585
A0A5N6RKK2	Glycosyl hydrolase family 13 catalytic domain-containing protein OS=Carpinus fangiana OX=176857 GN=FH972_017894 PE=3 SV=1	189.1	5.62	■	597	High	0.01	2.063	27	1	1	1	1	381396
A0A0F7G7M6	Chaperonin 60 subunit beta 2 (Fragment) OS=Betula luminifera OX=312789 PE=2 SV=1	64.6	6.05	■	309	High	0	3.229	55	2	1	1	2	340997
A0A5N6RU15	Piwi domain-containing protein OS=Carpinus fangiana OX=176857 GN=FH972_020689 PE=3 SV=1	98.4	9.39	■	154	High	0.002	2.319	46	2	1	1	1	336926
A0A5N6R3Y6	SUN domain-containing protein OS=Carpinus fangiana OX=176857 GN=FH972_011984 PE=4 SV=1	69.2	6.43	■	163	High	0	3.466	36	2	1	1	2	327042
A0A5N6QVJ1	RNase H type-1 domain-containing protein OS=Carpinus fangiana OX=176857 GN=FH972_007463 PE=4 SV=1	55.5	6.48	■	548	High	0.001	2.941	38	2	1	1	3	314625
B7U1Y4	Granule bound starch synthase (Fragment) OS=Betula alnoides OX=284673 GN=GBSSI PE=4 SV=1	5	8.18	■	215	High	0.007	2.136	38	2	1	1	25	291023
A0A5N6RCW8	TRAFD1/XAF1 zinc finger domain-containing protein OS=Carpinus fangiana OX=176857 GN=FH972_014336 PE=3 SV=1	63.6	6.57	■	442	High	0.009	2.023	37	1	1	1	1	261251
A0A5N6QT81	UDP-glycosyltransferases domain-containing protein OS=Carpinus fangiana OX=176857 GN=FH972_006649 PE=3 SV=1	40.7	6.19	■	270	High	0.007	2.157	33	2	1	1	2	249641
A0A5N6R995	MATH domain-containing protein OS=Carpinus fangiana OX=176857 GN=FH972_013128 PE=4 SV=1	187.4	5.52	■	230	High	0	4.073	78	2	1	1	1	171415
A0A5N6L5R6	ARC6 IMS domain-containing protein OS=Carpinus fangiana OX=176857 GN=FH972_026901 PE=4 SV=1	77.6	7.55	■	352	High	0.007	2.151	30	1	1	1	2	163215
