# Supplementary material for: Impact of cross-linking stoichiometry on the structure and allergenicity of glutaraldehyde-polymerized allergen extracts
Source: Front Immunol. 2026 Feb 26;17:1748277. doi: 10.3389/fimmu.2026.1748277 (PMC12980651; doi:10.3389/fimmu.2026.1748277)
Supplement: Supplementary file 13 [file Table5.xlsx]

## Sheet: Total entries
Accession	Description	MW [kDa]	pI	Master	Protein Group ID	Confidence	Exp. q-value	Sum PEP Score	Mascot Protein Score	# Global PSMs	# Global Pepts	# Global Uniq. Pepts	Coverage [%]	Abundances (Normalized)
A0A096XCA4	Glutathione S-transferase OS=Betula pendula OX=3505 PE=2 SV=1	27	6.93	■	940	High	0	123.97	1320	390	23	23	83	7.02457e+09
P15494	Major pollen allergen Bet v 1-A OS=Betula pendula OX=3505 GN=BETVIA PE=1 SV=2	17.6	5.58	■	373	High	0	80.557	705	192	11	2	78	5.3823e+09
Q9FUW6	Phenylcoumaran benzylic ether reductase Betv6 OS=Betula pendula OX=3505 GN=BETV6 PE=1 SV=1	34.2	7.27	■	351	High	0	91.84	1027	375	18	16	58	4.61316e+09
A0A5N6RJW7	5-methyltetrahydropteroyltriglutamate--homocysteine S-methyltransferase OS=Carpinus fangiana OX=176857 GN=FH972_017690 PE=3 SV=1	84.6	7.21	■	839	High	0	149.916	1636	320	28	2	42	3.10892e+09
A0A5N6RGA2	monodehydroascorbate reductase (NADH) OS=Carpinus fangiana OX=176857 GN=FH972_016569 PE=3 SV=1	47.2	7.34	■	605	High	0	58.185	858	144	14	14	31	2.00355e+09
Q8L5T1	Peptidyl-prolyl cis-trans isomerase OS=Betula pendula OX=3505 GN=ppiase (CyP) PE=2 SV=1	18.3	8.44	■	165	High	0	57.112	465	210	8	8	59	1.75471e+09
A0A5B9FYX5	Pectin lyase-like superfamily protein isoform 1 OS=Betula platyphylla OX=78630 PE=2 SV=1	54.6	6.62	■	339	High	0	89.294	967	150	13	13	32	1.40963e+09
A0A5N6RMF7	Beta-galactosidase OS=Carpinus fangiana OX=176857 GN=FH972_017440 PE=3 SV=1	94.8	6.24	■	897	High	0	83.792	876	174	14	4	19	1.34155e+09
A0A5N6RS77	Phosphoglycerate kinase OS=Carpinus fangiana OX=176857 GN=FH972_019397 PE=3 SV=1	42.5	7.59	■	302	High	0	60.629	799	109	12	7	32	9.92892e+08
A0A5N6RKH2	phosphoglycerate mutase (2,3-diphosphoglycerate-independent) OS=Carpinus fangiana OX=176857 GN=FH972_016986 PE=3 SV=1	61.3	5.87	■	711	High	0	70.134	651	155	12	12	24	9.89152e+08
A0A5N6QY73	UTP--glucose-1-phosphate uridylyltransferase OS=Carpinus fangiana OX=176857 GN=FH972_007757 PE=3 SV=1	52.2	6.24	■	851	High	0	82.512	859	126	15	15	36	9.6314e+08
A0A5N6QZE3	UDP-arabinopyranose mutase OS=Carpinus fangiana OX=176857 GN=FH972_007686 PE=3 SV=1	41.2	6.33	■	812	High	0	67.725	664	82	14	7	44	7.73232e+08
A0A660KXY0	Cupin type-1 domain-containing protein OS=Carpinus fangiana OX=176857 GN=FH972_011318 PE=3 SV=1	38.5	6.01	■	689	High	0	24.167	422	70	7	7	18	7.3516e+08
A0A5N6QPU4	Fibronectin type III-like domain-containing protein OS=Carpinus fangiana OX=176857 GN=FH972_005636 PE=4 SV=1	83.4	7.43	■	473	High	0	48.332	546	67	10	9	14	6.51173e+08
A0A5N6REK9	phosphoglucomutase (alpha-D-glucose-1,6-bisphosphate-dependent) OS=Carpinus fangiana OX=176857 GN=FH972_014987 PE=3 SV=1	62.7	6.81	■	797	High	0	75.256	831	102	14	14	30	6.02392e+08
C0IW11	PR-10 protein (Fragment) OS=Betula schmidtii OX=216986 GN=PR-10 PE=3 SV=1	16.4	5.39	■	260	High	0	19.261	153	66	4	1	28	555536544
A0A660KSJ9	Carboxypeptidase OS=Carpinus fangiana OX=176857 GN=FH972_010820 PE=3 SV=1	56.2	7.74	■	462	High	0	17.697	249	33	4	4	9	5.50654e+08
A0A0H4CNV4	superoxide dismutase OS=Betula platyphylla OX=78630 GN=SOD1 PE=2 SV=1	15.9	6.51	■	754	High	0	37.46	254	69	5	5	63	5.40658e+08
A0A5N6RD06	Triosephosphate isomerase, cytosolic OS=Carpinus fangiana OX=176857 GN=FH972_014374 PE=4 SV=1	27.3	5.4	■	95	High	0	40.162	558	40	7	6	25	5.22739e+08
A0A660KTB0	VOC domain-containing protein OS=Carpinus fangiana OX=176857 GN=FH972_011475 PE=3 SV=1	15.5	6.18	■	638	High	0	9.767	154	55	3	3	17	4.88838e+08
A0A0A7R5G5	Glyceraldehyde-3-phosphate dehydrogenase OS=Betula luminifera OX=312789 PE=2 SV=1	45.6	8.88	■	949	High	0	21.362	266	54	5	5	14	4.8789e+08
A0A0F7G6N6	Malate dehydrogenase OS=Betula luminifera OX=312789 GN=MDH PE=2 SV=1	35.6	6.77	■	721	High	0	58.719	636	56	11	8	43	4.72958e+08
A0A2K9VP30	THL2 OS=Corylus heterophylla x Corylus avellana OX=2044890 PE=2 SV=1	12.8	6.3	■	409	High	0	16.108	151	25	3	3	34	4.68753e+08
A0A5N6R0T6	phosphopyruvate hydratase OS=Carpinus fangiana OX=176857 GN=FH972_008227 PE=3 SV=1	48.2	5.99	■	290	High	0	70.006	815	99	13	4	31	4.37005e+08
A0A5N6RAJ5	Dienelactone hydrolase domain-containing protein OS=Carpinus fangiana OX=176857 GN=FH972_014357 PE=4 SV=1	29.9	7.18	■	780	High	0	23.757	237	35	4	4	15	4.19292e+08
A0A291P0D9	Calmodulin OS=Corylus heterophylla x Corylus avellana OX=2044890 GN=CaM PE=2 SV=1	16.8	4.27	■	795	High	0	43.22	495	66	9	3	63	4.04581e+08
A0A5N6Q9X0	lactoylglutathione lyase OS=Carpinus fangiana OX=176857 GN=FH972_000211 PE=3 SV=1	32.6	5.25	■	810	High	0	43.209	441	65	6	4	27	3.94403e+08
A0A5N6RXL9	Cytosol aminopeptidase domain-containing protein OS=Carpinus fangiana OX=176857 GN=FH972_020826 PE=3 SV=1	91	6.89	■	668	High	0	81.079	1033	65	14	14	19	3.8803e+08
A0A5N6RHI1	Pectate lyase superfamily protein domain-containing protein OS=Carpinus fangiana OX=176857 GN=FH972_016287 PE=3 SV=1	52.5	6.16	■	406	High	0	28.392	320	34	5	3	15	3.16374e+08
A0A5N6L4A6	Histidine kinase/HSP90-like ATPase domain-containing protein OS=Carpinus fangiana OX=176857 GN=FH972_026429 PE=3 SV=1	79.9	5.06	■	443	High	0	30.098	524	41	8	4	12	313103614
A0A5N6QYW0	Enoyl reductase (ER) domain-containing protein OS=Carpinus fangiana OX=176857 GN=FH972_007426 PE=3 SV=1	35	7.55	■	145	High	0	40.203	509	42	8	5	25	2.99765e+08
A0A4D6Q3N2	Elongation factor 1-gamma OS=Betula platyphylla OX=78630 PE=2 SV=1	47.9	6.24	■	316	High	0	85.778	934	74	15	15	36	2.95249e+08
A0A5N6QWH1	Isocitrate dehydrogenase [NADP] OS=Carpinus fangiana OX=176857 GN=FH972_007760 PE=3 SV=1	46.1	7.21	■	790	High	0	53.093	673	64	13	8	30	2.62663e+08
A0A5N6Q9E5	Gnk2-homologous domain-containing protein OS=Carpinus fangiana OX=176857 GN=FH972_000645 PE=3 SV=1	26.7	8.31	■	342	High	0	14.239	233	68	4	2	15	2.58902e+08
A0A5N6QG25	Pectinesterase inhibitor domain-containing protein OS=Carpinus fangiana OX=176857 GN=FH972_002828 PE=3 SV=1	62.9	7.8	■	922	High	0	33.185	265	41	4	2	9	2.52287e+08
A0A5N6QA47	FAD-binding PCMH-type domain-containing protein OS=Carpinus fangiana OX=176857 GN=FH972_000794 PE=3 SV=1	58.9	9.39	■	464	High	0	24.94	346	62	7	7	13	2.38317e+08
A0A0F7CS07	Heat shock cognate 70 kDa-like protein (Fragment) OS=Betula luminifera OX=312789 GN=HSP70 PE=2 SV=1	74.4	5.57	■	125	High	0	85.912	994	62	19	13	31	2.29233e+08
A0A5N6QDF6	Phospholipase D OS=Carpinus fangiana OX=176857 GN=FH972_001977 PE=3 SV=1	92	5.94	■	728	High	0	59.753	609	65	12	12	16	2.14672e+08
A0A5N6RM14	NADP-dependent oxidoreductase domain-containing protein OS=Carpinus fangiana OX=176857 GN=FH972_017326 PE=4 SV=1	41.6	7.78	■	131	High	0	52.047	726	53	13	7	31	2.13266e+08
Q39417	1-Sc1 protein OS=Betula pendula OX=3505 GN=1-Sc1 PE=2 SV=1	17.4	6.19	■	684	High	0	23.299	232	50	5	2	31	2.02276e+08
Q9M3T6	Glutathione reductase (Fragment) OS=Betula pendula OX=3505 GN=gr PE=2 SV=1	38.9	6.34	■	744	High	0	52.268	655	44	11	6	33	1.80158e+08
A0A660KQA4	beta-glucosidase OS=Carpinus fangiana OX=176857 GN=FH972_010463 PE=4 SV=1	64.9	8.63	■	60	High	0	21.212	276	21	5	3	9	170074875
A0A5N6RMD5	Protein disulfide-isomerase OS=Carpinus fangiana OX=176857 GN=FH972_018579 PE=3 SV=1	55.5	4.93	■	319	High	0	45.904	610	42	10	10	19	1.67376e+08
A0A5N6RFA8	Nucleotide-diphospho-sugar transferase domain-containing protein OS=Carpinus fangiana OX=176857 GN=FH972_016077 PE=4 SV=1	29.7	6.04	■	881	High	0	22.019	316	21	6	6	23	1.67243e+08
A0A5N6QVR6	Aldose 1-epimerase OS=Carpinus fangiana OX=176857 GN=FH972_007525 PE=3 SV=1	35.4	9.48	■	915	High	0	11.878	137	26	3	3	10	1.66726e+08
A0A5N6QTK6	isopentenyl-diphosphate Delta-isomerase OS=Carpinus fangiana OX=176857 GN=FH972_006258 PE=3 SV=1	33.7	6.25	■	238	High	0	32.799	396	23	7	7	32	1.66343e+08
A0A7D7KH81	Alcohol dehydrogenase OS=Betula platyphylla OX=78630 PE=2 SV=1	47.9	6.65	■	733	High	0	60.738	608	46	12	2	24	1.64964e+08
A0A5N6QCS3	Adenosine kinase OS=Carpinus fangiana OX=176857 GN=FH972_001661 PE=3 SV=1	37.4	5.05	■	217	High	0	40.008	439	28	6	2	20	1.5781e+08
A0A5N6QLG6	NmrA-like domain-containing protein OS=Carpinus fangiana OX=176857 GN=FH972_004332 PE=4 SV=1	33.6	5.99	■	873	High	0	10.787	114	6	3	3	10	1.56864e+08
A0A5N6RCC5	Aconitate hydratase OS=Carpinus fangiana OX=176857 GN=FH972_014401 PE=3 SV=1	108.1	7.96	■	903	High	0	62.014	729	44	16	8	17	1.54413e+08
Q9FSY7	Endoplasmic reticulum chaperone BiP OS=Corylus avellana OX=13451 PE=1 SV=1	73.5	5.08	■	425	High	0	80.709	946	56	17	10	25	1.49835e+08
A0A5N6RME5	UTP-monosaccharide-1-phosphate uridylyltransferase OS=Carpinus fangiana OX=176857 GN=FH972_018421 PE=3 SV=1	69.2	6.61	■	833	High	0	38.363	527	33	10	10	18	1.44299e+08
A0A660KKJ7	L-ascorbate oxidase OS=Carpinus fangiana OX=176857 GN=FH972_009520 PE=3 SV=1	60.1	9.42	■	11	High	0	22.814	262	33	6	3	11	1.43944e+08
A0A5N6RK19	NAD(P)-binding domain-containing protein OS=Carpinus fangiana OX=176857 GN=FH972_017360 PE=4 SV=1	33.5	8.75	■	620	High	0	11.705	191	19	3	3	9	142398687
A0A5N6REX3	Adenosylhomocysteinase OS=Carpinus fangiana OX=176857 GN=FH972_014963 PE=3 SV=1	53.2	6.42	■	607	High	0	41.626	446	46	9	9	24	1.37835e+08
A0A5N6RGZ2	beta-fructofuranosidase OS=Carpinus fangiana OX=176857 GN=FH972_016631 PE=3 SV=1	127.3	8.46	■	88	High	0	22.404	271	25	5	5	5	1.36485e+08
A0A3G2WHZ2	S-(hydroxymethyl)glutathione dehydrogenase OS=Betula platyphylla OX=78630 GN=GSNOR PE=2 SV=1	40.5	6.95	■	329	High	0	48.542	445	30	10	10	35	1.32026e+08
A0A5N6QCX6	Ferredoxin--NADP reductase, chloroplastic OS=Carpinus fangiana OX=176857 GN=FH972_000819 PE=3 SV=1	42.2	8.48	■	914	High	0	16.878	243	23	5	5	12	1.30963e+08
A0A5N6QX51	14-3-3 domain-containing protein OS=Carpinus fangiana OX=176857 GN=FH972_007940 PE=3 SV=1	29.9	4.81	■	691	High	0	40.416	579	51	10	6	35	1.30213e+08
Q9M3T5	glutathione transferase (Fragment) OS=Betula pendula OX=3505 GN=gst PE=2 SV=1	12.3	5.26	■	20	High	0	40.151	375	58	8	6	68	127827095
A0A5N6RQW6	DJ-1/PfpI domain-containing protein OS=Carpinus fangiana OX=176857 GN=FH972_019584 PE=4 SV=1	45.6	7.91	■	36	High	0	30.44	451	22	7	7	16	127476720
A0A5N6L1Z5	tripeptidyl-peptidase II OS=Carpinus fangiana OX=176857 GN=FH972_025623 PE=3 SV=1	151.1	6.77	■	476	High	0	81.221	1079	43	22	22	17	1.27432e+08
A0A5N6R082	Methanethiol oxidase OS=Carpinus fangiana OX=176857 GN=FH972_008639 PE=3 SV=1	54	6.15	■	261	High	0	36.997	337	34	8	8	16	123803844
A0A5N6RT52	Proteasome subunit alpha type OS=Carpinus fangiana OX=176857 GN=FH972_019913 PE=3 SV=1	27.3	6.32	■	633	High	0	48.565	567	36	11	11	48	1.22498e+08
A0A5N6QNG2	Subtilisin-like protease fibronectin type-III domain-containing protein OS=Carpinus fangiana OX=176857 GN=FH972_004095 PE=3 SV=1	80.4	6.54	■	503	High	0	21.743	290	24	5	5	7	107210104
A0A5N6R573	Rho GDP-dissociation inhibitor 1 OS=Carpinus fangiana OX=176857 GN=FH972_012838 PE=3 SV=1	27	4.73	■	753	High	0	22.801	112	18	3	2	18	1.02836e+08
A0A5N6QJE2	3-hydroxyisobutyryl-CoA hydrolase OS=Carpinus fangiana OX=176857 GN=FH972_003289 PE=3 SV=1	46.8	7.27	■	153	High	0	38.188	513	35	9	9	22	1.01869e+08
Q43321	Enolase OS=Alnus glutinosa OX=3517 GN=PGH1 PE=2 SV=1	47.6	5.58	■	491	High	0	72.47	867	79	11	4	34	1.00032e+08
A0A5N6RCC6	NAD-dependent epimerase/dehydratase domain-containing protein OS=Carpinus fangiana OX=176857 GN=FH972_014140 PE=3 SV=1	68	6.71	■	980	High	0	17.833	161	22	3	3	13	9.98136e+07
A0A5N6RLD2	Glucose-6-phosphate isomerase OS=Carpinus fangiana OX=176857 GN=FH972_018145 PE=3 SV=1	63.3	6.77	■	311	High	0	50.533	621	32	12	12	24	9.84937e+07
A0A5N6REI6	Amine oxidase OS=Carpinus fangiana OX=176857 GN=FH972_015633 PE=3 SV=1	74.9	6.95	■	798	High	0	26.815	401	20	6	6	9	92525472
A0A0H4CRN5	Delta-pyrroline-5-carboxylate dehydrogenase 2 OS=Betula platyphylla OX=78630 GN=P5CDH2 PE=2 SV=1	61.8	7.4	■	404	High	0	49.056	641	33	13	13	26	8.8537e+07
A0A5N6QDM4	hydroxyacylglutathione hydrolase OS=Carpinus fangiana OX=176857 GN=FH972_001187 PE=3 SV=1	39.1	7.66	■	665	High	0	5.334	100	9	2	2	5	85889992
A0A5N6RJZ5	Fructose-bisphosphate aldolase OS=Carpinus fangiana OX=176857 GN=FH972_016538 PE=3 SV=1	37.7	7.06	■	291	High	0	44.052	383	22	7	7	28	8.57001e+07
A0A5N6QKJ6	Xaa-Pro aminopeptidase P OS=Carpinus fangiana OX=176857 GN=FH972_004276 PE=3 SV=1	78.5	5.78	■	42	High	0	21.325	343	30	7	7	9	8.52932e+07
A0A5N6RM45	Serpin domain-containing protein OS=Carpinus fangiana OX=176857 GN=FH972_018496 PE=3 SV=1	42.6	6.55	■	826	High	0	20.275	363	14	6	5	15	8.41208e+07
A0A5N6QUJ8	Thioredoxin reductase OS=Carpinus fangiana OX=176857 GN=FH972_007113 PE=3 SV=1	35.8	6.55	■	130	High	0	56.88	475	27	10	10	46	8.16052e+07
A0A0A1CA01	Cinnamoyl-CoA reductase 1 OS=Betula platyphylla OX=78630 PE=2 SV=1	34.5	6.55	■	776	High	0	20.673	255	16	6	6	21	8.08755e+07
A0A5N6QUJ3	oligopeptidase A OS=Carpinus fangiana OX=176857 GN=FH972_006834 PE=3 SV=1	89.3	6.29	■	398	High	0	30.922	449	31	12	12	14	7.97207e+07
A0A5N6R2H3	Nucleoside diphosphate kinase OS=Carpinus fangiana OX=176857 GN=FH972_012001 PE=3 SV=1	52.1	7.06	■	806	High	0	15.066	244	22	4	4	7	7.59253e+07
A0A5N6R6I1	Aspartate aminotransferase OS=Carpinus fangiana OX=176857 GN=FH972_013348 PE=3 SV=1	50.7	8.38	■	943	High	0	41.188	576	22	10	9	25	7.47309e+07
A0A660KP17	Beta-hexosaminidase OS=Carpinus fangiana OX=176857 GN=FH972_010693 PE=3 SV=1	64.1	5.94	■	163	High	0	36.164	413	30	8	8	16	7.43732e+07
A0A5N6QQJ2	Purple acid phosphatase OS=Carpinus fangiana OX=176857 GN=FH972_005068 PE=3 SV=1	53.7	7.31	■	378	High	0	20.274	162	27	4	2	9	7.22274e+07
A0A5N6RQD4	Cystatin domain-containing protein OS=Carpinus fangiana OX=176857 GN=FH972_019521 PE=4 SV=1	12.3	8.63	■	641	High	0	4.494	72	6	1	1	11	71897376
A0A5N6RX78	Leucine-rich repeat-containing N-terminal plant-type domain-containing protein OS=Carpinus fangiana OX=176857 GN=FH972_020700 PE=4 SV=1	62.3	6.64	■	767	High	0	9.713	132	8	2	2	5	7.15539e+07
A0A660KPX0	NAC-A/B domain-containing protein OS=Carpinus fangiana OX=176857 GN=FH972_010975 PE=4 SV=1	19	7.18	■	34	High	0	17.954	157	11	2	2	14	7.0975e+07
A0A5N6R1C4	Guanosine nucleotide diphosphate dissociation inhibitor OS=Carpinus fangiana OX=176857 GN=FH972_008537 PE=3 SV=1	49.7	6.1	■	374	High	0	34.763	436	22	10	7	27	7.01451e+07
A0A660KSA7	PdxS/SNZ N-terminal domain-containing protein OS=Carpinus fangiana OX=176857 GN=FH972_011700 PE=3 SV=1	33.3	5.95	■	760	High	0	38.688	472	28	9	9	24	69917269
A0A660KMF4	Proteasome subunit beta OS=Carpinus fangiana OX=176857 GN=FH972_010143 PE=3 SV=1	25.4	5.58	■	703	High	0	31.204	447	18	8	8	39	6.97006e+07
A0A5N6QJ03	Annexin OS=Carpinus fangiana OX=176857 GN=FH972_002668 PE=3 SV=1	36	6.81	■	846	High	0	2.859	45	2	1	1	3	68320552
A0A5N6QU56	4-hydroxy-4-methyl-2-oxoglutarate aldolase OS=Carpinus fangiana OX=176857 GN=FH972_006259 PE=3 SV=1	17.7	5.54	■	133	High	0	10.798	219	10	4	4	25	67120542
A0A5N6QKF5	glucose-6-phosphate 1-epimerase OS=Carpinus fangiana OX=176857 GN=FH972_004167 PE=3 SV=1	35.8	6.19	■	545	High	0	28.963	262	22	5	2	16	6.45387e+07
A0A5N6RB34	Inhibitor I9 domain-containing protein OS=Carpinus fangiana OX=176857 GN=FH972_013847 PE=4 SV=1	13.3	6.95	■	89	High	0	9.972	123	8	2	2	15	6.36223e+07
A0A660KQ37	DOMON domain-containing protein OS=Carpinus fangiana OX=176857 GN=FH972_010366 PE=4 SV=1	25.7	8.44	■	363	High	0	10.754	107	9	1	1	5	63292796
A0A660KU15	E1 ubiquitin-activating enzyme OS=Carpinus fangiana OX=176857 GN=FH972_011745 PE=3 SV=1	123.2	5.36	■	613	High	0	41.639	587	33	13	13	11	6.20218e+07
A0A5N6RTY7	phosphoethanolamine N-methyltransferase OS=Carpinus fangiana OX=176857 GN=FH972_019662 PE=4 SV=1	56	5.58	■	472	High	0	37.574	430	33	9	9	18	6.04299e+07
A4K9Z8	Profilin-2 OS=Betula pendula OX=3505 PE=1 SV=1	14.3	5.17	■	312	High	0	41.378	339	28	6	6	57	5.87028e+07
A0A5N6RKU8	ERAP1-like C-terminal domain-containing protein OS=Carpinus fangiana OX=176857 GN=FH972_017993 PE=3 SV=1	54.4	5.83	■	382	High	0	4.247	86	6	2	1	3	58234080
A0A5N6RFL8	Probable 6-phosphogluconolactonase OS=Carpinus fangiana OX=176857 GN=FH972_016186 PE=3 SV=1	35	8.44	■	623	High	0	21.879	328	17	5	4	14	5.76243e+07
A0A5N6QMN5	Glycoside hydrolase family 19 catalytic domain-containing protein OS=Carpinus fangiana OX=176857 GN=FH972_004917 PE=4 SV=1	35.5	7.96	■	783	High	0	17.446	202	15	3	3	11	5.70757e+07
A0A5N6RXG9	Protein kinase domain-containing protein OS=Carpinus fangiana OX=176857 GN=FH972_020703 PE=3 SV=1	111.7	6.51	■	391	High	0	5.896	110	10	2	2	2	56274180
A0A5N6RWW5	Arf-GAP domain-containing protein OS=Carpinus fangiana OX=176857 GN=FH972_020507 PE=4 SV=1	51.6	7.87	■	489	High	0.003	2.256	56	2	1	1	1	55241580
A0A5N6QPD4	PII protein OS=Carpinus fangiana OX=176857 GN=FH972_004859 PE=3 SV=1	21.4	9.73	■	463	High	0	12.439	151	11	3	3	17	5.4525e+07
A0A5N6R1D5	phosphoenolpyruvate carboxylase OS=Carpinus fangiana OX=176857 GN=FH972_008782 PE=3 SV=1	119.6	6.64	■	840	High	0	28.846	464	19	10	10	10	5.39906e+07
A0A5N6RYS9	MI domain-containing protein OS=Carpinus fangiana OX=176857 GN=FH972_020805 PE=3 SV=1	86.5	7.3	■	610	High	0	16.637	166	9	4	4	6	5.32066e+07
A0A5N6QJM0	Malic enzyme OS=Carpinus fangiana OX=176857 GN=FH972_003190 PE=3 SV=1	61.3	7.85	■	885	High	0	22.789	340	20	7	3	13	5.27614e+07
A0A5N6QVG6	Glutaredoxin domain-containing protein OS=Carpinus fangiana OX=176857 GN=FH972_007403 PE=3 SV=1	11.3	7.87	■	966	High	0	13.662	209	11	3	3	35	52441043
A0A5N6QX63	Phosphoserine aminotransferase OS=Carpinus fangiana OX=176857 GN=FH972_007065 PE=3 SV=1	46.9	8.07	■	338	High	0	28.797	346	18	9	9	27	50457727
A0A5N6RYY2	glycerophosphodiester phosphodiesterase OS=Carpinus fangiana OX=176857 GN=FH972_020850 PE=4 SV=1	81.6	5.57	■	387	High	0	16.657	279	16	5	5	6	5.0036e+07
A0A5N6RFE7	Dihydrolipoyl dehydrogenase OS=Carpinus fangiana OX=176857 GN=FH972_015697 PE=3 SV=1	54	7.59	■	976	High	0	33.432	496	14	6	6	16	4.94293e+07
A0A5N6R903	Pyrophosphate--fructose 6-phosphate 1-phosphotransferase subunit alpha OS=Carpinus fangiana OX=176857 GN=PFP-ALPHA PE=3 SV=1	67.6	7.23	■	492	High	0	56.393	755	29	12	12	25	4.80873e+07
A0A5N6R4H0	Thioester reductase (TE) domain-containing protein OS=Carpinus fangiana OX=176857 GN=FH972_009286 PE=3 SV=1	33.9	8.88	■	910	High	0	7.408	105	10	3	1	9	47478788
A0A5N6QBF7	Peroxidase OS=Carpinus fangiana OX=176857 GN=FH972_001230 PE=3 SV=1	34.6	9.36	■	764	High	0	10.481	124	13	3	3	10	46684239
A0A5N6RJX4	thioredoxin-dependent peroxiredoxin OS=Carpinus fangiana OX=176857 GN=FH972_016671 PE=3 SV=1	43.4	7.87	■	657	High	0	10.557	142	12	3	3	8	46565549
A0A5N6L3F8	Ketol-acid reductoisomerase OS=Carpinus fangiana OX=176857 GN=FH972_025382 PE=3 SV=1	63.1	7.5	■	253	High	0	38.655	558	15	9	9	18	4.64447e+07
Q39415	1 Sc-3 protein OS=Betula pendula OX=3505 GN=1 Sc-3 PE=2 SV=1	17.4	6.1	■	663	High	0	27.474	291	13	6	6	46	4.63809e+07
A0A5N6RH18	HP domain-containing protein OS=Carpinus fangiana OX=176857 GN=FH972_016811 PE=3 SV=1	105.9	5.87	■	820	High	0	25.484	274	19	7	7	8	4.63293e+07
A0A5N6QSN6	Cupin type-2 domain-containing protein OS=Carpinus fangiana OX=176857 GN=FH972_006459 PE=4 SV=1	33.1	5.15	■	902	High	0	13.096	190	10	4	4	13	4.62989e+07
A0A5N6QNM1	RRM domain-containing protein OS=Carpinus fangiana OX=176857 GN=FH972_004992 PE=4 SV=1	10.2	4.97	■	279	High	0	15.015	192	11	3	3	42	4.52807e+07
A0A5N6RNN4	Aspartyl aminopeptidase OS=Carpinus fangiana OX=176857 GN=FH972_018860 PE=3 SV=1	52.9	6.89	■	785	High	0	34.94	440	20	8	8	19	44178169
A0A5N6RH70	Methyltransferase type 11 domain-containing protein OS=Carpinus fangiana OX=176857 GN=FH972_016703 PE=4 SV=1	30.1	5.5	■	29	High	0	14.92	213	8	4	3	16	4.31191e+07
A0A5N6QMZ1	Coatomer subunit gamma OS=Carpinus fangiana OX=176857 GN=FH972_005011 PE=3 SV=1	98.5	5.21	■	768	High	0	7.364	153	9	3	3	3	42806259
A0A5N6QGI0	DUF985 domain-containing protein OS=Carpinus fangiana OX=176857 GN=FH972_002967 PE=4 SV=1	21.3	6.02	■	640	High	0	6.944	126	11	3	3	13	4.25811e+07
A0A5B9FYI6	Cytochrome c OS=Betula platyphylla OX=78630 PE=2 SV=1	12.4	9.31	■	693	High	0	26.055	255	19	5	4	48	4.22551e+07
A0A5N6R2Z5	Glutathione peroxidase OS=Carpinus fangiana OX=176857 GN=FH972_012167 PE=3 SV=1	22.1	8.69	■	477	High	0	8.751	100	8	3	3	15	4.22289e+07
A0A5N6RDB2	aspartate-semialdehyde dehydrogenase OS=Carpinus fangiana OX=176857 GN=FH972_015032 PE=3 SV=1	40.5	7.46	■	592	High	0	4.249	32	2	1	1	3	41462396
A0A0F7G6F1	UBQ10 (Fragment) OS=Betula luminifera OX=312789 GN=UBQ10 PE=2 SV=1	37.9	6.98	■	176	High	0	14.643	221	10	4	4	55	3.98963e+07
A0A5N6QPK3	GH10 domain-containing protein OS=Carpinus fangiana OX=176857 GN=FH972_004664 PE=3 SV=1	104	6.38	■	417	High	0	12.131	166	18	4	4	7	3.90674e+07
A0A5N6QCY3	Subtilisin-like protease SBT4.14 OS=Carpinus fangiana OX=176857 GN=FH972_001814 PE=3 SV=1	83	9.29	■	741	High	0.004	1.964	34	6	1	1	1	38190616
A0A5N6RJ41	protein-serine/threonine phosphatase OS=Carpinus fangiana OX=176857 GN=FH972_016377 PE=3 SV=1	38.7	5.5	■	770	High	0	28.014	319	15	7	7	23	37707842
A0A5N6QJ42	30S ribosomal protein S3, chloroplastic OS=Carpinus fangiana OX=176857 GN=FH972_003025 PE=3 SV=1	26.2	9.66	■	21	High	0	18.392	275	18	7	7	26	3.65886e+07
A0A5N6RPZ2	Ribonuclease OS=Carpinus fangiana OX=176857 GN=FH972_018692 PE=4 SV=1	108.3	7.09	■	215	High	0	28.327	332	18	7	7	7	3.60153e+07
A0A5N6QUP9	NTF2 domain-containing protein OS=Carpinus fangiana OX=176857 GN=FH972_007219 PE=4 SV=1	13.6	6.51	■	635	High	0	16.272	210	11	4	4	34	3.57699e+07
A0A5N6QGZ6	Pectinesterase OS=Carpinus fangiana OX=176857 GN=FH972_002943 PE=3 SV=1	40.8	9.48	■	109	High	0.001	2.471	48	10	1	1	2	35398940
A0A5N6R9N3	AB hydrolase-1 domain-containing protein OS=Carpinus fangiana OX=176857 GN=FH972_013350 PE=4 SV=1	45.7	8.44	■	396	High	0	29.909	316	23	8	8	19	3.43793e+07
A0A660KRZ8	Alpha-1,4 glucan phosphorylase OS=Carpinus fangiana OX=176857 GN=FH972_011637 PE=3 SV=1	93.2	6.74	■	327	High	0	37.179	450	19	10	10	13	3.40121e+07
A0A5N6QHT8	LL-diaminopimelate aminotransferase OS=Carpinus fangiana OX=176857 GN=FH972_003374 PE=3 SV=1	50.1	6.92	■	436	High	0	42.091	563	18	10	10	29	3.38751e+07
A0A5N6RFQ6	AAA+ ATPase domain-containing protein OS=Carpinus fangiana OX=176857 GN=FH972_015286 PE=3 SV=1	95.8	5.72	■	965	High	0	23.137	342	16	6	6	8	3.37037e+07
A0A5N6R1M7	Glutaredoxin-dependent peroxiredoxin OS=Carpinus fangiana OX=176857 GN=FH972_009359 PE=3 SV=1	22.1	8.78	■	388	High	0	16.427	219	13	4	4	23	3.34508e+07
A0A5N6QVE9	Formate dehydrogenase, mitochondrial OS=Carpinus fangiana OX=176857 GN=FH972_007429 PE=3 SV=1	41.3	7.2	■	16	High	0	23.437	249	19	7	7	24	3.27344e+07
A0A5N6R396	Ribosomal protein S4/S9 N-terminal domain-containing protein OS=Carpinus fangiana OX=176857 GN=FH972_009000 PE=3 SV=1	23.1	10.37	■	962	High	0	14.669	260	13	6	6	25	3.24634e+07
A0A5N6REK7	Cysteine synthase OS=Carpinus fangiana OX=176857 GN=FH972_015649 PE=3 SV=1	34.1	6.15	■	911	High	0	28.426	346	18	6	5	22	31721933
A0A5N6QB41	Cathepsin propeptide inhibitor domain-containing protein OS=Carpinus fangiana OX=176857 GN=FH972_000624 PE=3 SV=1	22.4	9.32	■	6	High	0	4.974	110	9	2	2	9	3.14789e+07
A0A5N6RB25	phosphoenolpyruvate carboxykinase (ATP) OS=Carpinus fangiana OX=176857 GN=FH972_013839 PE=3 SV=1	73.5	6.14	■	946	High	0	42.512	538	19	9	9	18	3.11859e+07
A0A5N6RNN5	CN hydrolase domain-containing protein OS=Carpinus fangiana OX=176857 GN=FH972_018006 PE=4 SV=1	40.1	8.18	■	298	High	0	25.631	355	19	6	6	20	3.11814e+07
A0A5N6R885	peptide-methionine (S)-S-oxide reductase OS=Carpinus fangiana OX=176857 GN=FH972_013597 PE=3 SV=1	29.5	8.59	■	448	High	0	13.681	168	14	4	2	16	3.09737e+07
A0A5N6RMP0	Alpha-galactosidase OS=Carpinus fangiana OX=176857 GN=FH972_018667 PE=3 SV=1	40.1	7.66	■	930	High	0	9.673	102	8	3	3	7	3.06089e+07
V5K8R2	S-adenosylmethionine synthase OS=Betula luminifera OX=312789 GN=SAMS2 PE=2 SV=1	43.1	5.88	■	951	High	0	9.929	136	9	3	3	8	3.03283e+07
A0A5N6R843	EF-hand domain-containing protein OS=Carpinus fangiana OX=176857 GN=FH972_012801 PE=4 SV=1	16.6	4.88	■	953	High	0	29.352	388	16	8	8	52	2.99624e+07
A0A5N6QHZ3	Xyloglucan endotransglucosylase/hydrolase OS=Carpinus fangiana OX=176857 GN=FH972_002584 PE=3 SV=1	32.6	5.58	■	682	High	0	6.353	81	7	1	1	5	29606546
V5K8L0	Endoglucanase OS=Betula luminifera OX=312789 GN=KOR2 PE=2 SV=1	53.9	6.47	■	600	High	0	19.569	274	16	6	6	10	2.93242e+07
A0A5N6QEG1	Ferritin OS=Carpinus fangiana OX=176857 GN=FH972_001281 PE=3 SV=1	30.8	5.82	■	326	High	0	5.095	79	8	2	2	6	2.89631e+07
A0A5N6RM54	Peptidase S9 prolyl oligopeptidase catalytic domain-containing protein OS=Carpinus fangiana OX=176857 GN=FH972_018505 PE=4 SV=1	82.1	5.77	■	894	High	0	35.085	453	15	7	7	12	2.89497e+07
A0A5N6RHR3	Non-specific lipid-transfer protein OS=Carpinus fangiana OX=176857 GN=FH972_017038 PE=3 SV=1	12.3	8.97	■	267	High	0.003	2.114	63	4	1	1	7	28909268
A0A5N6QH48	Stress-response A/B barrel domain-containing protein OS=Carpinus fangiana OX=176857 GN=FH972_003021 PE=4 SV=1	28.6	7.68	■	830	High	0	12.806	150	8	3	3	12	2.88016e+07
A0A5N6QH88	RNA helicase OS=Carpinus fangiana OX=176857 GN=FH972_003056 PE=3 SV=1	76.1	5.25	■	313	High	0	9.473	105	9	3	1	5	28668681
A0A5N6RX57	Xylulose kinase OS=Carpinus fangiana OX=176857 GN=FH972_020711 PE=3 SV=1	61.5	6.43	■	136	High	0	20.466	324	15	7	7	12	2.85234e+07
A0A660KSF0	assimilatory sulfite reductase (ferredoxin) OS=Carpinus fangiana OX=176857 GN=FH972_009782 PE=3 SV=1	77	9.13	■	853	High	0	33.875	415	18	9	9	15	2.84016e+07
A0A5N6QEL5	2-oxoglutarate dehydrogenase, mitochondrial OS=Carpinus fangiana OX=176857 GN=FH972_001513 PE=3 SV=1	115.8	6.84	■	369	High	0	26.827	405	16	8	8	9	2.81073e+07
A0A5N6R0S1	Carbohydrate kinase PfkB domain-containing protein OS=Carpinus fangiana OX=176857 GN=FH972_008028 PE=3 SV=1	35.2	5.71	■	954	High	0	19.182	219	16	6	5	21	2.80711e+07
A0A5N6RGH9	Aminotransferase class I/classII domain-containing protein OS=Carpinus fangiana OX=176857 GN=FH972_015991 PE=4 SV=1	51	8.37	■	960	High	0	15.231	143	6	4	4	10	2.78262e+07
A0A5N6QEK7	SGNH hydrolase-type esterase domain-containing protein OS=Carpinus fangiana OX=176857 GN=FH972_001323 PE=4 SV=1	28.8	5.21	■	750	High	0	14.818	225	10	4	4	17	2.71292e+07
A0A5N6RHX8	CAP-Gly domain-containing protein OS=Carpinus fangiana OX=176857 GN=FH972_016688 PE=4 SV=1	53.2	6.76	■	874	High	0	5.163	86	3	2	2	4	2.6611e+07
A0A5N6R7H6	Glutamate dehydrogenase OS=Carpinus fangiana OX=176857 GN=FH972_013606 PE=3 SV=1	44.7	6.76	■	174	High	0	20.449	221	11	6	6	16	2.62027e+07
A0A5N6QQ63	3-hydroxyacyl-[acyl-carrier-protein] dehydratase OS=Carpinus fangiana OX=176857 GN=FH972_005625 PE=3 SV=1	25.6	8.47	■	285	High	0	17.624	232	8	4	4	22	2.61989e+07
A0A5N6QG03	(3R)-hydroxymyristoyl-[acyl-carrier-protein] dehydratase OS=Carpinus fangiana OX=176857 GN=FH972_002693 PE=4 SV=1	23.1	9.33	■	285	High	0	17.624	232	8	4	4	25	2.61989e+07
A0A5N6L2D0	Ancestral coatomer element 1 Sec16/Sec31 domain-containing protein OS=Carpinus fangiana OX=176857 GN=FH972_025693 PE=3 SV=1	121.4	5.3	■	971	High	0	25.766	392	13	7	7	7	2.57391e+07
A0AA50H667	Acetyltransferase component of pyruvate dehydrogenase complex OS=Betula platyphylla OX=78630 GN=PDCE23 PE=2 SV=1	59.9	8.12	■	451	High	0	31.944	384	17	7	7	17	2.55638e+07
A0A5N6RAK8	Eukaryotic translation initiation factor isoform 4E OS=Carpinus fangiana OX=176857 GN=FH972_014774 PE=3 SV=1	23.5	6.01	■	938	High	0	15.89	128	10	2	2	11	2.52155e+07
A0A5N6QM07	UBC core domain-containing protein OS=Carpinus fangiana OX=176857 GN=FH972_003837 PE=3 SV=1	16.5	7.88	■	265	High	0	3.666	45	2	1	1	7	25136592
A0A5N6RVA9	10 kDa chaperonin OS=Carpinus fangiana OX=176857 GN=FH972_019987 PE=3 SV=1	10.4	8.41	■	80	High	0	5.988	130	5	3	3	27	2.47875e+07
A0A5N6QGG8	20 kDa chaperonin, chloroplastic OS=Carpinus fangiana OX=176857 GN=FH972_002958 PE=3 SV=1	27	9.16	■	814	High	0	13.746	203	10	4	4	16	2.47304e+07
A0A5N6R2I8	Aldehyde dehydrogenase domain-containing protein OS=Carpinus fangiana OX=176857 GN=FH972_009132 PE=3 SV=1	58.5	8.12	■	923	High	0	16.869	249	14	7	7	11	2.47229e+07
A0A5N6R6R3	Haloacid dehalogenase-like hydrolase domain-containing protein Sgpp OS=Carpinus fangiana OX=176857 GN=FH972_012377 PE=4 SV=1	26.9	5.2	■	39	High	0	10.822	60	8	1	1	6	24390256
A0A5N6QZU2	glutathione dehydrogenase (ascorbate) OS=Carpinus fangiana OX=176857 GN=FH972_007823 PE=3 SV=1	30	8.95	■	800	High	0	13.419	187	11	4	4	16	2.38735e+07
A0A5N6RDP2	LanC-like protein GCL2 OS=Carpinus fangiana OX=176857 GN=FH972_014591 PE=3 SV=1	33.4	7.24	■	287	High	0.003	2.275	14	2	1	1	3	23745898
A0A5N6QB25	tRNA-binding domain-containing protein OS=Carpinus fangiana OX=176857 GN=FH972_001206 PE=4 SV=1	42.1	7.02	■	904	High	0	20.425	278	13	5	5	16	2.31248e+07
A0A5N6RL53	Maf-like protein OS=Carpinus fangiana OX=176857 GN=FH972_018160 PE=3 SV=1	29.7	5.91	■	332	High	0	7.889	152	8	3	3	10	2.30776e+07
A0A5N6RHE9	S-formylglutathione hydrolase OS=Carpinus fangiana OX=176857 GN=FH972_016779 PE=3 SV=1	32.1	6.6	■	847	High	0	13.962	100	10	3	3	10	2.21347e+07
A0A5N6REW1	J domain-containing protein OS=Carpinus fangiana OX=176857 GN=FH972_015508 PE=4 SV=1	111.3	6.09	■	129	High	0.005	1.849	33	4	1	1	1	22063234
A0A5N6RL40	Aminopeptidase N-like N-terminal domain-containing protein OS=Carpinus fangiana OX=176857 GN=FH972_017987 PE=4 SV=1	13.3	8.69	■	453	High	0	5.26	68	5	2	1	16	22001238
A0A5N6QL76	Tubulin-specific chaperone A OS=Carpinus fangiana OX=176857 GN=FH972_003694 PE=3 SV=1	12.8	5.01	■	713	High	0	12.378	180	8	3	3	23	2.18184e+07
A0A660KRD4	factor independent urate hydroxylase OS=Carpinus fangiana OX=176857 GN=FH972_010526 PE=4 SV=1	90.1	8.15	■	111	High	0	12.397	156	8	4	4	5	2.16953e+07
A0A5N6RA67	DNA/RNA-binding protein Alba-like domain-containing protein OS=Carpinus fangiana OX=176857 GN=FH972_013996 PE=4 SV=1	55.9	10.26	■	627	High	0	6.064	111	9	3	3	5	2.15347e+07
A0A5N6RB42	Glucose-1-phosphate adenylyltransferase OS=Carpinus fangiana OX=176857 GN=FH972_013857 PE=3 SV=1	58.6	7.94	■	778	High	0	21.695	296	15	7	7	13	2.14285e+07
A0A5N6QWK3	6-phosphogluconate dehydrogenase, decarboxylating OS=Carpinus fangiana OX=176857 GN=FH972_007726 PE=3 SV=1	53.3	7.09	■	482	High	0	29.266	355	13	7	7	17	2.13747e+07
A0A5N6RUK5	GH18 domain-containing protein OS=Carpinus fangiana OX=176857 GN=FH972_020863 PE=3 SV=1	47.1	7.72	■	266	High	0	14.632	194	10	3	3	8	2.11803e+07
A0A5N6QAA9	Thaumatin-like protein OS=Carpinus fangiana OX=176857 GN=FH972_000967 PE=3 SV=1	24.4	7.75	■	292	High	0	11.418	151	8	2	1	13	20517744
A0A5N6R617	MSP domain-containing protein OS=Carpinus fangiana OX=176857 GN=FH972_012669 PE=3 SV=1	25.3	7.03	■	675	High	0.005	1.869	27	5	1	1	3	20476704
A0A5N6R0Y9	valine--tRNA ligase OS=Carpinus fangiana OX=176857 GN=FH972_008272 PE=3 SV=1	125.2	6.79	■	975	High	0	34.272	435	17	9	9	9	2.02835e+07
A0A5N6QGA1	glucan endo-1,3-beta-D-glucosidase OS=Carpinus fangiana OX=176857 GN=FH972_002773 PE=3 SV=1	53.2	7.37	■	106	High	0	4.054	68	4	2	2	3	2.01121e+07
A0A5N6RER9	Serine hydroxymethyltransferase OS=Carpinus fangiana OX=176857 GN=FH972_014962 PE=3 SV=1	51.7	7.27	■	220	High	0	20.604	348	10	5	5	12	2.00182e+07
A0A0A7R5B8	Ribosomal protein L3 OS=Betula luminifera OX=312789 PE=2 SV=1	44.5	10.15	■	328	High	0	16.77	210	9	5	5	13	19630639
A0A5N6RJ63	inorganic diphosphatase OS=Carpinus fangiana OX=176857 GN=FH972_017433 PE=3 SV=1	34	6.71	■	808	High	0	16.712	188	8	4	3	17	19505613
A0A5N6QAX7	Peptidase A1 domain-containing protein OS=Carpinus fangiana OX=176857 GN=FH972_000187 PE=3 SV=1	55.8	6.04	■	673	High	0	11.939	165	6	3	3	6	1.91044e+07
A0A5N6QS36	MPN domain-containing protein OS=Carpinus fangiana OX=176857 GN=FH972_006054 PE=3 SV=1	46	5.3	■	755	High	0	34.744	365	14	7	7	21	1.88624e+07
A0A5N6RJG0	Peptidase M24 domain-containing protein OS=Carpinus fangiana OX=176857 GN=FH972_017177 PE=3 SV=1	41.6	6.4	■	837	High	0	25.058	241	8	4	1	12	1.85549e+07
A0A5N6R029	UDP-glucose 6-dehydrogenase OS=Carpinus fangiana OX=176857 GN=FH972_008893 PE=3 SV=1	52.8	6.29	■	959	High	0	22.523	243	11	6	2	14	1.82722e+07
A0A5N6QCU0	Small ribosomal subunit protein uS15 N-terminal domain-containing protein OS=Carpinus fangiana OX=176857 GN=FH972_001743 PE=3 SV=1	17.2	10.39	■	209	High	0	6.26	126	8	3	3	16	1.77727e+07
A0A5N6RGB6	S5 DRBM domain-containing protein OS=Carpinus fangiana OX=176857 GN=FH972_016579 PE=3 SV=1	29.8	10.32	■	83	High	0	8.044	133	6	3	3	10	1.76152e+07
A0A5N6RAI8	Cyanate lyase C-terminal domain-containing protein OS=Carpinus fangiana OX=176857 GN=FH972_014756 PE=4 SV=1	23.2	10.04	■	751	High	0	16.797	151	9	3	3	20	1.68615e+07
A0A5N6QV53	GHMP kinase N-terminal domain-containing protein OS=Carpinus fangiana OX=176857 GN=FH972_007339 PE=4 SV=1	40	6.52	■	521	High	0	25.283	266	11	6	6	21	1.63979e+07
A0A660KP05	Citrate synthase OS=Carpinus fangiana OX=176857 GN=FH972_010689 PE=3 SV=1	50.7	7.33	■	575	High	0	11.748	161	9	5	5	10	1.61906e+07
A0A5N6REM7	Alanine--tRNA ligase OS=Carpinus fangiana OX=176857 GN=FH972_015943 PE=3 SV=1	111.3	6.52	■	877	High	0	16.995	234	8	5	5	6	1.61734e+07
A0A5N6QX06	60S ribosomal protein L27 OS=Carpinus fangiana OX=176857 GN=FH972_007206 PE=3 SV=1	15.7	10.51	■	413	High	0	9.893	87	7	3	3	20	1.60992e+07
A0A660KNH1	ubiquitinyl hydrolase 1 OS=Carpinus fangiana OX=176857 GN=FH972_010482 PE=3 SV=1	131.3	5.94	■	405	High	0	23.431	262	14	7	7	6	1.60163e+07
A0A4D6C6N2	4CL10 OS=Betula platyphylla OX=78630 PE=2 SV=1	56.2	6.58	■	752	High	0	20.013	286	10	5	5	10	1.58805e+07
A0A5N6RHI5	1,4-alpha-glucan branching enzyme OS=Carpinus fangiana OX=176857 GN=FH972_016560 PE=3 SV=1	98.3	5.62	■	277	High	0	5.408	75	6	3	3	3	1.57975e+07
A0A5N6QE15	V-type proton ATPase catalytic subunit A OS=Carpinus fangiana OX=176857 GN=FH972_002154 PE=3 SV=1	68.6	5.44	■	361	High	0	29.671	429	15	9	9	16	1.57124e+07
A0A9E9L874	Birch protein OS=Betula platyphylla OX=78630 PE=2 SV=1	21.7	5.78	■	854	High	0	21.904	189	10	3	3	26	1.56088e+07
A0A5N6RHF9	Enhancer of mRNA-decapping protein 4 WD40 repeat region domain-containing protein OS=Carpinus fangiana OX=176857 GN=FH972_016942 PE=3 SV=1	148	6.05	■	528	High	0	23.414	287	12	7	7	6	1.54314e+07
A0A5N6REN1	26S proteasome non-ATPase regulatory subunit 1 homolog OS=Carpinus fangiana OX=176857 GN=FH972_014923 PE=3 SV=1	109	5.33	■	66	High	0	17.826	212	9	6	6	6	1.53777e+07
A0A5N6QM73	Cyclase OS=Carpinus fangiana OX=176857 GN=FH972_004566 PE=3 SV=1	37.1	6.68	■	200	High	0	11.488	173	9	4	2	11	1.53082e+07
A0A5N6QNL6	Senescence domain-containing protein OS=Carpinus fangiana OX=176857 GN=FH972_005229 PE=4 SV=1	49.1	5.34	■	941	High	0	20.419	242	12	5	5	13	1.52322e+07
A0A5N6QTV3	GDP-mannose 4,6-dehydratase OS=Carpinus fangiana OX=176857 GN=FH972_006958 PE=3 SV=1	41.4	6.86	■	412	High	0	22.666	201	10	6	6	16	1.52259e+07
A0A5N6QTV2	Large ribosomal subunit protein uL2 C-terminal domain-containing protein OS=Carpinus fangiana OX=176857 GN=FH972_006962 PE=3 SV=1	28.2	10.77	■	947	High	0	7.101	141	6	3	3	12	1.50786e+07
A0A5N6RCH9	indole-3-glycerol-phosphate synthase OS=Carpinus fangiana OX=176857 GN=FH972_014212 PE=3 SV=1	44	6.47	■	747	High	0	20.62	292	9	5	5	14	1.48694e+07
A0A5N6R4I0	Acyl-coenzyme A oxidase OS=Carpinus fangiana OX=176857 GN=FH972_012691 PE=3 SV=1	74.3	7.62	■	739	High	0	27.295	388	13	7	7	11	1.4597e+07
A0A5N6QM69	Proline iminopeptidase OS=Carpinus fangiana OX=176857 GN=FH972_004758 PE=3 SV=1	44.6	6.05	■	72	High	0	14.049	226	8	4	4	11	1.45062e+07
A0A5N6RVW4	Thioredoxin domain-containing protein OS=Carpinus fangiana OX=176857 GN=FH972_020599 PE=4 SV=1	19.8	9.41	■	576	High	0	9.119	115	8	3	3	16	1.44677e+07
Q9M3U0	L-ascorbate peroxidase (Fragment) OS=Betula pendula OX=3505 GN=apx PE=2 SV=1	10.5	4.96	■	239	High	0	25.434	114	7	2	2	36	1.43373e+07
A0A5N6RN96	Auxin efflux carrier component OS=Carpinus fangiana OX=176857 GN=FH972_018369 PE=3 SV=1	92.5	8.5	■	385	High	0	15.321	212	15	5	2	5	1.42791e+07
A0A5N6RL38	Granulins domain-containing protein OS=Carpinus fangiana OX=176857 GN=FH972_018058 PE=4 SV=1	31.3	7.8	■	542	High	0	5.903	86	3	2	2	6	1.42397e+07
A0A5N6RAY3	Glycolipid transfer protein domain-containing protein OS=Carpinus fangiana OX=176857 GN=FH972_014725 PE=4 SV=1	22.4	6.68	■	878	High	0	25.395	309	11	6	6	39	1.41832e+07
Q39419	Polcalcin Bet v 4 OS=Betula pendula OX=3505 GN=BETV4 PE=1 SV=1	9.4	4.94	■	495	High	0	9.086	117	4	2	2	26	13968435
A0A5N6QDR9	UDP-glucuronate decarboxylase OS=Carpinus fangiana OX=176857 GN=FH972_001499 PE=3 SV=1	38.7	7.23	■	958	High	0	15.293	227	9	5	1	15	1.38962e+07
A0A5N6R0H9	Helicase ATP-binding domain-containing protein OS=Carpinus fangiana OX=176857 GN=FH972_008133 PE=3 SV=1	156.4	7.01	■	928	High	0.001	2.39	42	4	1	1	1	13873280
A0A5N6RTA6	3-deoxy-8-phosphooctulonate synthase OS=Carpinus fangiana OX=176857 GN=FH972_020378 PE=3 SV=1	30.3	8.59	■	809	High	0	13.582	212	8	4	4	14	13707532
A0A5N6QF37	3-isopropylmalate dehydrogenase OS=Carpinus fangiana OX=176857 GN=FH972_001917 PE=3 SV=1	43.4	6.14	■	621	High	0	22.098	252	10	6	6	16	1.37075e+07
A0A5N6R395	Chaperone DnaJ C-terminal domain-containing protein OS=Carpinus fangiana OX=176857 GN=FH972_011962 PE=4 SV=1	21.5	9.54	■	706	High	0	11.482	183	15	4	1	15	13329363
A0A5N6RWU9	Probable bifunctional methylthioribulose-1-phosphate dehydratase/enolase-phosphatase E1 OS=Carpinus fangiana OX=176857 GN=FH972_020573 PE=3 SV=1	57.9	5.96	■	597	High	0	16.11	181	9	5	5	11	13257895
A0A5N6R304	Glutamate--cysteine ligase, chloroplastic OS=Carpinus fangiana OX=176857 GN=FH972_012177 PE=3 SV=1	59.2	6.7	■	856	High	0	17.884	259	7	4	4	9	1.31056e+07
A0A5N6QWU1	Scaffold protein Nfu/NifU N-terminal domain-containing protein OS=Carpinus fangiana OX=176857 GN=FH972_007809 PE=3 SV=1	29.9	4.87	■	674	High	0	9.853	124	7	3	3	11	12966893
A0A5N6QZ48	Methylenetetrahydrofolate reductase OS=Carpinus fangiana OX=176857 GN=FH972_008541 PE=3 SV=1	66.9	6.64	■	955	High	0	23.561	266	12	6	6	12	1.29667e+07
A0A5N6QJG0	asparagine--tRNA ligase OS=Carpinus fangiana OX=176857 GN=FH972_003139 PE=3 SV=1	63.6	6.1	■	242	High	0	17.098	217	11	6	6	10	1.29551e+07
A0A660KMH3	Cysteine proteinase inhibitor OS=Carpinus fangiana OX=176857 GN=FH972_010161 PE=3 SV=1	11.2	7.24	■	556	High	0	3.443	39	12	1	1	10	1.29047e+07
A0A5N6RCY8	ATP citrate synthase OS=Carpinus fangiana OX=176857 GN=FH972_015313 PE=4 SV=1	65.7	7.5	■	804	High	0	27.334	271	12	7	7	16	1.28634e+07
A0A660KUZ2	Neutral ceramidase OS=Carpinus fangiana OX=176857 GN=FH972_011628 PE=3 SV=1	86.4	7.2	■	565	High	0	7.876	139	5	3	2	4	12726140
A0A5N6QMM2	N-acyl-aliphatic-L-amino acid amidohydrolase OS=Carpinus fangiana OX=176857 GN=FH972_004793 PE=3 SV=1	50	5.72	■	579	High	0	18.282	174	12	5	5	15	1.2638e+07
A0A5N6RTY6	Enoyl-ACP reductase OS=Carpinus fangiana OX=176857 GN=FH972_020176 PE=3 SV=1	41.6	7.17	■	735	High	0	8.83	132	6	3	1	8	1.2515e+07
A0A5N6RID4	Alpha/beta hydrolase fold-3 domain-containing protein OS=Carpinus fangiana OX=176857 GN=FH972_016098 PE=3 SV=1	32.9	6.15	■	384	High	0	7.033	76	4	2	1	7	12464823
A0A5N6QHQ7	Ribosomal protein L34e OS=Carpinus fangiana OX=176857 GN=FH972_003357 PE=3 SV=1	13.7	11.59	■	807	High	0	5.899	88	4	2	2	17	12207290
A0A5N6QJ32	inositol-3-phosphate synthase OS=Carpinus fangiana OX=176857 GN=FH972_002695 PE=3 SV=1	56.1	5.64	■	933	High	0	16.572	232	9	5	5	10	1.2106e+07
A0A5N6R7L4	ATP-dependent 6-phosphofructokinase OS=Carpinus fangiana OX=176857 GN=PFK PE=3 SV=1	53.2	7.06	■	969	High	0	19.074	292	12	7	7	15	12062886
A0A5N6RTV4	Ras-related protein RABA1f OS=Carpinus fangiana OX=176857 GN=FH972_020627 PE=3 SV=1	24.1	5.69	■	18	High	0	7.857	127	8	3	2	13	1.19358e+07
A0A5N6QDI1	Ras-related protein Rab11C OS=Carpinus fangiana OX=176857 GN=FH972_001409 PE=3 SV=1	24.1	7.4	■	18	High	0	7.857	127	8	3	2	13	1.19358e+07
A0A5N6QNZ4	Ras-related protein RABA2a OS=Carpinus fangiana OX=176857 GN=FH972_004470 PE=3 SV=1	23.9	7.24	■	18	High	0	7.857	127	8	3	2	13	1.19358e+07
A0A5N6QBF3	Homeobox domain-containing protein OS=Carpinus fangiana OX=176857 GN=FH972_000549 PE=3 SV=1	62.7	7.34	■	18	High	0	7.857	127	8	3	2	5	1.19358e+07
A0A660KNJ2	Amidohydrolase-related domain-containing protein OS=Carpinus fangiana OX=176857 GN=FH972_009891 PE=3 SV=1	59.5	5.99	■	921	High	0	8.911	141	10	4	4	6	1.17841e+07
A0A5N6QC13	alpha-glucosidase OS=Carpinus fangiana OX=176857 GN=FH972_000750 PE=3 SV=1	206.1	8.43	■	259	High	0	16.662	127	7	3	3	3	1.17214e+07
A0A5N6QLD8	alanine transaminase OS=Carpinus fangiana OX=176857 GN=FH972_003462 PE=3 SV=1	57.6	6.48	■	896	High	0	26.481	312	9	4	4	11	1.17108e+07
A0A5N6RWK2	NAD(P)H dehydrogenase (quinone) OS=Carpinus fangiana OX=176857 GN=FH972_020476 PE=3 SV=1	21.7	6.38	■	446	High	0	14.294	217	6	3	3	18	1.14301e+07
A0A5N6QX36	T-complex protein 1 subunit zeta OS=Carpinus fangiana OX=176857 GN=FH972_007938 PE=3 SV=1	59.1	6.55	■	213	High	0	19.576	288	10	6	6	12	1.13563e+07
A0A5N6RK72	Nascent polypeptide-associated complex subunit beta OS=Carpinus fangiana OX=176857 GN=FH972_017793 PE=3 SV=1	17.3	8.35	■	105	High	0	12.38	164	4	2	2	19	1.11492e+07
A0A5N6RTT4	DUF3700 domain-containing protein OS=Carpinus fangiana OX=176857 GN=FH972_020549 PE=4 SV=1	27.9	6.79	■	655	High	0	6.721	76	4	2	2	5	1.09654e+07
A0A5N6RU86	Glutamine synthetase OS=Carpinus fangiana OX=176857 GN=FH972_020631 PE=3 SV=1	39	5.47	■	392	High	0	7.931	107	8	3	3	8	1.09569e+07
A0A5N6QT09	ACB domain-containing protein OS=Carpinus fangiana OX=176857 GN=FH972_006613 PE=3 SV=1	72.7	5.26	■	65	High	0	15.363	198	9	4	4	7	1.07984e+07
V5K950	Sucrose synthase OS=Betula luminifera OX=312789 GN=SUS1 PE=2 SV=1	92.6	6.42	■	454	High	0	15.625	190	10	6	6	6	1.07583e+07
A0A5N6R5E9	Eukaryotic translation initiation factor 3 subunit B OS=Carpinus fangiana OX=176857 GN=FH972_013020 PE=3 SV=1	95.3	4.96	■	353	High	0	15.986	267	9	5	2	7	1.06777e+07
A0A5N6R9A7	Small ubiquitin-related modifier OS=Carpinus fangiana OX=176857 GN=FH972_014321 PE=3 SV=1	11.5	5.27	■	263	High	0	3.037	60	4	1	1	10	10543672
O49813	Olee1-like protein OS=Betula pendula OX=3505 PE=2 SV=1	18.4	7.91	■	455	High	0	14.374	135	11	4	4	28	1.0427e+07
A0A5N6RQH4	aminobutyraldehyde dehydrogenase OS=Carpinus fangiana OX=176857 GN=FH972_019065 PE=3 SV=1	54.7	5.71	■	274	High	0	15.887	215	7	4	4	9	1.04181e+07
A0A5N6QDV2	Neprosin domain-containing protein OS=Carpinus fangiana OX=176857 GN=FH972_001111 PE=4 SV=1	57.9	7.12	■	356	High	0	13.708	220	7	4	4	8	1.00873e+07
A0A5N6RG38	Survival protein SurE-like phosphatase/nucleotidase domain-containing protein OS=Carpinus fangiana OX=176857 GN=FH972_015637 PE=3 SV=1	32.7	5.25	■	431	High	0	5.641	60	2	1	1	4	10061247
A0A5N6QXX2	Monocopper oxidase-like protein SKS1 OS=Carpinus fangiana OX=176857 GN=FH972_008189 PE=3 SV=1	66.8	6.13	■	648	High	0	11.623	153	8	4	4	6	9983505
A0A5N6QZP7	(S)-ureidoglycine aminohydrolase cupin domain-containing protein OS=Carpinus fangiana OX=176857 GN=FH972_008026 PE=4 SV=1	15.6	8.65	■	17	High	0	4.355	73	6	2	2	10	9.93529e+06
A0A5N6RV21	protein-tyrosine-phosphatase OS=Carpinus fangiana OX=176857 GN=FH972_019995 PE=3 SV=1	40.8	5.62	■	27	High	0	12.618	186	6	3	3	9	9910416
A0A5N6R808	chorismate mutase OS=Carpinus fangiana OX=176857 GN=FH972_013061 PE=4 SV=1	56.8	5.16	■	589	High	0	2.966	57	4	1	1	2	9827938
A0A5N6RCR0	Calponin-homology (CH) domain-containing protein OS=Carpinus fangiana OX=176857 GN=FH972_014279 PE=4 SV=1	73.7	5.6	■	862	High	0	6.652	89	3	2	2	3	9.75192e+06
A4KA41	Profilin-5 OS=Corylus avellana OX=13451 PE=1 SV=1	14.1	5.71	■	191	High	0	9.575	69	4	1	1	10	9.74799e+06
A0A5N6QIT4	Profilin OS=Carpinus fangiana OX=176857 GN=FH972_003637 PE=3 SV=1	12.7	7.33	■	191	High	0	9.575	69	4	1	1	11	9.74799e+06
A0A660KYQ4	Tropinone reductase I OS=Carpinus fangiana OX=176857 GN=FH972_011568 PE=3 SV=1	29	6.68	■	494	High	0	6.696	113	4	2	2	7	9.68386e+06
A0A5N6RFD1	coproporphyrinogen oxidase OS=Carpinus fangiana OX=176857 GN=FH972_016257 PE=3 SV=1	45.1	7.75	■	247	High	0	16.368	203	7	4	4	11	9.65988e+06
A0A5N6RBW9	Prolyl endopeptidase OS=Carpinus fangiana OX=176857 GN=FH972_014028 PE=3 SV=1	89.3	6.15	■	212	High	0	11.524	156	8	4	4	5	9561032
A0A5N6QQ11	Sialate O-acetylesterase domain-containing protein OS=Carpinus fangiana OX=176857 GN=FH972_004572 PE=4 SV=1	27.4	6.58	■	707	High	0	21.243	155	7	4	4	19	9547457
A0A5N6QNQ9	PCI domain-containing protein OS=Carpinus fangiana OX=176857 GN=FH972_005261 PE=3 SV=1	55.6	8.43	■	126	High	0	14.982	234	9	5	5	10	9.30031e+06
A0A5N6R9S6	mannan endo-1,4-beta-mannosidase OS=Carpinus fangiana OX=176857 GN=FH972_013856 PE=3 SV=1	47.3	7.66	■	504	High	0	5.566	91	4	2	2	4	9.2804e+06
A0A5N6QRD9	Adenylyl cyclase-associated protein OS=Carpinus fangiana OX=176857 GN=FH972_005008 PE=3 SV=1	59.2	7.11	■	646	High	0	2.627	49	2	1	1	1	9258650
A0A5N6QNF5	Nucleoside phosphorylase domain-containing protein OS=Carpinus fangiana OX=176857 GN=FH972_005173 PE=4 SV=1	27.6	4.77	■	920	High	0	11.192	103	6	2	2	11	9.17518e+06
A0A4D6Q358	Actin OS=Betula platyphylla OX=78630 PE=2 SV=1	41.7	5.49	■	793	High	0	13.884	222	9	5	5	14	9.14511e+06
A0A5N6QK05	Thiol protease aleurain-like OS=Carpinus fangiana OX=176857 GN=FH972_002985 PE=3 SV=1	39.2	6.96	■	681	High	0	14.483	170	4	2	2	10	9.12922e+06
A0A5N6QT30	TCTP domain-containing protein OS=Carpinus fangiana OX=176857 GN=FH972_006633 PE=3 SV=1	19	4.7	■	435	High	0	3.262	59	4	1	1	5	9014978
A0A2U8U287	Translationally-controlled tumor protein OS=Betula pendula OX=3505 PE=2 SV=1	18.9	4.73	■	435	High	0	3.262	59	4	1	1	5	9014978
A0A5N6QM39	Water stress and hypersensitive response domain-containing protein OS=Carpinus fangiana OX=176857 GN=FH972_003867 PE=3 SV=1	16.3	5.36	■	543	High	0	4.918	88	2	1	1	7	8877009
A0A5N6QRV1	Late embryogenesis abundant protein LEA-2 subgroup domain-containing protein OS=Carpinus fangiana OX=176857 GN=FH972_005667 PE=4 SV=1	7.6	4.72	■	543	High	0	4.918	88	2	1	1	16	8877009
A0A5N6QJL2	NADH-cytochrome b5 reductase OS=Carpinus fangiana OX=176857 GN=FH972_003348 PE=3 SV=1	36	8.76	■	634	High	0	12.746	139	8	4	4	13	8.72464e+06
A0A5N6QJL6	Protein BOLA2 OS=Carpinus fangiana OX=176857 GN=FH972_002868 PE=3 SV=1	10.4	5.83	■	518	High	0	8.423	121	6	3	3	29	8.61864e+06
A0A5N6RV02	Extradiol ring-cleavage dioxygenase class III enzyme subunit B domain-containing protein OS=Carpinus fangiana OX=176857 GN=FH972_020927 PE=3 SV=1	29.5	6.89	■	644	High	0	4.221	69	4	2	2	8	8.56907e+06
A0A5N6RKC5	Succinate--CoA ligase [ADP-forming] subunit alpha, mitochondrial OS=Carpinus fangiana OX=176857 GN=FH972_017838 PE=3 SV=1	34.4	8.75	■	777	High	0	13.031	147	6	3	3	11	8.45386e+06
A0A5N6QWR1	PDZ domain-containing protein OS=Carpinus fangiana OX=176857 GN=FH972_007838 PE=3 SV=1	112.4	6.06	■	157	High	0	18.726	258	10	5	5	6	8.34727e+06
A0A5N6R728	Inositol-tetrakisphosphate 1-kinase OS=Carpinus fangiana OX=176857 GN=FH972_012475 PE=3 SV=1	39.6	6.47	■	658	High	0	3.652	44	3	2	2	5	8.31121e+06
A0A5N6QCY1	Obg-like ATPase 1 OS=Carpinus fangiana OX=176857 GN=FH972_000812 PE=3 SV=1	44.5	6.7	■	490	High	0	10.313	154	8	4	4	9	8.10991e+06
A0A5N6L4T7	RuBisCO large subunit-binding protein subunit alpha OS=Carpinus fangiana OX=176857 GN=FH972_026389 PE=3 SV=1	61.9	5.41	■	117	High	0	16.256	238	10	5	5	9	8102223
A0A5N6RQU6	Uroporphyrinogen decarboxylase OS=Carpinus fangiana OX=176857 GN=FH972_019567 PE=3 SV=1	161.4	8.15	■	381	High	0	3.69	94	3	2	2	1	8.0811e+06
A0A5N6QEM8	Acyl-CoA-binding domain-containing protein 4 OS=Carpinus fangiana OX=176857 GN=FH972_001778 PE=4 SV=1	56.9	6.09	■	420	High	0	5.01	104	4	2	2	4	8009333
A0A5N6RFA4	glutamine--tRNA ligase OS=Carpinus fangiana OX=176857 GN=FH972_015867 PE=3 SV=1	103.5	7.08	■	57	High	0	9.664	171	7	4	4	4	7991102
A0A5N6RUB3	DhaK domain-containing protein OS=Carpinus fangiana OX=176857 GN=FH972_020658 PE=4 SV=1	61.3	5.15	■	771	High	0	22.646	148	7	3	3	7	7.97202e+06
A0A5N6RHD7	VHS domain-containing protein OS=Carpinus fangiana OX=176857 GN=FH972_016038 PE=3 SV=1	43.6	4.83	■	816	High	0	13.455	202	8	4	4	10	7.94266e+06
A0A5N6QFB8	fructokinase OS=Carpinus fangiana OX=176857 GN=FH972_001817 PE=3 SV=1	34.3	5.43	■	183	High	0	4.235	84	8	2	1	5	7.79481e+06
A0A5N6QYE9	Cytochrome b5 heme-binding domain-containing protein OS=Carpinus fangiana OX=176857 GN=FH972_008308 PE=3 SV=1	22.7	4.51	■	197	High	0	9.032	90	5	2	2	13	7.74168e+06
A0A5N6QD99	Cyclic phosphodiesterase OS=Carpinus fangiana OX=176857 GN=FH972_001065 PE=4 SV=1	22	5.14	■	948	High	0.003	2.078	47	4	1	1	4	7.73574e+06
A0A5N6RGR9	Malectin-like domain-containing protein OS=Carpinus fangiana OX=176857 GN=FH972_015616 PE=4 SV=1	56.3	7.66	■	360	High	0.003	2.241	29	2	1	1	2	7.73204e+06
A0A5N6QE21	Ig-like domain-containing protein OS=Carpinus fangiana OX=176857 GN=FH972_002065 PE=4 SV=1	94.3	5.22	■	865	High	0	11.521	182	6	3	3	4	7.69238e+06
A0A5N6R4P5	adenine phosphoribosyltransferase OS=Carpinus fangiana OX=176857 GN=FH972_012764 PE=3 SV=1	20.2	6.57	■	43	High	0.003	2.162	39	2	1	1	5	7503121
A0A660KU47	Malonyl-CoA:ACP transacylase (MAT) domain-containing protein OS=Carpinus fangiana OX=176857 GN=FH972_011772 PE=4 SV=1	80.2	6.49	■	273	High	0	16.57	168	5	3	3	6	7.49032e+06
A0A5N6RGE2	CCT-theta OS=Carpinus fangiana OX=176857 GN=FH972_016437 PE=3 SV=1	58.8	5.54	■	210	High	0	18.632	282	8	5	5	10	7.48792e+06
A0A5N6QZF4	KOW domain-containing protein OS=Carpinus fangiana OX=176857 GN=FH972_008678 PE=3 SV=1	18.6	10.39	■	680	High	0	6.317	71	4	2	2	12	7.40124e+06
A0A5N6QNN7	Ubiquitin receptor RAD23 OS=Carpinus fangiana OX=176857 GN=FH972_004170 PE=3 SV=1	40.5	4.77	■	732	High	0	5.596	49	4	2	2	5	7.37404e+06
A0A5N6QJH6	Serine aminopeptidase S33 domain-containing protein OS=Carpinus fangiana OX=176857 GN=FH972_003071 PE=4 SV=1	33.8	7.42	■	364	High	0	6.764	91	3	2	2	8	7.3148e+06
A0A5N6QYQ2	acylaminoacyl-peptidase OS=Carpinus fangiana OX=176857 GN=FH972_008401 PE=4 SV=1	89.6	6.95	■	100	High	0	18.409	264	8	4	4	6	7.30944e+06
A0A5N6R2V3	5'-deoxynucleotidase OS=Carpinus fangiana OX=176857 GN=FH972_008793 PE=3 SV=1	29.7	7.17	■	47	High	0	12.805	139	6	4	4	19	7.25132e+06
A0A5N6RRI3	Agmatine deiminase OS=Carpinus fangiana OX=176857 GN=FH972_019856 PE=4 SV=1	30.2	6.54	■	252	High	0	7.87	93	4	2	2	7	7.22394e+06
A0A5N6RBS0	Phosphotransferase OS=Carpinus fangiana OX=176857 GN=FH972_013944 PE=3 SV=1	67.7	5.72	■	30	High	0	18.851	250	7	4	4	8	7.21371e+06
A0A5N6RIR8	Pyrroline-5-carboxylate reductase OS=Carpinus fangiana OX=176857 GN=FH972_016709 PE=3 SV=1	28.8	8.81	■	289	High	0	6.142	108	4	2	2	7	7.19386e+06
A0A5N6R3R2	Single-stranded DNA binding protein Ssb-like OB fold domain-containing protein OS=Carpinus fangiana OX=176857 GN=FH972_009146 PE=4 SV=1	15.3	7.2	■	249	High	0	9.437	86	5	3	3	26	7.1805e+06
A0A5N6RPY5	phosphoserine phosphatase OS=Carpinus fangiana OX=176857 GN=FH972_019332 PE=4 SV=1	36.9	7.94	■	182	High	0	10.372	125	6	3	3	10	7.17319e+06
A0A5N6RHC4	ATP synthase subunit beta OS=Carpinus fangiana OX=176857 GN=FH972_015797 PE=3 SV=1	59.8	6.2	■	719	High	0	12.785	174	5	3	3	7	7.05543e+06
A0A5N6RG96	Calcineurin-like phosphoesterase domain-containing protein OS=Carpinus fangiana OX=176857 GN=FH972_016561 PE=4 SV=1	35.4	6.13	■	346	High	0	14.307	126	5	2	2	11	7002174
A0A5N6QYF9	Peptidase M20 dimerisation domain-containing protein OS=Carpinus fangiana OX=176857 GN=FH972_008373 PE=4 SV=1	87	8.51	■	541	High	0	20.954	275	7	4	2	7	6.99996e+06
A0A0A7RAT5	Eukaryotic peptide chain release factor GTP-binding subunit OS=Betula luminifera OX=312789 PE=2 SV=1	56.8	5.4	■	269	High	0	13.032	177	6	3	3	8	6.86697e+06
A0A5N6QKH9	Inositol oxygenase OS=Carpinus fangiana OX=176857 GN=FH972_003147 PE=3 SV=1	35.3	5.3	■	423	High	0	5.914	81	6	2	2	8	6.82396e+06
A0A5N6QCH3	GST N-terminal domain-containing protein OS=Carpinus fangiana OX=176857 GN=FH972_001568 PE=4 SV=1	33.9	8.6	■	834	High	0	12.689	84	6	2	2	11	6.81628e+06
A0A5N6QHF8	Xaa-Pro dipeptidase OS=Carpinus fangiana OX=176857 GN=FH972_003118 PE=3 SV=1	52.9	5.47	■	850	High	0	11.078	140	5	3	3	8	6.78416e+06
A0A5N6QSG2	fumarate hydratase OS=Carpinus fangiana OX=176857 GN=FH972_005865 PE=3 SV=1	53.3	8.16	■	294	High	0	20.112	258	8	4	4	13	6.76948e+06
A0A5N6QJG3	Pyruvate dehydrogenase E1 component subunit alpha OS=Carpinus fangiana OX=176857 GN=FH972_003735 PE=4 SV=1	47.9	7.34	■	629	High	0	6.791	77	3	3	3	7	6.71824e+06
A0A5N6QE37	Glucosidase II subunit alpha OS=Carpinus fangiana OX=176857 GN=FH972_002191 PE=3 SV=1	105.3	6.37	■	968	High	0	9.865	152	7	4	4	4	6.6371e+06
A0A5N6QXI6	ACT domain-containing protein OS=Carpinus fangiana OX=176857 GN=FH972_008078 PE=3 SV=1	100.4	7.21	■	934	High	0	14.323	173	6	3	3	4	6557017
A0A5N6QWX4	pyridoxal kinase OS=Carpinus fangiana OX=176857 GN=FH972_007847 PE=3 SV=1	37.6	7.9	■	628	High	0	2.849	48	2	1	1	3	6489804
A0A5N6R2S0	RmlD-like substrate binding domain-containing protein OS=Carpinus fangiana OX=176857 GN=FH972_012087 PE=4 SV=1	33.7	7.33	■	71	High	0	12.347	141	5	4	4	13	6.41806e+06
B0FA03	ATP synthase subunit alpha (Fragment) OS=Betula nigra OX=3508 GN=atp1 PE=3 SV=1	44.4	6.93	■	424	High	0	4.307	46	4	2	2	5	6.3139e+06
A0A5N6QIY8	aldehyde dehydrogenase (NAD(+)) OS=Carpinus fangiana OX=176857 GN=FH972_002976 PE=3 SV=1	54.8	6.05	■	895	High	0	11.396	158	6	3	3	7	6.27463e+06
A0A5N6Q7Z2	UBX domain-containing protein OS=Carpinus fangiana OX=176857 GN=FH972_000161 PE=4 SV=1	32.5	6.44	■	231	High	0	3.035	43	2	1	1	5	6.15534e+06
A0A5N6QBR9	pyruvate decarboxylase OS=Carpinus fangiana OX=176857 GN=FH972_000581 PE=3 SV=1	54.9	5.83	■	599	High	0	4.172	81	3	2	1	3	6.14207e+06
A0A5N6L650	Cell wall hydroxyproline-rich glycoprotein OS=Carpinus fangiana OX=176857 GN=FH972_027083 PE=4 SV=1	57.4	7.9	■	836	High	0.005	1.801	48	3	1	1	1	6.1406e+06
A0A660KSE7	Methionine aminopeptidase OS=Carpinus fangiana OX=176857 GN=FH972_011193 PE=3 SV=1	44.7	6.99	■	2	High	0	4.717	66	4	2	2	4	6.09664e+06
A0A5N6REG3	Nudix hydrolase domain-containing protein OS=Carpinus fangiana OX=176857 GN=FH972_014854 PE=4 SV=1	20.1	4.89	■	734	High	0	2.878	66	4	1	1	5	6085595
A0A5N6RGJ0	glutathione-specific gamma-glutamylcyclotransferase OS=Carpinus fangiana OX=176857 GN=FH972_016001 PE=4 SV=1	21.2	5.66	■	855	High	0	5.33	46	4	2	2	10	6.08453e+06
A0A5N6QWP8	DUF538 domain-containing protein OS=Carpinus fangiana OX=176857 GN=FH972_006718 PE=4 SV=1	17.7	6.06	■	671	High	0	2.729	52	2	1	1	5	6077873
A0A5N6RLG3	Cell division cycle protein 48 homolog OS=Carpinus fangiana OX=176857 GN=FH972_017590 PE=3 SV=1	89.5	5.29	■	386	High	0	10.709	159	6	3	3	4	6.03439e+06
A0A5N6RSE8	Aconitase A/isopropylmalate dehydratase small subunit swivel domain-containing protein OS=Carpinus fangiana OX=176857 GN=FH972_019694 PE=4 SV=1	27.3	7.42	■	70	High	0	11.753	162	3	2	2	12	6.01404e+06
A0A5N6QP63	Damage-control phosphatase ARMT1-like metal-binding domain-containing protein OS=Carpinus fangiana OX=176857 GN=FH972_005391 PE=3 SV=1	79.7	7.88	■	283	High	0	4.946	91	4	2	2	3	6.00388e+06
A0A5N6QRY3	Phosphoglycolate phosphatase OS=Carpinus fangiana OX=176857 GN=FH972_006217 PE=4 SV=1	41.3	8.63	■	918	High	0	9.858	154	5	3	3	8	5.96396e+06
A0A5N6RNU9	Polyadenylate-binding protein OS=Carpinus fangiana OX=176857 GN=FH972_018064 PE=3 SV=1	71.5	7.83	■	973	High	0	15.792	222	6	3	3	6	5.93547e+06
Q9FEM4	catalase (Fragment) OS=Betula pendula OX=3505 GN=cat PE=2 SV=1	17.1	5.48	■	483	High	0	9.935	154	4	2	2	19	5.84526e+06
A0A5N6QA79	Calcyclin-binding protein OS=Carpinus fangiana OX=176857 GN=FH972_000939 PE=4 SV=1	38.2	7.3	■	201	High	0	6.863	80	3	2	2	6	5826602
A0A5N6QF76	4-hydroxy-tetrahydrodipicolinate synthase OS=Carpinus fangiana OX=176857 GN=FH972_001704 PE=3 SV=1	39.4	7.59	■	563	High	0	6.436	89	4	2	2	5	5748394
A0A5N6QQK8	Vacuolar proton pump subunit B OS=Carpinus fangiana OX=176857 GN=FH972_005283 PE=3 SV=1	113.7	5.47	■	310	High	0	7.582	70	5	3	3	3	5.73941e+06
A0A5N6QRY1	peptidylprolyl isomerase OS=Carpinus fangiana OX=176857 GN=FH972_005697 PE=4 SV=1	12.1	7.97	■	601	High	0	9.671	112	4	2	2	24	5.65511e+06
A0A5N6QL86	methionine S-methyltransferase OS=Carpinus fangiana OX=176857 GN=FH972_004427 PE=3 SV=1	121	5.83	■	730	High	0	6.192	100	4	2	2	2	5.52476e+06
A0A5N6Q826	Aminomethyltransferase OS=Carpinus fangiana OX=176857 GN=FH972_000202 PE=3 SV=1	44.4	8.82	■	306	High	0	5.742	108	5	2	2	5	5.48635e+06
A0A5N6QVC6	Ribosomal protein L14b/L23e OS=Carpinus fangiana OX=176857 GN=FH972_006370 PE=3 SV=1	13.1	10.13	■	510	High	0.003	2.046	50	2	1	1	6	5.45178e+06
A0A5N6QXP0	K Homology domain-containing protein OS=Carpinus fangiana OX=176857 GN=FH972_007577 PE=4 SV=1	58.5	6.48	■	664	High	0	4.669	65	4	2	2	3	5405028
A0A5N6RBK8	Glutamate decarboxylase OS=Carpinus fangiana OX=176857 GN=FH972_015087 PE=3 SV=1	54.7	6.29	■	1	High	0.005	1.851	23	1	1	1	1	5.38633e+06
A0A5N6QSP2	Lipoyl-binding domain-containing protein OS=Carpinus fangiana OX=176857 GN=FH972_006246 PE=4 SV=1	43.5	6.57	■	225	High	0	3.282	36	2	1	1	3	5311762
A0A5N6QMU3	Phospholipase A-2-activating protein OS=Carpinus fangiana OX=176857 GN=FH972_004975 PE=4 SV=1	83.9	5.5	■	880	High	0.002	2.32	40	3	1	1	1	5292574
A0A5N6R618	MEMO1 family protein OS=Carpinus fangiana OX=176857 GN=FH972_013117 PE=3 SV=1	32.7	6.58	■	437	High	0	7.835	77	4	2	2	9	5.26477e+06
A0A5N6RNF1	PITH domain-containing protein OS=Carpinus fangiana OX=176857 GN=FH972_017936 PE=3 SV=1	22.4	5.17	■	651	High	0	11.507	158	5	2	2	14	5263885
A0A5N6QN56	Costars domain-containing protein OS=Carpinus fangiana OX=176857 GN=FH972_004847 PE=3 SV=1	15.7	5.57	■	868	High	0	7.595	102	4	2	2	14	5.21656e+06
A0A5N6RMZ7	4-coumarate--CoA ligase OS=Carpinus fangiana OX=176857 GN=FH972_017621 PE=4 SV=1	68.4	8.97	■	561	High	0.008	1.722	47	2	1	1	1	5117266
A0A5N6QUR0	Mitochondrial import receptor subunit TOM20 OS=Carpinus fangiana OX=176857 GN=FH972_007228 PE=3 SV=1	22.1	6.4	■	617	High	0	7.776	99	4	2	2	10	5.0965e+06
A0A5N6RUR7	non-reducing end alpha-L-arabinofuranosidase OS=Carpinus fangiana OX=176857 GN=FH972_019926 PE=3 SV=1	74.4	5.29	■	167	High	0	9.044	95	6	3	3	4	5.08713e+06
A0A5N6QWS1	acetate--CoA ligase OS=Carpinus fangiana OX=176857 GN=FH972_007126 PE=3 SV=1	78.2	5.87	■	419	High	0	2.671	32	3	1	1	2	5081218
A0A5N6RK76	GRAM domain-containing protein OS=Carpinus fangiana OX=176857 GN=FH972_017694 PE=4 SV=1	76.7	5.88	■	737	High	0	3.584	70	5	2	2	2	5.04985e+06
A0A660KVW4	leucine--tRNA ligase OS=Carpinus fangiana OX=176857 GN=FH972_010638 PE=3 SV=1	125.8	6.23	■	554	High	0	17.031	271	8	5	5	5	5.03532e+06
A0A5N6R6V0	Ribosomal protein L30 ferredoxin-like fold domain-containing protein OS=Carpinus fangiana OX=176857 GN=FH972_013465 PE=3 SV=1	28.5	9.98	■	322	High	0	6.986	88	4	2	2	9	5010652
A0A5N6RJ36	Peptidase M16 N-terminal domain-containing protein OS=Carpinus fangiana OX=176857 GN=FH972_016822 PE=3 SV=1	122.9	8.25	■	506	High	0	7.639	90	5	3	3	3	5.00877e+06
A0A5N6R6Q9	Pectin acetylesterase OS=Carpinus fangiana OX=176857 GN=FH972_012634 PE=3 SV=1	44	7.83	■	817	High	0	14.69	146	6	3	3	11	4.99606e+06
A0A5N6R9B0	Serine hydrolase domain-containing protein OS=Carpinus fangiana OX=176857 GN=FH972_013709 PE=4 SV=1	24.9	5.83	■	440	High	0	2.794	47	2	1	1	4	4.98135e+06
A0A5N6R8V1	Putative gamma-glutamylcyclotransferase OS=Carpinus fangiana OX=176857 GN=FH972_013313 PE=4 SV=1	19.7	5.38	■	887	High	0	7.522	52	4	2	2	13	4.97691e+06
A0A5N6R2D6	6,7-dimethyl-8-ribityllumazine synthase OS=Carpinus fangiana OX=176857 GN=FH972_008529 PE=3 SV=1	131.6	6.67	■	359	High	0.004	1.94	50	2	1	1	1	4.8698e+06
A0A5N6QNU4	Alkaline/neutral invertase OS=Carpinus fangiana OX=176857 GN=FH972_005176 PE=3 SV=1	66.6	6.28	■	299	High	0	13.664	161	6	3	2	6	4.83915e+06
A0A5N6L6A1	Heparanase-like protein 3 OS=Carpinus fangiana OX=176857 GN=FH972_027105 PE=3 SV=1	61.7	8.7	■	46	High	0	8.18	99	8	3	3	5	4.82586e+06
A0A5N6QFC5	Transketolase N-terminal domain-containing protein OS=Carpinus fangiana OX=176857 GN=FH972_001751 PE=4 SV=1	22	9.09	■	79	High	0	4.994	66	4	2	2	8	4.80747e+06
A0A5N6RHP5	DNA damage-inducible protein 1 OS=Carpinus fangiana OX=176857 GN=FH972_016939 PE=3 SV=1	44.6	5.07	■	725	High	0	8.509	90	3	2	2	5	4.72678e+06
A0A5N6RWD7	NADH dehydrogenase [ubiquinone] 1 alpha subcomplex subunit 12 OS=Carpinus fangiana OX=176857 GN=FH972_020336 PE=3 SV=1	120.7	6.92	■	262	High	0	27.46	359	27	9	1	7	4.70878e+06
A0A5N6R7I4	Protein CutA, chloroplastic OS=Carpinus fangiana OX=176857 GN=FH972_013698 PE=3 SV=1	21	8.46	■	286	High	0	4.896	50	4	1	1	6	4.69568e+06
A0A5N6RS56	glutamate synthase (ferredoxin) OS=Carpinus fangiana OX=176857 GN=FH972_020008 PE=3 SV=1	177.6	7.14	■	669	High	0	11.327	165	7	4	4	2	4.67352e+06
A0A5N6QUX9	Fe2OG dioxygenase domain-containing protein OS=Carpinus fangiana OX=176857 GN=FH972_006973 PE=3 SV=1	40.5	5.68	■	393	High	0	8.776	136	6	3	3	9	4.64296e+06
A0A5N6RB33	Longin domain-containing protein OS=Carpinus fangiana OX=176857 GN=FH972_014886 PE=3 SV=1	19.8	7.27	■	194	High	0	4.009	33	2	1	1	7	4569333
A0A5N6QIC2	V-SNARE coiled-coil homology domain-containing protein OS=Carpinus fangiana OX=176857 GN=FH972_002559 PE=3 SV=1	24.8	8.88	■	194	High	0	4.009	33	2	1	1	5	4569333
A0A5N6RDA4	ATP-dependent (S)-NAD(P)H-hydrate dehydratase OS=Carpinus fangiana OX=176857 GN=FH972_015597 PE=3 SV=1	40.8	8.54	■	293	High	0	6.601	76	4	3	3	7	4.50393e+06
A0A5N6QYT1	Vesicle transport v-SNARE N-terminal domain-containing protein OS=Carpinus fangiana OX=176857 GN=FH972_007591 PE=3 SV=1	24.4	9.38	■	974	High	0	6.761	104	4	2	2	9	4.48928e+06
A0A125R6H0	LEA1 OS=Betula platyphylla OX=78630 PE=2 SV=1	16.5	4.96	■	397	High	0	8.924	131	6	3	3	25	4477549
A0A5N6RRQ1	4-alpha-glucanotransferase OS=Carpinus fangiana OX=176857 GN=FH972_019951 PE=3 SV=1	112.2	6.32	■	192	High	0	10.741	168	6	3	3	4	4458259
A0A5N6QZN5	hydroxymethylbilane synthase OS=Carpinus fangiana OX=176857 GN=FH972_008746 PE=3 SV=1	41.2	7.93	■	501	High	0	12.495	160	6	3	3	9	4.42511e+06
A0A5N6R1U7	Carbonic anhydrase OS=Carpinus fangiana OX=176857 GN=FH972_009149 PE=3 SV=1	28.6	6.4	■	135	High	0	13.677	168	6	4	4	16	4353612
A0A5N6Q9Z1	DNA damage-binding protein 1 OS=Carpinus fangiana OX=176857 GN=FH972_000850 PE=3 SV=1	121.5	5.34	■	190	High	0	8.639	145	5	3	3	2	4.18475e+06
A0A5N6QGJ4	CTLH domain-containing protein OS=Carpinus fangiana OX=176857 GN=FH972_001958 PE=4 SV=1	122.1	7.11	■	788	High	0	8.249	85	4	3	1	3	4.13605e+06
A0A5N6QNE6	Peptidase C1A papain C-terminal domain-containing protein OS=Carpinus fangiana OX=176857 GN=FH972_004932 PE=3 SV=1	32.7	5.86	■	852	High	0.003	2.07	30	2	1	1	3	4098169
Q93YJ3	Cysteine proteinase (Fragment) OS=Betula pendula OX=3505 GN=cyp1 PE=2 SV=1	14.2	5.24	■	652	High	0	7.987	59	4	2	2	23	4.07861e+06
A0A5N6RDP4	CMP/dCMP-type deaminase domain-containing protein OS=Carpinus fangiana OX=176857 GN=FH972_015745 PE=4 SV=1	19.5	5.6	■	497	High	0	11.74	145	3	2	2	17	4060608
Q38709	Thiamine thiazole synthase, chloroplastic OS=Alnus glutinosa OX=3517 GN=THI1 PE=2 SV=1	37	5.67	■	350	High	0	11.15	130	4	3	3	10	4052331
A0A5N6RM81	PPM-type phosphatase domain-containing protein OS=Carpinus fangiana OX=176857 GN=FH972_018530 PE=4 SV=1	38.6	5.14	■	148	High	0	4.325	65	4	2	2	5	3.99996e+06
A0A5N6KZT4	Ribosomal protein L5 C-terminal domain-containing protein OS=Carpinus fangiana OX=176857 GN=FH972_024754 PE=3 SV=1	19.7	9.92	■	87	High	0	4.984	79	4	2	2	9	3.99746e+06
A0A5N6QI44	Serine-threonine kinase receptor-associated protein OS=Carpinus fangiana OX=176857 GN=FH972_003323 PE=3 SV=1	37.9	5.29	■	251	High	0	11.516	119	5	2	2	8	3.97877e+06
A0A660KS54	Asparagine synthetase [glutamine-hydrolyzing] OS=Carpinus fangiana OX=176857 GN=FH972_011720 PE=4 SV=1	65.8	6.38	■	357	High	0	10.598	136	4	3	3	6	3.89078e+06
A0A5N6QY20	Transmembrane protein 33 homolog OS=Carpinus fangiana OX=176857 GN=FH972_007968 PE=3 SV=1	39.5	9.76	■	515	High	0	6.449	92	2	1	1	4	3.87804e+06
A0A5N6QHG4	cytidine deaminase OS=Carpinus fangiana OX=176857 GN=FH972_003099 PE=3 SV=1	31.4	6.38	■	596	High	0	5.86	83	4	2	2	8	3.80902e+06
A0A5N6QCL3	N-acetyltransferase domain-containing protein OS=Carpinus fangiana OX=176857 GN=FH972_001671 PE=4 SV=1	25.7	6.87	■	394	High	0	7.057	83	2	2	2	9	3.77643e+06
A0A5N6R1Z6	Major facilitator superfamily (MFS) profile domain-containing protein OS=Carpinus fangiana OX=176857 GN=FH972_009458 PE=3 SV=1	118.1	7.93	■	901	High	0	3.692	47	2	1	1	1	3.7467e+06
A0A5N6R3M1	Eukaryotic translation initiation factor 5A OS=Carpinus fangiana OX=176857 GN=FH972_008918 PE=3 SV=1	15	5.72	■	52	High	0	4.207	64	5	2	2	13	3.73249e+06
A0A0F7G7M1	Heat shock protein 83-like protein (Fragment) OS=Betula luminifera OX=312789 GN=HSP83 PE=2 SV=1	15.5	4.91	■	520	High	0	17.586	268	19	5	1	38	3.71695e+06
A0A5N6QZ54	Pirin-like protein OS=Carpinus fangiana OX=176857 GN=FH972_008560 PE=3 SV=1	35.5	8.85	■	99	High	0	9.389	130	5	3	3	13	3.70959e+06
A0A5N6R2G7	UDP-glucose 4-epimerase OS=Carpinus fangiana OX=176857 GN=FH972_011992 PE=3 SV=1	38.2	7.72	■	564	High	0	6.648	68	2	1	1	5	3.707e+06
A0A5N6QG05	HTH OST-type domain-containing protein OS=Carpinus fangiana OX=176857 GN=FH972_002810 PE=4 SV=1	113.4	6.81	■	478	High	0.008	1.726	21	2	1	1	1	3.70037e+06
A0A5N6RWC2	Tryptophan synthase OS=Carpinus fangiana OX=176857 GN=FH972_020393 PE=3 SV=1	118.6	9.57	■	344	High	0	4.881	82	3	2	2	2	3.62006e+06
A0A5N6RUH1	Lipocalin/cytosolic fatty-acid binding domain-containing protein OS=Carpinus fangiana OX=176857 GN=FH972_020852 PE=3 SV=1	21.4	7.31	■	198	High	0.004	2.017	43	2	1	1	5	3.5806e+06
A0A5N6QW83	Serine protease EDA2 OS=Carpinus fangiana OX=176857 GN=FH972_006947 PE=3 SV=1	54.4	6.79	■	77	High	0	8.285	86	4	2	2	4	3.48993e+06
A0A5N6QP04	phosphoribosylamine--glycine ligase OS=Carpinus fangiana OX=176857 GN=FH972_004480 PE=3 SV=1	56	6.37	■	939	High	0	4.753	84	4	2	2	3	3.47521e+06
A0A5N6RI25	GOLD domain-containing protein OS=Carpinus fangiana OX=176857 GN=FH972_016978 PE=4 SV=1	50.5	5.58	■	662	High	0.003	2.05	45	2	1	1	2	3449958
A0A5N6RXF8	Ubiquitin-fold modifier-conjugating enzyme 1 OS=Carpinus fangiana OX=176857 GN=FH972_020694 PE=3 SV=1	19.7	8.15	■	708	High	0	2.862	50	2	1	1	6	3.40966e+06
A0A5N6RCZ8	UspA domain-containing protein OS=Carpinus fangiana OX=176857 GN=FH972_015323 PE=4 SV=1	22.2	8.54	■	727	High	0.001	2.499	32	2	1	1	4	3.38894e+06
A0A5N6RUF1	Biotin carboxylase OS=Carpinus fangiana OX=176857 GN=FH972_020743 PE=4 SV=1	58.3	8.32	■	748	High	0	8.944	134	4	2	2	5	3375130
A0A5N6QV63	Aminotransferase class V domain-containing protein OS=Carpinus fangiana OX=176857 GN=FH972_006769 PE=4 SV=1	49.7	6.79	■	300	High	0	2.67	29	1	1	1	2	3355261
A0A5N6QTN8	Bifunctional inhibitor/plant lipid transfer protein/seed storage helical domain-containing protein OS=Carpinus fangiana OX=176857 GN=FH972_006114 PE=4 SV=1	22.1	8.27	■	101	High	0	9.687	63	3	1	1	8	3.28511e+06
A0A5N6R972	Nitrile-specifier protein 5 OS=Carpinus fangiana OX=176857 GN=FH972_014222 PE=4 SV=1	34.9	5.88	■	642	High	0	3.396	37	2	1	1	3	3275518
A0A5N6RJ96	3-oxoacyl-[acyl-carrier-protein] reductase OS=Carpinus fangiana OX=176857 GN=FH972_016435 PE=3 SV=1	28	7.11	■	172	High	0	3.496	60	3	2	2	7	3.27031e+06
A0A5N6RG57	Fumarylacetoacetase-like C-terminal domain-containing protein OS=Carpinus fangiana OX=176857 GN=FH972_015422 PE=3 SV=1	23.6	6.96	■	916	High	0	4.509	52	2	1	1	6	3.2318e+06
A0A5N6RT72	Succinate-semialdehyde dehydrogenase OS=Carpinus fangiana OX=176857 GN=FH972_019371 PE=3 SV=1	59.9	7.97	■	500	High	0	6.257	96	3	2	2	4	3.20685e+06
A0A5N6RUV5	Indole-3-acetic acid-amido synthetase GH3.6 OS=Carpinus fangiana OX=176857 GN=FH972_020473 PE=3 SV=1	69.1	5.85	■	204	High	0	3.122	76	2	1	1	2	3205537
A0A5N6R6U0	DNA ligase OS=Carpinus fangiana OX=176857 GN=FH972_013456 PE=3 SV=1	162.9	8.02	■	891	High	0	4.928	79	2	1	1	1	3.17243e+06
A0A5N6QM35	GST C-terminal domain-containing protein OS=Carpinus fangiana OX=176857 GN=FH972_003683 PE=4 SV=1	30.2	7.14	■	255	High	0.005	1.88	32	1	1	1	3	3154927
A0A660KPV0	Choline kinase N-terminal domain-containing protein OS=Carpinus fangiana OX=176857 GN=FH972_010956 PE=3 SV=1	41.3	5.58	■	857	High	0	7.242	87	5	3	3	7	3.12633e+06
A0A5N6L509	Dihydroorotate dehydrogenase (quinone), mitochondrial OS=Carpinus fangiana OX=176857 GN=FH972_026658 PE=3 SV=1	53	9.45	■	829	High	0.005	1.862	48	2	1	1	2	3.00048e+06
A0A5N6RGB3	Condensin-2 complex subunit H2 OS=Carpinus fangiana OX=176857 GN=FH972_015426 PE=3 SV=1	141.6	6.37	■	493	High	0	6.934	68	9	3	2	3	2.99869e+06
A0A5N6QFC4	Peptidase M1 leukotriene A4 hydrolase/aminopeptidase C-terminal domain-containing protein OS=Carpinus fangiana OX=176857 GN=FH972_001575 PE=3 SV=1	69.2	5.36	■	677	High	0	4.613	54	4	2	2	3	2.96111e+06
A0A5N6RJA5	Adenylyl-sulfate kinase OS=Carpinus fangiana OX=176857 GN=FH972_016445 PE=3 SV=1	33	6.96	■	726	High	0	6.206	72	1	1	1	5	2.93759e+06
A0A5N6R331	spermidine synthase OS=Carpinus fangiana OX=176857 GN=FH972_009106 PE=3 SV=1	37.3	4.91	■	945	High	0	5.977	73	4	2	2	8	2.9195e+06
A0A0F7G6F6	Superoxide dismutase copper chaperone (Fragment) OS=Betula luminifera OX=312789 GN=SOD PE=2 SV=1	34	6.14	■	367	High	0	5.965	108	4	2	2	6	2.89522e+06
A0A5N6RGU7	Inosine/uridine-preferring nucleoside hydrolase domain-containing protein OS=Carpinus fangiana OX=176857 GN=FH972_016583 PE=3 SV=1	36.5	5.07	■	15	High	0	2.849	54	1	1	1	3	2.88027e+06
A0A5N6RK74	THAP4-like heme-binding beta-barrel domain-containing protein OS=Carpinus fangiana OX=176857 GN=FH972_017774 PE=4 SV=1	17.8	7.14	■	514	High	0	5.77	51	3	2	2	14	2.83074e+06
A0A5N6QLD7	L-gulonolactone oxidase OS=Carpinus fangiana OX=176857 GN=FH972_003746 PE=3 SV=1	64.7	5.62	■	401	High	0	3.323	34	2	1	1	2	2.81916e+06
A0A5N6QXR4	Phytocyanin domain-containing protein OS=Carpinus fangiana OX=176857 GN=FH972_007605 PE=4 SV=1	18.6	7.4	■	720	High	0.002	2.34	30	2	1	1	5	2762735
A0A5N6RL02	Glycine cleavage system P protein OS=Carpinus fangiana OX=176857 GN=FH972_017953 PE=3 SV=1	90.8	7.75	■	742	High	0	13.845	134	4	3	3	6	2.73461e+06
A0A5N6RBU5	Small nuclear ribonucleoprotein Sm D3 OS=Carpinus fangiana OX=176857 GN=FH972_014085 PE=3 SV=1	14.3	10.42	■	523	High	0	3.699	49	2	1	1	8	2.64155e+06
A0A0F7G7M6	Chaperonin 60 subunit beta 2 (Fragment) OS=Betula luminifera OX=312789 PE=2 SV=1	64.6	6.05	■	345	High	0	4.368	91	2	1	1	2	2624851
A0A5N6R5C5	Ubiquitin thioesterase OS=Carpinus fangiana OX=176857 GN=FH972_009447 PE=3 SV=1	33.9	4.73	■	341	High	0.006	1.771	46	1	1	1	3	2618675
A0A5N6R2R4	D-aminoacyl-tRNA deacylase OS=Carpinus fangiana OX=176857 GN=FH972_008850 PE=4 SV=1	105.7	5.35	■	898	High	0	3.327	29	1	1	1	1	2.60742e+06
A0A5N6RMZ8	Galactose mutarotase N-terminal barrel domain-containing protein OS=Carpinus fangiana OX=176857 GN=FH972_018602 PE=3 SV=1	102.9	6.57	■	661	High	0	4.154	74	3	2	2	2	2.57583e+06
A0A660KMG8	Transcription factor Pur-alpha 1 OS=Carpinus fangiana OX=176857 GN=FH972_009523 PE=3 SV=1	32.5	5.94	■	445	High	0	4.706	45	3	2	2	7	2.57514e+06
A0A5N6RHN2	TatD related DNase OS=Carpinus fangiana OX=176857 GN=FH972_016123 PE=4 SV=1	34.4	5.4	■	516	High	0	4.075	80	2	1	1	4	2.55032e+06
A0A5N6RW89	aspartate carbamoyltransferase OS=Carpinus fangiana OX=176857 GN=FH972_020294 PE=3 SV=1	45.1	7.24	■	647	High	0	6.795	97	3	2	2	5	2.54254e+06
A0A5N6QEA5	Histone H4 OS=Carpinus fangiana OX=176857 GN=FH972_001501 PE=3 SV=1	11.4	11.47	■	245	High	0	6.066	88	3	2	2	19	2.51843e+06
A0A0F7G7L7	40S ribosomal protein S24 OS=Betula luminifera OX=312789 PE=2 SV=1	15.8	10.64	■	639	High	0	8.995	111	4	2	2	18	2.51626e+06
A0A5N6QKH3	Beta-glucanase OS=Carpinus fangiana OX=176857 GN=FH972_004184 PE=3 SV=1	24	5.17	■	685	High	0	4.682	55	2	1	1	6	2.43661e+06
A0A5N6QY07	DSBA-like thioredoxin domain-containing protein OS=Carpinus fangiana OX=176857 GN=FH972_007695 PE=4 SV=1	24.5	6.4	■	452	High	0	5.763	76	2	1	1	6	2.40735e+06
A0A5N6R2T8	2-oxoadipate dioxygenase/decarboxylase OS=Carpinus fangiana OX=176857 GN=FH972_009032 PE=3 SV=1	42.6	7.49	■	636	High	0	4.467	50	2	1	1	3	2.40433e+06
A0A5N6RC63	Heat shock 70 kDa protein 17 OS=Carpinus fangiana OX=176857 GN=FH972_014184 PE=4 SV=1	100.4	5.5	■	375	High	0	3.825	58	2	1	1	1	2.40419e+06
A0A5N6QTJ4	Carbohydrate-binding-like fold protein OS=Carpinus fangiana OX=176857 GN=FH972_005773 PE=4 SV=1	130.2	6.27	■	550	High	0.004	1.98	24	2	1	1	1	2.382e+06
A0A5N6R9P3	Autophagy-related protein OS=Carpinus fangiana OX=176857 GN=FH972_014396 PE=3 SV=1	13.8	8.81	■	679	High	0.004	1.932	40	2	1	1	6	2.37645e+06
A0A5N6QTL4	Isochorismatase-like domain-containing protein OS=Carpinus fangiana OX=176857 GN=FH972_006878 PE=3 SV=1	26.2	5.31	■	643	High	0	4.466	59	2	1	1	5	2365036
A0A5N6RQH2	argininosuccinate synthase OS=Carpinus fangiana OX=176857 GN=FH972_018844 PE=3 SV=1	55	8.75	■	585	High	0	7.728	91	2	2	2	5	2.34582e+06
A0A5N6RNW1	E2 ubiquitin-conjugating enzyme OS=Carpinus fangiana OX=176857 GN=FH972_018978 PE=4 SV=1	10.1	9.32	■	578	High	0	6.13	65	2	1	1	19	2.32701e+06
A0A660KRQ0	Aminomethyltransferase folate-binding domain-containing protein OS=Carpinus fangiana OX=176857 GN=FH972_010960 PE=4 SV=1	44.6	6.74	■	211	High	0	6.391	101	4	2	2	4	2.3082e+06
A0A5N6QZM2	Small nuclear ribonucleoprotein-associated protein OS=Carpinus fangiana OX=176857 GN=FH972_008716 PE=3 SV=1	29	11.03	■	763	High	0	4.525	95	4	2	2	5	2.30245e+06
A0A5N6QAN3	Adenosine deaminase domain-containing protein OS=Carpinus fangiana OX=176857 GN=FH972_000251 PE=4 SV=1	33.4	5.67	■	199	High	0	3.868	32	2	2	2	5	2.30213e+06
A0A5N6RQX0	Calnexin OS=Carpinus fangiana OX=176857 GN=FH972_018693 PE=3 SV=1	61.9	4.78	■	789	High	0	6.11	58	4	2	2	4	2.29187e+06
A0A5N6RV50	Cystathionine beta-lyase OS=Carpinus fangiana OX=176857 GN=FH972_020023 PE=3 SV=1	50.2	6.21	■	587	High	0	4.801	51	3	2	2	5	2274183
A0A5N6QC03	Bulb-type lectin domain-containing protein OS=Carpinus fangiana OX=176857 GN=FH972_000741 PE=4 SV=1	66.7	5.15	■	460	High	0.004	1.969	58	2	1	1	2	2242245
A0A5N6R175	S-protein homolog OS=Carpinus fangiana OX=176857 GN=FH972_009224 PE=3 SV=1	16	9.64	■	509	High	0.005	1.854	52	4	1	1	5	2.21508e+06
A0A5N6QP23	Splicing factor U2af large subunit OS=Carpinus fangiana OX=176857 GN=FH972_004284 PE=3 SV=1	60	5.54	■	899	High	0.003	2.201	50	2	1	1	2	2.10969e+06
A0A5N6RSE2	Activator of Hsp90 ATPase AHSA1-like N-terminal domain-containing protein OS=Carpinus fangiana OX=176857 GN=FH972_020150 PE=3 SV=1	38.8	6.1	■	347	High	0	6.502	74	3	2	2	6	2.10068e+06
Q9M3T4	chitinase (Fragment) OS=Betula pendula OX=3505 GN=pr3a PE=2 SV=1	17.9	4.41	■	284	High	0.003	2.143	32	2	1	1	5	2.09346e+06
A0A5N6RQ10	Sm domain-containing protein OS=Carpinus fangiana OX=176857 GN=FH972_018326 PE=3 SV=1	15.4	5.59	■	624	High	0.005	1.887	19	2	1	1	9	2.07839e+06
A0A5N6RRA1	Tic22-like family protein OS=Carpinus fangiana OX=176857 GN=FH972_018545 PE=4 SV=1	30.7	9.29	■	175	High	0.004	1.936	42	2	1	1	3	2.06791e+06
A0A5N6QTE1	Galactose oxidase-like Early set domain-containing protein OS=Carpinus fangiana OX=176857 GN=FH972_006479 PE=4 SV=1	58	6	■	813	High	0.004	1.976	23	1	1	1	2	2.05042e+06
A0A5N6RGE4	Glucosamine 6-phosphate N-acetyltransferase OS=Carpinus fangiana OX=176857 GN=FH972_016607 PE=3 SV=1	17.7	6.1	■	925	High	0	4.682	64	2	1	1	8	2043984
A0A5N6R9C9	O-fucosyltransferase family protein OS=Carpinus fangiana OX=176857 GN=FH972_014204 PE=4 SV=1	65.6	5.66	■	13	High	0	2.955	5	1	1	1	2	2.02896e+06
A0A5N6RHZ6	CS domain-containing protein OS=Carpinus fangiana OX=176857 GN=FH972_016219 PE=4 SV=1	28.9	5.81	■	552	High	0	5.385	37	2	1	1	7	1.9448e+06
A0A5N6RJP1	Galactose-1-phosphate uridyl transferase N-terminal domain-containing protein OS=Carpinus fangiana OX=176857 GN=FH972_016439 PE=4 SV=1	42.6	6.93	■	505	High	0	2.761	58	2	1	1	2	1.93448e+06
A0A5N6RUE7	2,4-dienoyl-CoA reductase [(3E)-enoyl-CoA-producing] OS=Carpinus fangiana OX=176857 GN=FH972_019401 PE=4 SV=1	31.7	9.42	■	113	High	0	3.097	13	1	1	1	4	1.9139e+06
A0A5N6QWJ0	Cell morphogenesis protein N-terminal domain-containing protein OS=Carpinus fangiana OX=176857 GN=FH972_007716 PE=4 SV=1	241	6.54	■	69	High	0.003	2.15	30	1	1	1	0	1.91202e+06
A0A5N6REP0	Chitin-binding type-1 domain-containing protein OS=Carpinus fangiana OX=176857 GN=FH972_014933 PE=4 SV=1	33.8	8.09	■	128	High	0	5.581	54	2	1	1	5	1.8964e+06
A0A5N6RRR0	EB1 C-terminal domain-containing protein OS=Carpinus fangiana OX=176857 GN=FH972_018962 PE=3 SV=1	26.6	5.31	■	531	High	0.001	2.408	29	2	1	1	3	1.88254e+06
A0A5N6R138	ADP-ribosylation factor OS=Carpinus fangiana OX=176857 GN=FH972_009166 PE=3 SV=1	13.9	9.64	■	337	High	0	4.031	57	2	1	1	9	1.879e+06
A0A660KU10	Proliferating cell nuclear antigen OS=Carpinus fangiana OX=176857 GN=FH972_011630 PE=3 SV=1	29.4	4.79	■	63	High	0.002	2.299	31	3	1	1	3	1.85844e+06
Q8GV33	Putative 1-aminocyclopropane-1-carboxylate deaminase (Fragment) OS=Betula pendula OX=3505 GN=ACD PE=2 SV=1	24.6	4.98	■	769	High	0	6.82	115	2	2	2	14	1815206
A0A5N6QQQ9	methylmalonate-semialdehyde dehydrogenase (CoA acylating) OS=Carpinus fangiana OX=176857 GN=FH972_004831 PE=3 SV=1	57.7	7.71	■	615	High	0	6.006	90	2	2	2	4	1.79677e+06
A0A5N6R9P0	rhamnogalacturonan endolyase OS=Carpinus fangiana OX=176857 GN=FH972_013820 PE=3 SV=1	73.3	6.06	■	774	High	0	5.148	70	2	1	1	2	1.79203e+06
A0A5N6QGH6	glycerol kinase OS=Carpinus fangiana OX=176857 GN=FH972_001939 PE=3 SV=1	48.4	6.28	■	540	High	0	3.487	41	2	1	1	2	1.7781e+06
A0A5N6QYP6	Ribosomal protein eL8/eL30/eS12/Gadd45 domain-containing protein OS=Carpinus fangiana OX=176857 GN=FH972_007697 PE=3 SV=1	132.4	8.81	■	888	High	0.003	2.142	23	1	1	1	1	1763621
A0A5N6RIV6	DUF2470 domain-containing protein OS=Carpinus fangiana OX=176857 GN=FH972_016446 PE=4 SV=1	37	7.42	■	379	High	0.001	2.515	59	2	1	1	2	1.74667e+06
A0A5N6QHA5	Ras-related protein Rab11A OS=Carpinus fangiana OX=176857 GN=FH972_002618 PE=3 SV=1	24.2	7.96	■	169	High	0	5.966	80	4	2	1	9	1.74616e+06
A0A5N6QAP2	Ras-related protein RABA5a OS=Carpinus fangiana OX=176857 GN=FH972_000082 PE=3 SV=1	25.2	5.35	■	169	High	0	5.966	80	4	2	1	8	1.74616e+06
A0A5N6QMC8	Ras-related protein RABA3 OS=Carpinus fangiana OX=176857 GN=FH972_003764 PE=3 SV=1	25.9	5.26	■	169	High	0	5.966	80	4	2	1	8	1.74616e+06
A0A5N6R0R4	BHLH domain-containing protein OS=Carpinus fangiana OX=176857 GN=FH972_008561 PE=3 SV=1	66.4	8.05	■	169	High	0	5.966	80	4	2	1	3	1.74616e+06
A0A5N6RGG2	Sm protein G OS=Carpinus fangiana OX=176857 GN=FH972_016625 PE=3 SV=1	9.1	6.65	■	98	High	0.001	2.388	33	2	1	1	11	1.74579e+06
A0A5N6QNC5	proline--tRNA ligase OS=Carpinus fangiana OX=176857 GN=FH972_004912 PE=3 SV=1	56.3	6.8	■	929	High	0.008	1.708	16	2	1	1	2	1.74224e+06
A0A5N6QL64	Histone-lysine N-methyltransferase OS=Carpinus fangiana OX=176857 GN=FH972_004247 PE=4 SV=1	168.9	6.32	■	268	High	0.002	2.369	26	1	1	1	1	1.67304e+06
A0A5N6RDT5	acetyl-CoA C-acyltransferase OS=Carpinus fangiana OX=176857 GN=FH972_014901 PE=3 SV=1	45.7	8	■	164	High	0	9.341	69	7	1	1	3	1.66872e+06
A0A5N6QJ23	pyridoxal 5'-phosphate synthase OS=Carpinus fangiana OX=176857 GN=FH972_003780 PE=4 SV=1	22.1	6.76	■	792	High	0.001	2.466	37	2	1	1	4	1.64698e+06
A0A5N6L077	4-hydroxyphenylpyruvate dioxygenase OS=Carpinus fangiana OX=176857 GN=FH972_024964 PE=3 SV=1	13.3	8.05	■	745	High	0	4.391	30	2	1	1	13	1.64529e+06
A0A5N6QES8	Sucrose-phosphate synthase OS=Carpinus fangiana OX=176857 GN=FH972_002297 PE=3 SV=1	117.6	6.28	■	931	High	0.001	2.487	36	2	1	1	1	1.59304e+06
A0A660KPD3	Alpha-N-acetylglucosaminidase C-terminal domain-containing protein OS=Carpinus fangiana OX=176857 GN=FH972_010802 PE=4 SV=1	91.2	6.84	■	395	High	0	4.284	56	4	2	2	2	1.58357e+06
A0A5N6QXF7	dynamin GTPase OS=Carpinus fangiana OX=176857 GN=FH972_008050 PE=3 SV=1	100.7	8.9	■	154	High	0.003	2.132	28	2	1	1	1	1.56696e+06
A0A5N6RPP4	Fructose-1,6-bisphosphatase, cytosolic OS=Carpinus fangiana OX=176857 GN=FH972_018327 PE=3 SV=1	37.2	6.06	■	781	High	0	4.215	49	2	1	1	3	1.55244e+06
A0A5N6RPB4	Germin-like protein OS=Carpinus fangiana OX=176857 GN=FH972_019032 PE=3 SV=1	24.4	7.34	■	108	High	0	5.02	48	2	1	1	6	1.52711e+06
A0A5N6QV80	Lysosomal Pro-X carboxypeptidase OS=Carpinus fangiana OX=176857 GN=FH972_006789 PE=3 SV=1	68.1	7.39	■	759	High	0	3.774	35	1	1	1	2	1.49342e+06
A0A660KZ70	Clathrin heavy chain OS=Carpinus fangiana OX=176857 GN=FH972_011723 PE=3 SV=1	155.1	5.22	■	142	High	0	4.247	42	2	2	2	2	1.48153e+06
A0A5N6R651	aspartate--tRNA ligase OS=Carpinus fangiana OX=176857 GN=FH972_013226 PE=3 SV=1	59.6	5.82	■	137	High	0.01	1.691	29	2	1	1	1	1.44291e+06
A0A5N6QDK1	RING-type domain-containing protein OS=Carpinus fangiana OX=176857 GN=FH972_002019 PE=4 SV=1	62.4	6.92	■	608	High	0.004	1.97	22	1	1	1	2	1439518
A0A5N6RWP6	Defective in cullin neddylation protein OS=Carpinus fangiana OX=176857 GN=FH972_020864 PE=4 SV=1	26	5.55	■	570	High	0.004	1.904	23	1	1	1	3	1435777
A0A5N6RHT0	YbaK/aminoacyl-tRNA synthetase-associated domain-containing protein OS=Carpinus fangiana OX=176857 GN=FH972_015995 PE=3 SV=1	35.9	6.43	■	870	High	0	2.804	35	1	1	1	5	1.43292e+06
A0A5N6RCZ1	IBB domain-containing protein OS=Carpinus fangiana OX=176857 GN=FH972_015477 PE=3 SV=1	72.3	6.76	■	222	High	0.001	2.503	47	2	1	1	2	1.4222e+06
A0A5N6QT96	Importin subunit alpha OS=Carpinus fangiana OX=176857 GN=FH972_006679 PE=3 SV=1	58.6	5.33	■	222	High	0.001	2.503	47	2	1	1	2	1.4222e+06
A0A5N6QIC3	NADH:ubiquinone oxidoreductase intermediate-associated protein 30 domain-containing protein OS=Carpinus fangiana OX=176857 GN=FH972_003494 PE=3 SV=1	25.4	5.78	■	288	High	0.003	2.032	18	2	1	1	3	1.41804e+06
A0A5N6QNI7	Amidase domain-containing protein OS=Carpinus fangiana OX=176857 GN=FH972_005204 PE=4 SV=1	56.4	9.23	■	230	High	0.005	1.86	39	2	1	1	2	1.41778e+06
A0A5N6QXP8	HD/PDEase domain-containing protein OS=Carpinus fangiana OX=176857 GN=FH972_008131 PE=4 SV=1	111.2	6.43	■	150	High	0	2.676	25	1	1	1	1	1388551
A0A5N6QM03	S-methyl-5-thioribose kinase OS=Carpinus fangiana OX=176857 GN=FH972_004592 PE=3 SV=1	47.9	6.16	■	389	High	0	3.096	39	2	1	1	2	1.38839e+06
A0A5N6QDB4	H(+)-exporting diphosphatase OS=Carpinus fangiana OX=176857 GN=FH972_001938 PE=3 SV=1	80.2	5.34	■	149	High	0	2.798	5	1	1	1	2	1.36201e+06
A0A5N6QG92	Histone H2A/H2B/H3 domain-containing protein OS=Carpinus fangiana OX=176857 GN=FH972_002284 PE=3 SV=1	18.8	10.84	■	232	High	0.008	1.706	42	2	1	1	4	1.32699e+06
A0AA49X9K5	Allergen Cora1.08_Cav01g11530 OS=Corylus avellana OX=13451 PE=2 SV=1	18	5.39	■	40	High	0.001	2.58	37	1	1	1	9	1.32488e+06
A0A5N6L3W1	Phosphatidylethanolamine N-methyltransferase OS=Carpinus fangiana OX=176857 GN=FH972_026080 PE=3 SV=1	182.6	8.16	■	584	High	0.004	1.955	17	2	1	1	1	1.32428e+06
A0A0K0PTV0	Farnesyl pyrophosphate synthase OS=Betula platyphylla OX=78630 PE=2 SV=1	39.6	6.14	■	522	High	0.003	2.283	35	2	1	1	3	1247526
A0A5N6Q7K2	Farnesyl diphosphate synthase OS=Carpinus fangiana OX=176857 GN=FH972_000020 PE=3 SV=1	39.3	5.91	■	522	High	0.003	2.283	35	2	1	1	3	1247526
A0A5N6R210	FRIGIDA-like protein OS=Carpinus fangiana OX=176857 GN=FH972_009482 PE=4 SV=1	24.6	8.1	■	537	High	0.005	1.797	33	1	1	1	3	1.24451e+06
A0A5N6QP50	B-like cyclin OS=Carpinus fangiana OX=176857 GN=FH972_004607 PE=3 SV=1	74.9	5.05	■	465	High	0.006	1.782	20	2	1	1	1	1.24137e+06
A0A5N6QEB2	CYTH domain-containing protein OS=Carpinus fangiana OX=176857 GN=FH972_002267 PE=4 SV=1	22.5	5.05	■	275	High	0	2.907	30	2	1	1	4	1235319
A0A5N6R433	protein-disulfide reductase OS=Carpinus fangiana OX=176857 GN=FH972_009161 PE=3 SV=1	64.4	5.6	■	390	High	0	4.971	112	2	1	1	3	1233620
A0A5N6QG01	3-phosphoshikimate 1-carboxyvinyltransferase OS=Carpinus fangiana OX=176857 GN=FH972_001747 PE=3 SV=1	55.8	7.64	■	828	High	0	5.073	45	2	1	1	2	1.20916e+06
A0A5N6Q823	dihydrolipoyllysine-residue succinyltransferase OS=Carpinus fangiana OX=176857 GN=FH972_000201 PE=3 SV=1	46.8	8.48	■	736	High	0.003	2.163	41	2	1	1	2	1.20215e+06
A0A5N6RTU9	Multiple organellar RNA editing factor 8, chloroplastic/mitochondrial OS=Carpinus fangiana OX=176857 GN=FH972_019587 PE=4 SV=1	44.7	9.44	■	799	High	0.001	2.405	25	2	1	1	2	1.19066e+06
A0A5N6R8R4	Transmembrane 9 superfamily member OS=Carpinus fangiana OX=176857 GN=FH972_013051 PE=3 SV=1	73.6	8.18	■	567	High	0	2.933	28	2	1	1	1	1.17119e+06
A0A5N6QK33	nicotinate phosphoribosyltransferase OS=Carpinus fangiana OX=176857 GN=FH972_004034 PE=3 SV=1	106.1	5.81	■	765	High	0	5.392	69	1	1	1	1	1.1651e+06
A0A5N6R7U2	NADPH--cytochrome P450 reductase OS=Carpinus fangiana OX=176857 GN=FH972_013801 PE=3 SV=1	74.9	5.3	■	314	High	0	5.141	77	2	1	1	2	1111160
A0A5N6Q862	Phospholipase/carboxylesterase/thioesterase domain-containing protein OS=Carpinus fangiana OX=176857 GN=FH972_000120 PE=3 SV=1	27.2	6.87	■	349	High	0	3.715	50	1	1	1	6	1.10234e+06
A0A5N6R899	Oleosin OS=Carpinus fangiana OX=176857 GN=FH972_013392 PE=3 SV=1	15.7	9.45	■	160	High	0.004	1.951	47	2	1	1	6	1.08148e+06
A0A5N6REN4	Metallo-beta-lactamase domain-containing protein OS=Carpinus fangiana OX=176857 GN=FH972_015864 PE=4 SV=1	58.7	7.25	■	507	High	0	3.781	24	1	1	1	3	1.06658e+06
A0A5N6QIX6	COQ9 C-terminal domain-containing protein OS=Carpinus fangiana OX=176857 GN=FH972_002966 PE=3 SV=1	78.4	5.83	■	103	High	0.003	2.04	2	1	1	1	1	1.05305e+06
A0A5N6R1Z5	aspartate kinase OS=Carpinus fangiana OX=176857 GN=FH972_009439 PE=3 SV=1	62.9	6.8	■	530	High	0.001	2.605	49	1	1	1	2	1.04173e+06
A0A5N6QXT5	Aspartokinase OS=Carpinus fangiana OX=176857 GN=FH972_007168 PE=3 SV=1	60.4	7.37	■	530	High	0.001	2.605	49	1	1	1	2	1.04173e+06
A0A5N6QG51	Alanine--glyoxylate transaminase OS=Carpinus fangiana OX=176857 GN=FH972_002730 PE=3 SV=1	52.4	7.81	■	418	High	0	4.629	48	1	1	1	2	1.02222e+06
A0A5N6QX17	mannose-6-phosphate isomerase OS=Carpinus fangiana OX=176857 GN=FH972_007920 PE=3 SV=1	49.3	6.09	■	539	High	0.003	2.289	48	1	1	1	2	997344
A0A5N6QP77	histidinol dehydrogenase OS=Carpinus fangiana OX=176857 GN=FH972_005415 PE=3 SV=1	57.4	6.4	■	180	High	0.005	1.813	49	3	1	1	1	996935
A0A0F7G6P0	Transcription factor MYC1 (Fragment) OS=Betula luminifera OX=312789 GN=MYC1 PE=2 SV=1	80.6	5.91	■	180	High	0.005	1.813	49	3	1	1	1	996935
A0A5N6QV70	Miro domain-containing protein OS=Carpinus fangiana OX=176857 GN=FH972_007290 PE=3 SV=1	63.7	8.46	■	325	High	0	2.79	52	2	1	1	1	987375
A0A5N6QGN7	Peptide deformylase OS=Carpinus fangiana OX=176857 GN=FH972_001995 PE=3 SV=1	30.4	8.95	■	81	High	0	3.022	38	1	1	1	3	959671
A0A5N6QQF5	phosphoribosylformylglycinamidine cyclo-ligase OS=Carpinus fangiana OX=176857 GN=FH972_005833 PE=3 SV=1	43.2	6.25	■	699	High	0	3.355	39	1	1	1	4	933188
A0A5N6R7Y5	(DL)-glycerol-3-phosphatase 2 OS=Carpinus fangiana OX=176857 GN=FH972_013504 PE=4 SV=1	26.5	5.74	■	415	High	0.003	2.267	10	1	1	1	5	897748
A0A5N6RU15	Piwi domain-containing protein OS=Carpinus fangiana OX=176857 GN=FH972_020689 PE=3 SV=1	98.4	9.39	■	181	High	0	3.701	42	1	1	1	1	892074
A0A5N6RQP1	(S)-2-hydroxy-acid oxidase OS=Carpinus fangiana OX=176857 GN=FH972_019449 PE=3 SV=1	40.7	9.25	■	74	High	0	3.757	24	2	1	1	4	872724
A0A5N6RML3	Delta-aminolevulinic acid dehydratase OS=Carpinus fangiana OX=176857 GN=FH972_018581 PE=3 SV=1	46.9	6.79	■	849	High	0	3.843	38	1	1	1	3	852846
A0A5N6QVY2	Cystathionine gamma-synthase OS=Carpinus fangiana OX=176857 GN=FH972_007583 PE=3 SV=1	58.8	7.66	■	907	High	0	3.419	44	2	1	1	2	805085
A0A5N6QKN6	Protein phosphatase 1 regulatory subunit 7 OS=Carpinus fangiana OX=176857 GN=FH972_003199 PE=4 SV=1	37.2	4.83	■	782	High	0.005	1.802	41	1	1	1	2	762340
A0A5N6QP40	Geranylgeranyl transferase type-2 subunit beta OS=Carpinus fangiana OX=176857 GN=FH972_004598 PE=3 SV=1	34.7	5.5	■	827	High	0	3.728	35	1	1	1	5	714512
A0A5N6QAB9	Pyridoxal phosphate homeostasis protein OS=Carpinus fangiana OX=176857 GN=FH972_000178 PE=3 SV=1	27	6.77	■	104	High	0	2.774	49	1	1	1	5	669597
A0A660KMP5	Molybdopterin biosynthesis protein CNX1 OS=Carpinus fangiana OX=176857 GN=FH972_010243 PE=3 SV=1	69.2	6.28	■	717	High	0.004	2.008	37	2	1	1	2	641987
A0A5N6RMP9	DUF6817 domain-containing protein OS=Carpinus fangiana OX=176857 GN=FH972_018675 PE=4 SV=1	51	5.63	■	932	High	0	3.41	26	2	1	1	2	569258

## Sheet: Fully identified proteins
Accession	Description	MW [kDa]	pI	Master	Protein Group ID	Confidence	Exp. q-value	Sum PEP Score	Mascot Protein Score	# Global PSMs	# Global Pepts	# Global Uniq. Pepts	Coverage [%]	Abundances (Normalized)
A0A096XCA4	Glutathione S-transferase OS=Betula pendula OX=3505 PE=2 SV=1	27	6.93	■	940	High	0	123.97	1320	390	23	23	83	7.02457e+09
P15494	Major pollen allergen Bet v 1-A OS=Betula pendula OX=3505 GN=BETVIA PE=1 SV=2	17.6	5.58	■	373	High	0	80.557	705	192	11	2	78	5.3823e+09
Q9FUW6	Phenylcoumaran benzylic ether reductase Betv6 OS=Betula pendula OX=3505 GN=BETV6 PE=1 SV=1	34.2	7.27	■	351	High	0	91.84	1027	375	18	16	58	4.61316e+09
A0A5N6RJW7	5-methyltetrahydropteroyltriglutamate--homocysteine S-methyltransferase OS=Carpinus fangiana OX=176857 GN=FH972_017690 PE=3 SV=1	84.6	7.21	■	839	High	0	149.916	1636	320	28	2	42	3.10892e+09
A0A5N6RGA2	monodehydroascorbate reductase (NADH) OS=Carpinus fangiana OX=176857 GN=FH972_016569 PE=3 SV=1	47.2	7.34	■	605	High	0	58.185	858	144	14	14	31	2.00355e+09
Q8L5T1	Peptidyl-prolyl cis-trans isomerase OS=Betula pendula OX=3505 GN=ppiase (CyP) PE=2 SV=1	18.3	8.44	■	165	High	0	57.112	465	210	8	8	59	1.75471e+09
A0A5B9FYX5	Pectin lyase-like superfamily protein isoform 1 OS=Betula platyphylla OX=78630 PE=2 SV=1	54.6	6.62	■	339	High	0	89.294	967	150	13	13	32	1.40963e+09
A0A5N6RMF7	Beta-galactosidase OS=Carpinus fangiana OX=176857 GN=FH972_017440 PE=3 SV=1	94.8	6.24	■	897	High	0	83.792	876	174	14	4	19	1.34155e+09
A0A5N6RS77	Phosphoglycerate kinase OS=Carpinus fangiana OX=176857 GN=FH972_019397 PE=3 SV=1	42.5	7.59	■	302	High	0	60.629	799	109	12	7	32	9.92892e+08
A0A5N6RKH2	phosphoglycerate mutase (2,3-diphosphoglycerate-independent) OS=Carpinus fangiana OX=176857 GN=FH972_016986 PE=3 SV=1	61.3	5.87	■	711	High	0	70.134	651	155	12	12	24	9.89152e+08
A0A5N6QY73	UTP--glucose-1-phosphate uridylyltransferase OS=Carpinus fangiana OX=176857 GN=FH972_007757 PE=3 SV=1	52.2	6.24	■	851	High	0	82.512	859	126	15	15	36	9.6314e+08
A0A5N6QZE3	UDP-arabinopyranose mutase OS=Carpinus fangiana OX=176857 GN=FH972_007686 PE=3 SV=1	41.2	6.33	■	812	High	0	67.725	664	82	14	7	44	7.73232e+08
A0A5N6REK9	phosphoglucomutase (alpha-D-glucose-1,6-bisphosphate-dependent) OS=Carpinus fangiana OX=176857 GN=FH972_014987 PE=3 SV=1	62.7	6.81	■	797	High	0	75.256	831	102	14	14	30	6.02392e+08
A0A660KSJ9	Carboxypeptidase OS=Carpinus fangiana OX=176857 GN=FH972_010820 PE=3 SV=1	56.2	7.74	■	462	High	0	17.697	249	33	4	4	9	5.50654e+08
A0A0H4CNV4	superoxide dismutase OS=Betula platyphylla OX=78630 GN=SOD1 PE=2 SV=1	15.9	6.51	■	754	High	0	37.46	254	69	5	5	63	5.40658e+08
A0A5N6RD06	Triosephosphate isomerase, cytosolic OS=Carpinus fangiana OX=176857 GN=FH972_014374 PE=4 SV=1	27.3	5.4	■	95	High	0	40.162	558	40	7	6	25	5.22739e+08
A0A0A7R5G5	Glyceraldehyde-3-phosphate dehydrogenase OS=Betula luminifera OX=312789 PE=2 SV=1	45.6	8.88	■	949	High	0	21.362	266	54	5	5	14	4.8789e+08
A0A0F7G6N6	Malate dehydrogenase OS=Betula luminifera OX=312789 GN=MDH PE=2 SV=1	35.6	6.77	■	721	High	0	58.719	636	56	11	8	43	4.72958e+08
A0A2K9VP30	THL2 OS=Corylus heterophylla x Corylus avellana OX=2044890 PE=2 SV=1	12.8	6.3	■	409	High	0	16.108	151	25	3	3	34	4.68753e+08
A0A5N6R0T6	phosphopyruvate hydratase OS=Carpinus fangiana OX=176857 GN=FH972_008227 PE=3 SV=1	48.2	5.99	■	290	High	0	70.006	815	99	13	4	31	4.37005e+08
A0A291P0D9	Calmodulin OS=Corylus heterophylla x Corylus avellana OX=2044890 GN=CaM PE=2 SV=1	16.8	4.27	■	795	High	0	43.22	495	66	9	3	63	4.04581e+08
A0A5N6Q9X0	lactoylglutathione lyase OS=Carpinus fangiana OX=176857 GN=FH972_000211 PE=3 SV=1	32.6	5.25	■	810	High	0	43.209	441	65	6	4	27	3.94403e+08
A0A4D6Q3N2	Elongation factor 1-gamma OS=Betula platyphylla OX=78630 PE=2 SV=1	47.9	6.24	■	316	High	0	85.778	934	74	15	15	36	2.95249e+08
A0A5N6QWH1	Isocitrate dehydrogenase [NADP] OS=Carpinus fangiana OX=176857 GN=FH972_007760 PE=3 SV=1	46.1	7.21	■	790	High	0	53.093	673	64	13	8	30	2.62663e+08
A0A5N6QDF6	Phospholipase D OS=Carpinus fangiana OX=176857 GN=FH972_001977 PE=3 SV=1	92	5.94	■	728	High	0	59.753	609	65	12	12	16	2.14672e+08
Q39417	1-Sc1 protein OS=Betula pendula OX=3505 GN=1-Sc1 PE=2 SV=1	17.4	6.19	■	684	High	0	23.299	232	50	5	2	31	2.02276e+08
A0A660KQA4	beta-glucosidase OS=Carpinus fangiana OX=176857 GN=FH972_010463 PE=4 SV=1	64.9	8.63	■	60	High	0	21.212	276	21	5	3	9	170074875
A0A5N6RMD5	Protein disulfide-isomerase OS=Carpinus fangiana OX=176857 GN=FH972_018579 PE=3 SV=1	55.5	4.93	■	319	High	0	45.904	610	42	10	10	19	1.67376e+08
A0A5N6QVR6	Aldose 1-epimerase OS=Carpinus fangiana OX=176857 GN=FH972_007525 PE=3 SV=1	35.4	9.48	■	915	High	0	11.878	137	26	3	3	10	1.66726e+08
A0A5N6QTK6	isopentenyl-diphosphate Delta-isomerase OS=Carpinus fangiana OX=176857 GN=FH972_006258 PE=3 SV=1	33.7	6.25	■	238	High	0	32.799	396	23	7	7	32	1.66343e+08
A0A7D7KH81	Alcohol dehydrogenase OS=Betula platyphylla OX=78630 PE=2 SV=1	47.9	6.65	■	733	High	0	60.738	608	46	12	2	24	1.64964e+08
A0A5N6QCS3	Adenosine kinase OS=Carpinus fangiana OX=176857 GN=FH972_001661 PE=3 SV=1	37.4	5.05	■	217	High	0	40.008	439	28	6	2	20	1.5781e+08
A0A5N6RCC5	Aconitate hydratase OS=Carpinus fangiana OX=176857 GN=FH972_014401 PE=3 SV=1	108.1	7.96	■	903	High	0	62.014	729	44	16	8	17	1.54413e+08
Q9FSY7	Endoplasmic reticulum chaperone BiP OS=Corylus avellana OX=13451 PE=1 SV=1	73.5	5.08	■	425	High	0	80.709	946	56	17	10	25	1.49835e+08
A0A5N6RME5	UTP-monosaccharide-1-phosphate uridylyltransferase OS=Carpinus fangiana OX=176857 GN=FH972_018421 PE=3 SV=1	69.2	6.61	■	833	High	0	38.363	527	33	10	10	18	1.44299e+08
A0A660KKJ7	L-ascorbate oxidase OS=Carpinus fangiana OX=176857 GN=FH972_009520 PE=3 SV=1	60.1	9.42	■	11	High	0	22.814	262	33	6	3	11	1.43944e+08
A0A5N6REX3	Adenosylhomocysteinase OS=Carpinus fangiana OX=176857 GN=FH972_014963 PE=3 SV=1	53.2	6.42	■	607	High	0	41.626	446	46	9	9	24	1.37835e+08
A0A5N6RGZ2	beta-fructofuranosidase OS=Carpinus fangiana OX=176857 GN=FH972_016631 PE=3 SV=1	127.3	8.46	■	88	High	0	22.404	271	25	5	5	5	1.36485e+08
A0A3G2WHZ2	S-(hydroxymethyl)glutathione dehydrogenase OS=Betula platyphylla OX=78630 GN=GSNOR PE=2 SV=1	40.5	6.95	■	329	High	0	48.542	445	30	10	10	35	1.32026e+08
A0A5N6QCX6	Ferredoxin--NADP reductase, chloroplastic OS=Carpinus fangiana OX=176857 GN=FH972_000819 PE=3 SV=1	42.2	8.48	■	914	High	0	16.878	243	23	5	5	12	1.30963e+08
A0A5N6L1Z5	tripeptidyl-peptidase II OS=Carpinus fangiana OX=176857 GN=FH972_025623 PE=3 SV=1	151.1	6.77	■	476	High	0	81.221	1079	43	22	22	17	1.27432e+08
A0A5N6R082	Methanethiol oxidase OS=Carpinus fangiana OX=176857 GN=FH972_008639 PE=3 SV=1	54	6.15	■	261	High	0	36.997	337	34	8	8	16	123803844
A0A5N6RT52	Proteasome subunit alpha type OS=Carpinus fangiana OX=176857 GN=FH972_019913 PE=3 SV=1	27.3	6.32	■	633	High	0	48.565	567	36	11	11	48	1.22498e+08
A0A5N6R573	Rho GDP-dissociation inhibitor 1 OS=Carpinus fangiana OX=176857 GN=FH972_012838 PE=3 SV=1	27	4.73	■	753	High	0	22.801	112	18	3	2	18	1.02836e+08
A0A5N6QJE2	3-hydroxyisobutyryl-CoA hydrolase OS=Carpinus fangiana OX=176857 GN=FH972_003289 PE=3 SV=1	46.8	7.27	■	153	High	0	38.188	513	35	9	9	22	1.01869e+08
Q43321	Enolase OS=Alnus glutinosa OX=3517 GN=PGH1 PE=2 SV=1	47.6	5.58	■	491	High	0	72.47	867	79	11	4	34	1.00032e+08
A0A5N6RLD2	Glucose-6-phosphate isomerase OS=Carpinus fangiana OX=176857 GN=FH972_018145 PE=3 SV=1	63.3	6.77	■	311	High	0	50.533	621	32	12	12	24	9.84937e+07
A0A5N6REI6	Amine oxidase OS=Carpinus fangiana OX=176857 GN=FH972_015633 PE=3 SV=1	74.9	6.95	■	798	High	0	26.815	401	20	6	6	9	92525472
A0A0H4CRN5	Delta-pyrroline-5-carboxylate dehydrogenase 2 OS=Betula platyphylla OX=78630 GN=P5CDH2 PE=2 SV=1	61.8	7.4	■	404	High	0	49.056	641	33	13	13	26	8.8537e+07
A0A5N6QDM4	hydroxyacylglutathione hydrolase OS=Carpinus fangiana OX=176857 GN=FH972_001187 PE=3 SV=1	39.1	7.66	■	665	High	0	5.334	100	9	2	2	5	85889992
A0A5N6RJZ5	Fructose-bisphosphate aldolase OS=Carpinus fangiana OX=176857 GN=FH972_016538 PE=3 SV=1	37.7	7.06	■	291	High	0	44.052	383	22	7	7	28	8.57001e+07
A0A5N6QKJ6	Xaa-Pro aminopeptidase P OS=Carpinus fangiana OX=176857 GN=FH972_004276 PE=3 SV=1	78.5	5.78	■	42	High	0	21.325	343	30	7	7	9	8.52932e+07
A0A5N6QUJ8	Thioredoxin reductase OS=Carpinus fangiana OX=176857 GN=FH972_007113 PE=3 SV=1	35.8	6.55	■	130	High	0	56.88	475	27	10	10	46	8.16052e+07
A0A0A1CA01	Cinnamoyl-CoA reductase 1 OS=Betula platyphylla OX=78630 PE=2 SV=1	34.5	6.55	■	776	High	0	20.673	255	16	6	6	21	8.08755e+07
A0A5N6QUJ3	oligopeptidase A OS=Carpinus fangiana OX=176857 GN=FH972_006834 PE=3 SV=1	89.3	6.29	■	398	High	0	30.922	449	31	12	12	14	7.97207e+07
A0A5N6R2H3	Nucleoside diphosphate kinase OS=Carpinus fangiana OX=176857 GN=FH972_012001 PE=3 SV=1	52.1	7.06	■	806	High	0	15.066	244	22	4	4	7	7.59253e+07
A0A5N6R6I1	Aspartate aminotransferase OS=Carpinus fangiana OX=176857 GN=FH972_013348 PE=3 SV=1	50.7	8.38	■	943	High	0	41.188	576	22	10	9	25	7.47309e+07
A0A660KP17	Beta-hexosaminidase OS=Carpinus fangiana OX=176857 GN=FH972_010693 PE=3 SV=1	64.1	5.94	■	163	High	0	36.164	413	30	8	8	16	7.43732e+07
A0A5N6QQJ2	Purple acid phosphatase OS=Carpinus fangiana OX=176857 GN=FH972_005068 PE=3 SV=1	53.7	7.31	■	378	High	0	20.274	162	27	4	2	9	7.22274e+07
A0A5N6R1C4	Guanosine nucleotide diphosphate dissociation inhibitor OS=Carpinus fangiana OX=176857 GN=FH972_008537 PE=3 SV=1	49.7	6.1	■	374	High	0	34.763	436	22	10	7	27	7.01451e+07
A0A660KMF4	Proteasome subunit beta OS=Carpinus fangiana OX=176857 GN=FH972_010143 PE=3 SV=1	25.4	5.58	■	703	High	0	31.204	447	18	8	8	39	6.97006e+07
A0A5N6QJ03	Annexin OS=Carpinus fangiana OX=176857 GN=FH972_002668 PE=3 SV=1	36	6.81	■	846	High	0	2.859	45	2	1	1	3	68320552
A0A5N6QU56	4-hydroxy-4-methyl-2-oxoglutarate aldolase OS=Carpinus fangiana OX=176857 GN=FH972_006259 PE=3 SV=1	17.7	5.54	■	133	High	0	10.798	219	10	4	4	25	67120542
A0A5N6QKF5	glucose-6-phosphate 1-epimerase OS=Carpinus fangiana OX=176857 GN=FH972_004167 PE=3 SV=1	35.8	6.19	■	545	High	0	28.963	262	22	5	2	16	6.45387e+07
A0A660KU15	E1 ubiquitin-activating enzyme OS=Carpinus fangiana OX=176857 GN=FH972_011745 PE=3 SV=1	123.2	5.36	■	613	High	0	41.639	587	33	13	13	11	6.20218e+07
A0A5N6RTY7	phosphoethanolamine N-methyltransferase OS=Carpinus fangiana OX=176857 GN=FH972_019662 PE=4 SV=1	56	5.58	■	472	High	0	37.574	430	33	9	9	18	6.04299e+07
A4K9Z8	Profilin-2 OS=Betula pendula OX=3505 PE=1 SV=1	14.3	5.17	■	312	High	0	41.378	339	28	6	6	57	5.87028e+07
A0A5N6RFL8	Probable 6-phosphogluconolactonase OS=Carpinus fangiana OX=176857 GN=FH972_016186 PE=3 SV=1	35	8.44	■	623	High	0	21.879	328	17	5	4	14	5.76243e+07
A0A5N6QPD4	PII protein OS=Carpinus fangiana OX=176857 GN=FH972_004859 PE=3 SV=1	21.4	9.73	■	463	High	0	12.439	151	11	3	3	17	5.4525e+07
A0A5N6R1D5	phosphoenolpyruvate carboxylase OS=Carpinus fangiana OX=176857 GN=FH972_008782 PE=3 SV=1	119.6	6.64	■	840	High	0	28.846	464	19	10	10	10	5.39906e+07
A0A5N6QJM0	Malic enzyme OS=Carpinus fangiana OX=176857 GN=FH972_003190 PE=3 SV=1	61.3	7.85	■	885	High	0	22.789	340	20	7	3	13	5.27614e+07
A0A5N6QX63	Phosphoserine aminotransferase OS=Carpinus fangiana OX=176857 GN=FH972_007065 PE=3 SV=1	46.9	8.07	■	338	High	0	28.797	346	18	9	9	27	50457727
A0A5N6RYY2	glycerophosphodiester phosphodiesterase OS=Carpinus fangiana OX=176857 GN=FH972_020850 PE=4 SV=1	81.6	5.57	■	387	High	0	16.657	279	16	5	5	6	5.0036e+07
A0A5N6RFE7	Dihydrolipoyl dehydrogenase OS=Carpinus fangiana OX=176857 GN=FH972_015697 PE=3 SV=1	54	7.59	■	976	High	0	33.432	496	14	6	6	16	4.94293e+07
A0A5N6R903	Pyrophosphate--fructose 6-phosphate 1-phosphotransferase subunit alpha OS=Carpinus fangiana OX=176857 GN=PFP-ALPHA PE=3 SV=1	67.6	7.23	■	492	High	0	56.393	755	29	12	12	25	4.80873e+07
A0A5N6QBF7	Peroxidase OS=Carpinus fangiana OX=176857 GN=FH972_001230 PE=3 SV=1	34.6	9.36	■	764	High	0	10.481	124	13	3	3	10	46684239
A0A5N6RJX4	thioredoxin-dependent peroxiredoxin OS=Carpinus fangiana OX=176857 GN=FH972_016671 PE=3 SV=1	43.4	7.87	■	657	High	0	10.557	142	12	3	3	8	46565549
A0A5N6L3F8	Ketol-acid reductoisomerase OS=Carpinus fangiana OX=176857 GN=FH972_025382 PE=3 SV=1	63.1	7.5	■	253	High	0	38.655	558	15	9	9	18	4.64447e+07
Q39415	1 Sc-3 protein OS=Betula pendula OX=3505 GN=1 Sc-3 PE=2 SV=1	17.4	6.1	■	663	High	0	27.474	291	13	6	6	46	4.63809e+07
A0A5N6RNN4	Aspartyl aminopeptidase OS=Carpinus fangiana OX=176857 GN=FH972_018860 PE=3 SV=1	52.9	6.89	■	785	High	0	34.94	440	20	8	8	19	44178169
A0A5N6QMZ1	Coatomer subunit gamma OS=Carpinus fangiana OX=176857 GN=FH972_005011 PE=3 SV=1	98.5	5.21	■	768	High	0	7.364	153	9	3	3	3	42806259
A0A5B9FYI6	Cytochrome c OS=Betula platyphylla OX=78630 PE=2 SV=1	12.4	9.31	■	693	High	0	26.055	255	19	5	4	48	4.22551e+07
A0A5N6R2Z5	Glutathione peroxidase OS=Carpinus fangiana OX=176857 GN=FH972_012167 PE=3 SV=1	22.1	8.69	■	477	High	0	8.751	100	8	3	3	15	4.22289e+07
A0A5N6RDB2	aspartate-semialdehyde dehydrogenase OS=Carpinus fangiana OX=176857 GN=FH972_015032 PE=3 SV=1	40.5	7.46	■	592	High	0	4.249	32	2	1	1	3	41462396
A0A5N6QCY3	Subtilisin-like protease SBT4.14 OS=Carpinus fangiana OX=176857 GN=FH972_001814 PE=3 SV=1	83	9.29	■	741	High	0.004	1.964	34	6	1	1	1	38190616
A0A5N6RJ41	protein-serine/threonine phosphatase OS=Carpinus fangiana OX=176857 GN=FH972_016377 PE=3 SV=1	38.7	5.5	■	770	High	0	28.014	319	15	7	7	23	37707842
A0A5N6QJ42	30S ribosomal protein S3, chloroplastic OS=Carpinus fangiana OX=176857 GN=FH972_003025 PE=3 SV=1	26.2	9.66	■	21	High	0	18.392	275	18	7	7	26	3.65886e+07
A0A5N6RPZ2	Ribonuclease OS=Carpinus fangiana OX=176857 GN=FH972_018692 PE=4 SV=1	108.3	7.09	■	215	High	0	28.327	332	18	7	7	7	3.60153e+07
A0A5N6QGZ6	Pectinesterase OS=Carpinus fangiana OX=176857 GN=FH972_002943 PE=3 SV=1	40.8	9.48	■	109	High	0.001	2.471	48	10	1	1	2	35398940
A0A660KRZ8	Alpha-1,4 glucan phosphorylase OS=Carpinus fangiana OX=176857 GN=FH972_011637 PE=3 SV=1	93.2	6.74	■	327	High	0	37.179	450	19	10	10	13	3.40121e+07
A0A5N6QHT8	LL-diaminopimelate aminotransferase OS=Carpinus fangiana OX=176857 GN=FH972_003374 PE=3 SV=1	50.1	6.92	■	436	High	0	42.091	563	18	10	10	29	3.38751e+07
A0A5N6R1M7	Glutaredoxin-dependent peroxiredoxin OS=Carpinus fangiana OX=176857 GN=FH972_009359 PE=3 SV=1	22.1	8.78	■	388	High	0	16.427	219	13	4	4	23	3.34508e+07
A0A5N6QVE9	Formate dehydrogenase, mitochondrial OS=Carpinus fangiana OX=176857 GN=FH972_007429 PE=3 SV=1	41.3	7.2	■	16	High	0	23.437	249	19	7	7	24	3.27344e+07
A0A5N6REK7	Cysteine synthase OS=Carpinus fangiana OX=176857 GN=FH972_015649 PE=3 SV=1	34.1	6.15	■	911	High	0	28.426	346	18	6	5	22	31721933
A0A5N6RB25	phosphoenolpyruvate carboxykinase (ATP) OS=Carpinus fangiana OX=176857 GN=FH972_013839 PE=3 SV=1	73.5	6.14	■	946	High	0	42.512	538	19	9	9	18	3.11859e+07
A0A5N6R885	peptide-methionine (S)-S-oxide reductase OS=Carpinus fangiana OX=176857 GN=FH972_013597 PE=3 SV=1	29.5	8.59	■	448	High	0	13.681	168	14	4	2	16	3.09737e+07
A0A5N6RMP0	Alpha-galactosidase OS=Carpinus fangiana OX=176857 GN=FH972_018667 PE=3 SV=1	40.1	7.66	■	930	High	0	9.673	102	8	3	3	7	3.06089e+07
V5K8R2	S-adenosylmethionine synthase OS=Betula luminifera OX=312789 GN=SAMS2 PE=2 SV=1	43.1	5.88	■	951	High	0	9.929	136	9	3	3	8	3.03283e+07
A0A5N6QHZ3	Xyloglucan endotransglucosylase/hydrolase OS=Carpinus fangiana OX=176857 GN=FH972_002584 PE=3 SV=1	32.6	5.58	■	682	High	0	6.353	81	7	1	1	5	29606546
V5K8L0	Endoglucanase OS=Betula luminifera OX=312789 GN=KOR2 PE=2 SV=1	53.9	6.47	■	600	High	0	19.569	274	16	6	6	10	2.93242e+07
A0A5N6QEG1	Ferritin OS=Carpinus fangiana OX=176857 GN=FH972_001281 PE=3 SV=1	30.8	5.82	■	326	High	0	5.095	79	8	2	2	6	2.89631e+07
A0A5N6RHR3	Non-specific lipid-transfer protein OS=Carpinus fangiana OX=176857 GN=FH972_017038 PE=3 SV=1	12.3	8.97	■	267	High	0.003	2.114	63	4	1	1	7	28909268
A0A5N6QH88	RNA helicase OS=Carpinus fangiana OX=176857 GN=FH972_003056 PE=3 SV=1	76.1	5.25	■	313	High	0	9.473	105	9	3	1	5	28668681
A0A5N6RX57	Xylulose kinase OS=Carpinus fangiana OX=176857 GN=FH972_020711 PE=3 SV=1	61.5	6.43	■	136	High	0	20.466	324	15	7	7	12	2.85234e+07
A0A660KSF0	assimilatory sulfite reductase (ferredoxin) OS=Carpinus fangiana OX=176857 GN=FH972_009782 PE=3 SV=1	77	9.13	■	853	High	0	33.875	415	18	9	9	15	2.84016e+07
A0A5N6QEL5	2-oxoglutarate dehydrogenase, mitochondrial OS=Carpinus fangiana OX=176857 GN=FH972_001513 PE=3 SV=1	115.8	6.84	■	369	High	0	26.827	405	16	8	8	9	2.81073e+07
A0A5N6R7H6	Glutamate dehydrogenase OS=Carpinus fangiana OX=176857 GN=FH972_013606 PE=3 SV=1	44.7	6.76	■	174	High	0	20.449	221	11	6	6	16	2.62027e+07
A0A5N6QQ63	3-hydroxyacyl-[acyl-carrier-protein] dehydratase OS=Carpinus fangiana OX=176857 GN=FH972_005625 PE=3 SV=1	25.6	8.47	■	285	High	0	17.624	232	8	4	4	22	2.61989e+07
A0A5N6QG03	(3R)-hydroxymyristoyl-[acyl-carrier-protein] dehydratase OS=Carpinus fangiana OX=176857 GN=FH972_002693 PE=4 SV=1	23.1	9.33	■	285	High	0	17.624	232	8	4	4	25	2.61989e+07
A0AA50H667	Acetyltransferase component of pyruvate dehydrogenase complex OS=Betula platyphylla OX=78630 GN=PDCE23 PE=2 SV=1	59.9	8.12	■	451	High	0	31.944	384	17	7	7	17	2.55638e+07
A0A5N6RAK8	Eukaryotic translation initiation factor isoform 4E OS=Carpinus fangiana OX=176857 GN=FH972_014774 PE=3 SV=1	23.5	6.01	■	938	High	0	15.89	128	10	2	2	11	2.52155e+07
A0A5N6RVA9	10 kDa chaperonin OS=Carpinus fangiana OX=176857 GN=FH972_019987 PE=3 SV=1	10.4	8.41	■	80	High	0	5.988	130	5	3	3	27	2.47875e+07
A0A5N6QGG8	20 kDa chaperonin, chloroplastic OS=Carpinus fangiana OX=176857 GN=FH972_002958 PE=3 SV=1	27	9.16	■	814	High	0	13.746	203	10	4	4	16	2.47304e+07
A0A5N6QZU2	glutathione dehydrogenase (ascorbate) OS=Carpinus fangiana OX=176857 GN=FH972_007823 PE=3 SV=1	30	8.95	■	800	High	0	13.419	187	11	4	4	16	2.38735e+07
A0A5N6RDP2	LanC-like protein GCL2 OS=Carpinus fangiana OX=176857 GN=FH972_014591 PE=3 SV=1	33.4	7.24	■	287	High	0.003	2.275	14	2	1	1	3	23745898
A0A5N6RL53	Maf-like protein OS=Carpinus fangiana OX=176857 GN=FH972_018160 PE=3 SV=1	29.7	5.91	■	332	High	0	7.889	152	8	3	3	10	2.30776e+07
A0A5N6RHE9	S-formylglutathione hydrolase OS=Carpinus fangiana OX=176857 GN=FH972_016779 PE=3 SV=1	32.1	6.6	■	847	High	0	13.962	100	10	3	3	10	2.21347e+07
A0A5N6QL76	Tubulin-specific chaperone A OS=Carpinus fangiana OX=176857 GN=FH972_003694 PE=3 SV=1	12.8	5.01	■	713	High	0	12.378	180	8	3	3	23	2.18184e+07
A0A660KRD4	factor independent urate hydroxylase OS=Carpinus fangiana OX=176857 GN=FH972_010526 PE=4 SV=1	90.1	8.15	■	111	High	0	12.397	156	8	4	4	5	2.16953e+07
A0A5N6RB42	Glucose-1-phosphate adenylyltransferase OS=Carpinus fangiana OX=176857 GN=FH972_013857 PE=3 SV=1	58.6	7.94	■	778	High	0	21.695	296	15	7	7	13	2.14285e+07
A0A5N6QWK3	6-phosphogluconate dehydrogenase, decarboxylating OS=Carpinus fangiana OX=176857 GN=FH972_007726 PE=3 SV=1	53.3	7.09	■	482	High	0	29.266	355	13	7	7	17	2.13747e+07
A0A5N6QAA9	Thaumatin-like protein OS=Carpinus fangiana OX=176857 GN=FH972_000967 PE=3 SV=1	24.4	7.75	■	292	High	0	11.418	151	8	2	1	13	20517744
A0A5N6R0Y9	valine--tRNA ligase OS=Carpinus fangiana OX=176857 GN=FH972_008272 PE=3 SV=1	125.2	6.79	■	975	High	0	34.272	435	17	9	9	9	2.02835e+07
A0A5N6QGA1	glucan endo-1,3-beta-D-glucosidase OS=Carpinus fangiana OX=176857 GN=FH972_002773 PE=3 SV=1	53.2	7.37	■	106	High	0	4.054	68	4	2	2	3	2.01121e+07
A0A5N6RER9	Serine hydroxymethyltransferase OS=Carpinus fangiana OX=176857 GN=FH972_014962 PE=3 SV=1	51.7	7.27	■	220	High	0	20.604	348	10	5	5	12	2.00182e+07
A0A0A7R5B8	Ribosomal protein L3 OS=Betula luminifera OX=312789 PE=2 SV=1	44.5	10.15	■	328	High	0	16.77	210	9	5	5	13	19630639
A0A5N6RJ63	inorganic diphosphatase OS=Carpinus fangiana OX=176857 GN=FH972_017433 PE=3 SV=1	34	6.71	■	808	High	0	16.712	188	8	4	3	17	19505613
A0A5N6R029	UDP-glucose 6-dehydrogenase OS=Carpinus fangiana OX=176857 GN=FH972_008893 PE=3 SV=1	52.8	6.29	■	959	High	0	22.523	243	11	6	2	14	1.82722e+07
A0A660KP05	Citrate synthase OS=Carpinus fangiana OX=176857 GN=FH972_010689 PE=3 SV=1	50.7	7.33	■	575	High	0	11.748	161	9	5	5	10	1.61906e+07
A0A5N6REM7	Alanine--tRNA ligase OS=Carpinus fangiana OX=176857 GN=FH972_015943 PE=3 SV=1	111.3	6.52	■	877	High	0	16.995	234	8	5	5	6	1.61734e+07
A0A5N6QX06	60S ribosomal protein L27 OS=Carpinus fangiana OX=176857 GN=FH972_007206 PE=3 SV=1	15.7	10.51	■	413	High	0	9.893	87	7	3	3	20	1.60992e+07
A0A660KNH1	ubiquitinyl hydrolase 1 OS=Carpinus fangiana OX=176857 GN=FH972_010482 PE=3 SV=1	131.3	5.94	■	405	High	0	23.431	262	14	7	7	6	1.60163e+07
A0A4D6C6N2	4CL10 OS=Betula platyphylla OX=78630 PE=2 SV=1	56.2	6.58	■	752	High	0	20.013	286	10	5	5	10	1.58805e+07
A0A5N6RHI5	1,4-alpha-glucan branching enzyme OS=Carpinus fangiana OX=176857 GN=FH972_016560 PE=3 SV=1	98.3	5.62	■	277	High	0	5.408	75	6	3	3	3	1.57975e+07
A0A5N6QE15	V-type proton ATPase catalytic subunit A OS=Carpinus fangiana OX=176857 GN=FH972_002154 PE=3 SV=1	68.6	5.44	■	361	High	0	29.671	429	15	9	9	16	1.57124e+07
A0A9E9L874	Birch protein OS=Betula platyphylla OX=78630 PE=2 SV=1	21.7	5.78	■	854	High	0	21.904	189	10	3	3	26	1.56088e+07
A0A5N6REN1	26S proteasome non-ATPase regulatory subunit 1 homolog OS=Carpinus fangiana OX=176857 GN=FH972_014923 PE=3 SV=1	109	5.33	■	66	High	0	17.826	212	9	6	6	6	1.53777e+07
A0A5N6QM73	Cyclase OS=Carpinus fangiana OX=176857 GN=FH972_004566 PE=3 SV=1	37.1	6.68	■	200	High	0	11.488	173	9	4	2	11	1.53082e+07
A0A5N6QTV3	GDP-mannose 4,6-dehydratase OS=Carpinus fangiana OX=176857 GN=FH972_006958 PE=3 SV=1	41.4	6.86	■	412	High	0	22.666	201	10	6	6	16	1.52259e+07
A0A5N6RCH9	indole-3-glycerol-phosphate synthase OS=Carpinus fangiana OX=176857 GN=FH972_014212 PE=3 SV=1	44	6.47	■	747	High	0	20.62	292	9	5	5	14	1.48694e+07
A0A5N6R4I0	Acyl-coenzyme A oxidase OS=Carpinus fangiana OX=176857 GN=FH972_012691 PE=3 SV=1	74.3	7.62	■	739	High	0	27.295	388	13	7	7	11	1.4597e+07
A0A5N6QM69	Proline iminopeptidase OS=Carpinus fangiana OX=176857 GN=FH972_004758 PE=3 SV=1	44.6	6.05	■	72	High	0	14.049	226	8	4	4	11	1.45062e+07
A0A5N6RN96	Auxin efflux carrier component OS=Carpinus fangiana OX=176857 GN=FH972_018369 PE=3 SV=1	92.5	8.5	■	385	High	0	15.321	212	15	5	2	5	1.42791e+07
Q39419	Polcalcin Bet v 4 OS=Betula pendula OX=3505 GN=BETV4 PE=1 SV=1	9.4	4.94	■	495	High	0	9.086	117	4	2	2	26	13968435
A0A5N6QDR9	UDP-glucuronate decarboxylase OS=Carpinus fangiana OX=176857 GN=FH972_001499 PE=3 SV=1	38.7	7.23	■	958	High	0	15.293	227	9	5	1	15	1.38962e+07
A0A5N6RTA6	3-deoxy-8-phosphooctulonate synthase OS=Carpinus fangiana OX=176857 GN=FH972_020378 PE=3 SV=1	30.3	8.59	■	809	High	0	13.582	212	8	4	4	14	13707532
A0A5N6QF37	3-isopropylmalate dehydrogenase OS=Carpinus fangiana OX=176857 GN=FH972_001917 PE=3 SV=1	43.4	6.14	■	621	High	0	22.098	252	10	6	6	16	1.37075e+07
A0A5N6RWU9	Probable bifunctional methylthioribulose-1-phosphate dehydratase/enolase-phosphatase E1 OS=Carpinus fangiana OX=176857 GN=FH972_020573 PE=3 SV=1	57.9	5.96	■	597	High	0	16.11	181	9	5	5	11	13257895
A0A5N6R304	Glutamate--cysteine ligase, chloroplastic OS=Carpinus fangiana OX=176857 GN=FH972_012177 PE=3 SV=1	59.2	6.7	■	856	High	0	17.884	259	7	4	4	9	1.31056e+07
A0A5N6QZ48	Methylenetetrahydrofolate reductase OS=Carpinus fangiana OX=176857 GN=FH972_008541 PE=3 SV=1	66.9	6.64	■	955	High	0	23.561	266	12	6	6	12	1.29667e+07
A0A5N6QJG0	asparagine--tRNA ligase OS=Carpinus fangiana OX=176857 GN=FH972_003139 PE=3 SV=1	63.6	6.1	■	242	High	0	17.098	217	11	6	6	10	1.29551e+07
A0A660KMH3	Cysteine proteinase inhibitor OS=Carpinus fangiana OX=176857 GN=FH972_010161 PE=3 SV=1	11.2	7.24	■	556	High	0	3.443	39	12	1	1	10	1.29047e+07
A0A5N6RCY8	ATP citrate synthase OS=Carpinus fangiana OX=176857 GN=FH972_015313 PE=4 SV=1	65.7	7.5	■	804	High	0	27.334	271	12	7	7	16	1.28634e+07
A0A660KUZ2	Neutral ceramidase OS=Carpinus fangiana OX=176857 GN=FH972_011628 PE=3 SV=1	86.4	7.2	■	565	High	0	7.876	139	5	3	2	4	12726140
A0A5N6QMM2	N-acyl-aliphatic-L-amino acid amidohydrolase OS=Carpinus fangiana OX=176857 GN=FH972_004793 PE=3 SV=1	50	5.72	■	579	High	0	18.282	174	12	5	5	15	1.2638e+07
A0A5N6RTY6	Enoyl-ACP reductase OS=Carpinus fangiana OX=176857 GN=FH972_020176 PE=3 SV=1	41.6	7.17	■	735	High	0	8.83	132	6	3	1	8	1.2515e+07
A0A5N6QHQ7	Ribosomal protein L34e OS=Carpinus fangiana OX=176857 GN=FH972_003357 PE=3 SV=1	13.7	11.59	■	807	High	0	5.899	88	4	2	2	17	12207290
A0A5N6QJ32	inositol-3-phosphate synthase OS=Carpinus fangiana OX=176857 GN=FH972_002695 PE=3 SV=1	56.1	5.64	■	933	High	0	16.572	232	9	5	5	10	1.2106e+07
A0A5N6R7L4	ATP-dependent 6-phosphofructokinase OS=Carpinus fangiana OX=176857 GN=PFK PE=3 SV=1	53.2	7.06	■	969	High	0	19.074	292	12	7	7	15	12062886
A0A5N6RTV4	Ras-related protein RABA1f OS=Carpinus fangiana OX=176857 GN=FH972_020627 PE=3 SV=1	24.1	5.69	■	18	High	0	7.857	127	8	3	2	13	1.19358e+07
A0A5N6QDI1	Ras-related protein Rab11C OS=Carpinus fangiana OX=176857 GN=FH972_001409 PE=3 SV=1	24.1	7.4	■	18	High	0	7.857	127	8	3	2	13	1.19358e+07
A0A5N6QNZ4	Ras-related protein RABA2a OS=Carpinus fangiana OX=176857 GN=FH972_004470 PE=3 SV=1	23.9	7.24	■	18	High	0	7.857	127	8	3	2	13	1.19358e+07
A0A5N6QC13	alpha-glucosidase OS=Carpinus fangiana OX=176857 GN=FH972_000750 PE=3 SV=1	206.1	8.43	■	259	High	0	16.662	127	7	3	3	3	1.17214e+07
A0A5N6QLD8	alanine transaminase OS=Carpinus fangiana OX=176857 GN=FH972_003462 PE=3 SV=1	57.6	6.48	■	896	High	0	26.481	312	9	4	4	11	1.17108e+07
A0A5N6RWK2	NAD(P)H dehydrogenase (quinone) OS=Carpinus fangiana OX=176857 GN=FH972_020476 PE=3 SV=1	21.7	6.38	■	446	High	0	14.294	217	6	3	3	18	1.14301e+07
A0A5N6QX36	T-complex protein 1 subunit zeta OS=Carpinus fangiana OX=176857 GN=FH972_007938 PE=3 SV=1	59.1	6.55	■	213	High	0	19.576	288	10	6	6	12	1.13563e+07
A0A5N6RK72	Nascent polypeptide-associated complex subunit beta OS=Carpinus fangiana OX=176857 GN=FH972_017793 PE=3 SV=1	17.3	8.35	■	105	High	0	12.38	164	4	2	2	19	1.11492e+07
A0A5N6RU86	Glutamine synthetase OS=Carpinus fangiana OX=176857 GN=FH972_020631 PE=3 SV=1	39	5.47	■	392	High	0	7.931	107	8	3	3	8	1.09569e+07
V5K950	Sucrose synthase OS=Betula luminifera OX=312789 GN=SUS1 PE=2 SV=1	92.6	6.42	■	454	High	0	15.625	190	10	6	6	6	1.07583e+07
A0A5N6R5E9	Eukaryotic translation initiation factor 3 subunit B OS=Carpinus fangiana OX=176857 GN=FH972_013020 PE=3 SV=1	95.3	4.96	■	353	High	0	15.986	267	9	5	2	7	1.06777e+07
A0A5N6R9A7	Small ubiquitin-related modifier OS=Carpinus fangiana OX=176857 GN=FH972_014321 PE=3 SV=1	11.5	5.27	■	263	High	0	3.037	60	4	1	1	10	10543672
O49813	Olee1-like protein OS=Betula pendula OX=3505 PE=2 SV=1	18.4	7.91	■	455	High	0	14.374	135	11	4	4	28	1.0427e+07
A0A5N6RQH4	aminobutyraldehyde dehydrogenase OS=Carpinus fangiana OX=176857 GN=FH972_019065 PE=3 SV=1	54.7	5.71	■	274	High	0	15.887	215	7	4	4	9	1.04181e+07
A0A5N6QXX2	Monocopper oxidase-like protein SKS1 OS=Carpinus fangiana OX=176857 GN=FH972_008189 PE=3 SV=1	66.8	6.13	■	648	High	0	11.623	153	8	4	4	6	9983505
A0A5N6RV21	protein-tyrosine-phosphatase OS=Carpinus fangiana OX=176857 GN=FH972_019995 PE=3 SV=1	40.8	5.62	■	27	High	0	12.618	186	6	3	3	9	9910416
A0A5N6R808	chorismate mutase OS=Carpinus fangiana OX=176857 GN=FH972_013061 PE=4 SV=1	56.8	5.16	■	589	High	0	2.966	57	4	1	1	2	9827938
A4KA41	Profilin-5 OS=Corylus avellana OX=13451 PE=1 SV=1	14.1	5.71	■	191	High	0	9.575	69	4	1	1	10	9.74799e+06
A0A5N6QIT4	Profilin OS=Carpinus fangiana OX=176857 GN=FH972_003637 PE=3 SV=1	12.7	7.33	■	191	High	0	9.575	69	4	1	1	11	9.74799e+06
A0A660KYQ4	Tropinone reductase I OS=Carpinus fangiana OX=176857 GN=FH972_011568 PE=3 SV=1	29	6.68	■	494	High	0	6.696	113	4	2	2	7	9.68386e+06
A0A5N6RFD1	coproporphyrinogen oxidase OS=Carpinus fangiana OX=176857 GN=FH972_016257 PE=3 SV=1	45.1	7.75	■	247	High	0	16.368	203	7	4	4	11	9.65988e+06
A0A5N6RBW9	Prolyl endopeptidase OS=Carpinus fangiana OX=176857 GN=FH972_014028 PE=3 SV=1	89.3	6.15	■	212	High	0	11.524	156	8	4	4	5	9561032
A0A5N6R9S6	mannan endo-1,4-beta-mannosidase OS=Carpinus fangiana OX=176857 GN=FH972_013856 PE=3 SV=1	47.3	7.66	■	504	High	0	5.566	91	4	2	2	4	9.2804e+06
A0A5N6QRD9	Adenylyl cyclase-associated protein OS=Carpinus fangiana OX=176857 GN=FH972_005008 PE=3 SV=1	59.2	7.11	■	646	High	0	2.627	49	2	1	1	1	9258650
A0A4D6Q358	Actin OS=Betula platyphylla OX=78630 PE=2 SV=1	41.7	5.49	■	793	High	0	13.884	222	9	5	5	14	9.14511e+06
A0A5N6QK05	Thiol protease aleurain-like OS=Carpinus fangiana OX=176857 GN=FH972_002985 PE=3 SV=1	39.2	6.96	■	681	High	0	14.483	170	4	2	2	10	9.12922e+06
A0A2U8U287	Translationally-controlled tumor protein OS=Betula pendula OX=3505 PE=2 SV=1	18.9	4.73	■	435	High	0	3.262	59	4	1	1	5	9014978
A0A5N6QJL2	NADH-cytochrome b5 reductase OS=Carpinus fangiana OX=176857 GN=FH972_003348 PE=3 SV=1	36	8.76	■	634	High	0	12.746	139	8	4	4	13	8.72464e+06
A0A5N6QJL6	Protein BOLA2 OS=Carpinus fangiana OX=176857 GN=FH972_002868 PE=3 SV=1	10.4	5.83	■	518	High	0	8.423	121	6	3	3	29	8.61864e+06
A0A5N6RKC5	Succinate--CoA ligase [ADP-forming] subunit alpha, mitochondrial OS=Carpinus fangiana OX=176857 GN=FH972_017838 PE=3 SV=1	34.4	8.75	■	777	High	0	13.031	147	6	3	3	11	8.45386e+06
A0A5N6R728	Inositol-tetrakisphosphate 1-kinase OS=Carpinus fangiana OX=176857 GN=FH972_012475 PE=3 SV=1	39.6	6.47	■	658	High	0	3.652	44	3	2	2	5	8.31121e+06
A0A5N6QCY1	Obg-like ATPase 1 OS=Carpinus fangiana OX=176857 GN=FH972_000812 PE=3 SV=1	44.5	6.7	■	490	High	0	10.313	154	8	4	4	9	8.10991e+06
A0A5N6L4T7	RuBisCO large subunit-binding protein subunit alpha OS=Carpinus fangiana OX=176857 GN=FH972_026389 PE=3 SV=1	61.9	5.41	■	117	High	0	16.256	238	10	5	5	9	8102223
A0A5N6RQU6	Uroporphyrinogen decarboxylase OS=Carpinus fangiana OX=176857 GN=FH972_019567 PE=3 SV=1	161.4	8.15	■	381	High	0	3.69	94	3	2	2	1	8.0811e+06
A0A5N6RFA4	glutamine--tRNA ligase OS=Carpinus fangiana OX=176857 GN=FH972_015867 PE=3 SV=1	103.5	7.08	■	57	High	0	9.664	171	7	4	4	4	7991102
A0A5N6QFB8	fructokinase OS=Carpinus fangiana OX=176857 GN=FH972_001817 PE=3 SV=1	34.3	5.43	■	183	High	0	4.235	84	8	2	1	5	7.79481e+06
A0A5N6QD99	Cyclic phosphodiesterase OS=Carpinus fangiana OX=176857 GN=FH972_001065 PE=4 SV=1	22	5.14	■	948	High	0.003	2.078	47	4	1	1	4	7.73574e+06
A0A5N6R4P5	adenine phosphoribosyltransferase OS=Carpinus fangiana OX=176857 GN=FH972_012764 PE=3 SV=1	20.2	6.57	■	43	High	0.003	2.162	39	2	1	1	5	7503121
A0A5N6RGE2	CCT-theta OS=Carpinus fangiana OX=176857 GN=FH972_016437 PE=3 SV=1	58.8	5.54	■	210	High	0	18.632	282	8	5	5	10	7.48792e+06
A0A5N6QNN7	Ubiquitin receptor RAD23 OS=Carpinus fangiana OX=176857 GN=FH972_004170 PE=3 SV=1	40.5	4.77	■	732	High	0	5.596	49	4	2	2	5	7.37404e+06
A0A5N6QYQ2	acylaminoacyl-peptidase OS=Carpinus fangiana OX=176857 GN=FH972_008401 PE=4 SV=1	89.6	6.95	■	100	High	0	18.409	264	8	4	4	6	7.30944e+06
A0A5N6R2V3	5'-deoxynucleotidase OS=Carpinus fangiana OX=176857 GN=FH972_008793 PE=3 SV=1	29.7	7.17	■	47	High	0	12.805	139	6	4	4	19	7.25132e+06
A0A5N6RRI3	Agmatine deiminase OS=Carpinus fangiana OX=176857 GN=FH972_019856 PE=4 SV=1	30.2	6.54	■	252	High	0	7.87	93	4	2	2	7	7.22394e+06
A0A5N6RBS0	Phosphotransferase OS=Carpinus fangiana OX=176857 GN=FH972_013944 PE=3 SV=1	67.7	5.72	■	30	High	0	18.851	250	7	4	4	8	7.21371e+06
A0A5N6RIR8	Pyrroline-5-carboxylate reductase OS=Carpinus fangiana OX=176857 GN=FH972_016709 PE=3 SV=1	28.8	8.81	■	289	High	0	6.142	108	4	2	2	7	7.19386e+06
A0A5N6RPY5	phosphoserine phosphatase OS=Carpinus fangiana OX=176857 GN=FH972_019332 PE=4 SV=1	36.9	7.94	■	182	High	0	10.372	125	6	3	3	10	7.17319e+06
A0A5N6RHC4	ATP synthase subunit beta OS=Carpinus fangiana OX=176857 GN=FH972_015797 PE=3 SV=1	59.8	6.2	■	719	High	0	12.785	174	5	3	3	7	7.05543e+06
A0A0A7RAT5	Eukaryotic peptide chain release factor GTP-binding subunit OS=Betula luminifera OX=312789 PE=2 SV=1	56.8	5.4	■	269	High	0	13.032	177	6	3	3	8	6.86697e+06
A0A5N6QKH9	Inositol oxygenase OS=Carpinus fangiana OX=176857 GN=FH972_003147 PE=3 SV=1	35.3	5.3	■	423	High	0	5.914	81	6	2	2	8	6.82396e+06
A0A5N6QHF8	Xaa-Pro dipeptidase OS=Carpinus fangiana OX=176857 GN=FH972_003118 PE=3 SV=1	52.9	5.47	■	850	High	0	11.078	140	5	3	3	8	6.78416e+06
A0A5N6QSG2	fumarate hydratase OS=Carpinus fangiana OX=176857 GN=FH972_005865 PE=3 SV=1	53.3	8.16	■	294	High	0	20.112	258	8	4	4	13	6.76948e+06
A0A5N6QJG3	Pyruvate dehydrogenase E1 component subunit alpha OS=Carpinus fangiana OX=176857 GN=FH972_003735 PE=4 SV=1	47.9	7.34	■	629	High	0	6.791	77	3	3	3	7	6.71824e+06
A0A5N6QE37	Glucosidase II subunit alpha OS=Carpinus fangiana OX=176857 GN=FH972_002191 PE=3 SV=1	105.3	6.37	■	968	High	0	9.865	152	7	4	4	4	6.6371e+06
A0A5N6QWX4	pyridoxal kinase OS=Carpinus fangiana OX=176857 GN=FH972_007847 PE=3 SV=1	37.6	7.9	■	628	High	0	2.849	48	2	1	1	3	6489804
A0A5N6QIY8	aldehyde dehydrogenase (NAD(+)) OS=Carpinus fangiana OX=176857 GN=FH972_002976 PE=3 SV=1	54.8	6.05	■	895	High	0	11.396	158	6	3	3	7	6.27463e+06
A0A5N6QBR9	pyruvate decarboxylase OS=Carpinus fangiana OX=176857 GN=FH972_000581 PE=3 SV=1	54.9	5.83	■	599	High	0	4.172	81	3	2	1	3	6.14207e+06
A0A5N6L650	Cell wall hydroxyproline-rich glycoprotein OS=Carpinus fangiana OX=176857 GN=FH972_027083 PE=4 SV=1	57.4	7.9	■	836	High	0.005	1.801	48	3	1	1	1	6.1406e+06
A0A660KSE7	Methionine aminopeptidase OS=Carpinus fangiana OX=176857 GN=FH972_011193 PE=3 SV=1	44.7	6.99	■	2	High	0	4.717	66	4	2	2	4	6.09664e+06
A0A5N6RGJ0	glutathione-specific gamma-glutamylcyclotransferase OS=Carpinus fangiana OX=176857 GN=FH972_016001 PE=4 SV=1	21.2	5.66	■	855	High	0	5.33	46	4	2	2	10	6.08453e+06
A0A5N6RLG3	Cell division cycle protein 48 homolog OS=Carpinus fangiana OX=176857 GN=FH972_017590 PE=3 SV=1	89.5	5.29	■	386	High	0	10.709	159	6	3	3	4	6.03439e+06
A0A5N6QRY3	Phosphoglycolate phosphatase OS=Carpinus fangiana OX=176857 GN=FH972_006217 PE=4 SV=1	41.3	8.63	■	918	High	0	9.858	154	5	3	3	8	5.96396e+06
A0A5N6RNU9	Polyadenylate-binding protein OS=Carpinus fangiana OX=176857 GN=FH972_018064 PE=3 SV=1	71.5	7.83	■	973	High	0	15.792	222	6	3	3	6	5.93547e+06
A0A5N6QA79	Calcyclin-binding protein OS=Carpinus fangiana OX=176857 GN=FH972_000939 PE=4 SV=1	38.2	7.3	■	201	High	0	6.863	80	3	2	2	6	5826602
A0A5N6QF76	4-hydroxy-tetrahydrodipicolinate synthase OS=Carpinus fangiana OX=176857 GN=FH972_001704 PE=3 SV=1	39.4	7.59	■	563	High	0	6.436	89	4	2	2	5	5748394
A0A5N6QQK8	Vacuolar proton pump subunit B OS=Carpinus fangiana OX=176857 GN=FH972_005283 PE=3 SV=1	113.7	5.47	■	310	High	0	7.582	70	5	3	3	3	5.73941e+06
A0A5N6QRY1	peptidylprolyl isomerase OS=Carpinus fangiana OX=176857 GN=FH972_005697 PE=4 SV=1	12.1	7.97	■	601	High	0	9.671	112	4	2	2	24	5.65511e+06
A0A5N6QL86	methionine S-methyltransferase OS=Carpinus fangiana OX=176857 GN=FH972_004427 PE=3 SV=1	121	5.83	■	730	High	0	6.192	100	4	2	2	2	5.52476e+06
A0A5N6Q826	Aminomethyltransferase OS=Carpinus fangiana OX=176857 GN=FH972_000202 PE=3 SV=1	44.4	8.82	■	306	High	0	5.742	108	5	2	2	5	5.48635e+06
A0A5N6QVC6	Ribosomal protein L14b/L23e OS=Carpinus fangiana OX=176857 GN=FH972_006370 PE=3 SV=1	13.1	10.13	■	510	High	0.003	2.046	50	2	1	1	6	5.45178e+06
A0A5N6RBK8	Glutamate decarboxylase OS=Carpinus fangiana OX=176857 GN=FH972_015087 PE=3 SV=1	54.7	6.29	■	1	High	0.005	1.851	23	1	1	1	1	5.38633e+06
A0A5N6QMU3	Phospholipase A-2-activating protein OS=Carpinus fangiana OX=176857 GN=FH972_004975 PE=4 SV=1	83.9	5.5	■	880	High	0.002	2.32	40	3	1	1	1	5292574
A0A5N6R618	MEMO1 family protein OS=Carpinus fangiana OX=176857 GN=FH972_013117 PE=3 SV=1	32.7	6.58	■	437	High	0	7.835	77	4	2	2	9	5.26477e+06
A0A5N6RMZ7	4-coumarate--CoA ligase OS=Carpinus fangiana OX=176857 GN=FH972_017621 PE=4 SV=1	68.4	8.97	■	561	High	0.008	1.722	47	2	1	1	1	5117266
A0A5N6QUR0	Mitochondrial import receptor subunit TOM20 OS=Carpinus fangiana OX=176857 GN=FH972_007228 PE=3 SV=1	22.1	6.4	■	617	High	0	7.776	99	4	2	2	10	5.0965e+06
A0A5N6RUR7	non-reducing end alpha-L-arabinofuranosidase OS=Carpinus fangiana OX=176857 GN=FH972_019926 PE=3 SV=1	74.4	5.29	■	167	High	0	9.044	95	6	3	3	4	5.08713e+06
A0A5N6QWS1	acetate--CoA ligase OS=Carpinus fangiana OX=176857 GN=FH972_007126 PE=3 SV=1	78.2	5.87	■	419	High	0	2.671	32	3	1	1	2	5081218
A0A660KVW4	leucine--tRNA ligase OS=Carpinus fangiana OX=176857 GN=FH972_010638 PE=3 SV=1	125.8	6.23	■	554	High	0	17.031	271	8	5	5	5	5.03532e+06
A0A5N6R6Q9	Pectin acetylesterase OS=Carpinus fangiana OX=176857 GN=FH972_012634 PE=3 SV=1	44	7.83	■	817	High	0	14.69	146	6	3	3	11	4.99606e+06
A0A5N6R8V1	Putative gamma-glutamylcyclotransferase OS=Carpinus fangiana OX=176857 GN=FH972_013313 PE=4 SV=1	19.7	5.38	■	887	High	0	7.522	52	4	2	2	13	4.97691e+06
A0A5N6R2D6	6,7-dimethyl-8-ribityllumazine synthase OS=Carpinus fangiana OX=176857 GN=FH972_008529 PE=3 SV=1	131.6	6.67	■	359	High	0.004	1.94	50	2	1	1	1	4.8698e+06
A0A5N6QNU4	Alkaline/neutral invertase OS=Carpinus fangiana OX=176857 GN=FH972_005176 PE=3 SV=1	66.6	6.28	■	299	High	0	13.664	161	6	3	2	6	4.83915e+06
A0A5N6L6A1	Heparanase-like protein 3 OS=Carpinus fangiana OX=176857 GN=FH972_027105 PE=3 SV=1	61.7	8.7	■	46	High	0	8.18	99	8	3	3	5	4.82586e+06
A0A5N6RHP5	DNA damage-inducible protein 1 OS=Carpinus fangiana OX=176857 GN=FH972_016939 PE=3 SV=1	44.6	5.07	■	725	High	0	8.509	90	3	2	2	5	4.72678e+06
A0A5N6RWD7	NADH dehydrogenase [ubiquinone] 1 alpha subcomplex subunit 12 OS=Carpinus fangiana OX=176857 GN=FH972_020336 PE=3 SV=1	120.7	6.92	■	262	High	0	27.46	359	27	9	1	7	4.70878e+06
A0A5N6R7I4	Protein CutA, chloroplastic OS=Carpinus fangiana OX=176857 GN=FH972_013698 PE=3 SV=1	21	8.46	■	286	High	0	4.896	50	4	1	1	6	4.69568e+06
A0A5N6RS56	glutamate synthase (ferredoxin) OS=Carpinus fangiana OX=176857 GN=FH972_020008 PE=3 SV=1	177.6	7.14	■	669	High	0	11.327	165	7	4	4	2	4.67352e+06
A0A5N6RDA4	ATP-dependent (S)-NAD(P)H-hydrate dehydratase OS=Carpinus fangiana OX=176857 GN=FH972_015597 PE=3 SV=1	40.8	8.54	■	293	High	0	6.601	76	4	3	3	7	4.50393e+06
A0A125R6H0	LEA1 OS=Betula platyphylla OX=78630 PE=2 SV=1	16.5	4.96	■	397	High	0	8.924	131	6	3	3	25	4477549
A0A5N6RRQ1	4-alpha-glucanotransferase OS=Carpinus fangiana OX=176857 GN=FH972_019951 PE=3 SV=1	112.2	6.32	■	192	High	0	10.741	168	6	3	3	4	4458259
A0A5N6QZN5	hydroxymethylbilane synthase OS=Carpinus fangiana OX=176857 GN=FH972_008746 PE=3 SV=1	41.2	7.93	■	501	High	0	12.495	160	6	3	3	9	4.42511e+06
A0A5N6R1U7	Carbonic anhydrase OS=Carpinus fangiana OX=176857 GN=FH972_009149 PE=3 SV=1	28.6	6.4	■	135	High	0	13.677	168	6	4	4	16	4353612
A0A5N6Q9Z1	DNA damage-binding protein 1 OS=Carpinus fangiana OX=176857 GN=FH972_000850 PE=3 SV=1	121.5	5.34	■	190	High	0	8.639	145	5	3	3	2	4.18475e+06
Q38709	Thiamine thiazole synthase, chloroplastic OS=Alnus glutinosa OX=3517 GN=THI1 PE=2 SV=1	37	5.67	■	350	High	0	11.15	130	4	3	3	10	4052331
A0A5N6QI44	Serine-threonine kinase receptor-associated protein OS=Carpinus fangiana OX=176857 GN=FH972_003323 PE=3 SV=1	37.9	5.29	■	251	High	0	11.516	119	5	2	2	8	3.97877e+06
A0A660KS54	Asparagine synthetase [glutamine-hydrolyzing] OS=Carpinus fangiana OX=176857 GN=FH972_011720 PE=4 SV=1	65.8	6.38	■	357	High	0	10.598	136	4	3	3	6	3.89078e+06
A0A5N6QY20	Transmembrane protein 33 homolog OS=Carpinus fangiana OX=176857 GN=FH972_007968 PE=3 SV=1	39.5	9.76	■	515	High	0	6.449	92	2	1	1	4	3.87804e+06
A0A5N6QHG4	cytidine deaminase OS=Carpinus fangiana OX=176857 GN=FH972_003099 PE=3 SV=1	31.4	6.38	■	596	High	0	5.86	83	4	2	2	8	3.80902e+06
A0A5N6R3M1	Eukaryotic translation initiation factor 5A OS=Carpinus fangiana OX=176857 GN=FH972_008918 PE=3 SV=1	15	5.72	■	52	High	0	4.207	64	5	2	2	13	3.73249e+06
A0A5N6QZ54	Pirin-like protein OS=Carpinus fangiana OX=176857 GN=FH972_008560 PE=3 SV=1	35.5	8.85	■	99	High	0	9.389	130	5	3	3	13	3.70959e+06
A0A5N6R2G7	UDP-glucose 4-epimerase OS=Carpinus fangiana OX=176857 GN=FH972_011992 PE=3 SV=1	38.2	7.72	■	564	High	0	6.648	68	2	1	1	5	3.707e+06
A0A5N6RWC2	Tryptophan synthase OS=Carpinus fangiana OX=176857 GN=FH972_020393 PE=3 SV=1	118.6	9.57	■	344	High	0	4.881	82	3	2	2	2	3.62006e+06
A0A5N6QW83	Serine protease EDA2 OS=Carpinus fangiana OX=176857 GN=FH972_006947 PE=3 SV=1	54.4	6.79	■	77	High	0	8.285	86	4	2	2	4	3.48993e+06
A0A5N6QP04	phosphoribosylamine--glycine ligase OS=Carpinus fangiana OX=176857 GN=FH972_004480 PE=3 SV=1	56	6.37	■	939	High	0	4.753	84	4	2	2	3	3.47521e+06
A0A5N6RXF8	Ubiquitin-fold modifier-conjugating enzyme 1 OS=Carpinus fangiana OX=176857 GN=FH972_020694 PE=3 SV=1	19.7	8.15	■	708	High	0	2.862	50	2	1	1	6	3.40966e+06
A0A5N6RUF1	Biotin carboxylase OS=Carpinus fangiana OX=176857 GN=FH972_020743 PE=4 SV=1	58.3	8.32	■	748	High	0	8.944	134	4	2	2	5	3375130
A0A5N6R972	Nitrile-specifier protein 5 OS=Carpinus fangiana OX=176857 GN=FH972_014222 PE=4 SV=1	34.9	5.88	■	642	High	0	3.396	37	2	1	1	3	3275518
A0A5N6RJ96	3-oxoacyl-[acyl-carrier-protein] reductase OS=Carpinus fangiana OX=176857 GN=FH972_016435 PE=3 SV=1	28	7.11	■	172	High	0	3.496	60	3	2	2	7	3.27031e+06
A0A5N6RT72	Succinate-semialdehyde dehydrogenase OS=Carpinus fangiana OX=176857 GN=FH972_019371 PE=3 SV=1	59.9	7.97	■	500	High	0	6.257	96	3	2	2	4	3.20685e+06
A0A5N6RUV5	Indole-3-acetic acid-amido synthetase GH3.6 OS=Carpinus fangiana OX=176857 GN=FH972_020473 PE=3 SV=1	69.1	5.85	■	204	High	0	3.122	76	2	1	1	2	3205537
A0A5N6R6U0	DNA ligase OS=Carpinus fangiana OX=176857 GN=FH972_013456 PE=3 SV=1	162.9	8.02	■	891	High	0	4.928	79	2	1	1	1	3.17243e+06
A0A5N6L509	Dihydroorotate dehydrogenase (quinone), mitochondrial OS=Carpinus fangiana OX=176857 GN=FH972_026658 PE=3 SV=1	53	9.45	■	829	High	0.005	1.862	48	2	1	1	2	3.00048e+06
A0A5N6RGB3	Condensin-2 complex subunit H2 OS=Carpinus fangiana OX=176857 GN=FH972_015426 PE=3 SV=1	141.6	6.37	■	493	High	0	6.934	68	9	3	2	3	2.99869e+06
A0A5N6RJA5	Adenylyl-sulfate kinase OS=Carpinus fangiana OX=176857 GN=FH972_016445 PE=3 SV=1	33	6.96	■	726	High	0	6.206	72	1	1	1	5	2.93759e+06
A0A5N6R331	spermidine synthase OS=Carpinus fangiana OX=176857 GN=FH972_009106 PE=3 SV=1	37.3	4.91	■	945	High	0	5.977	73	4	2	2	8	2.9195e+06
A0A5N6QLD7	L-gulonolactone oxidase OS=Carpinus fangiana OX=176857 GN=FH972_003746 PE=3 SV=1	64.7	5.62	■	401	High	0	3.323	34	2	1	1	2	2.81916e+06
A0A5N6RL02	Glycine cleavage system P protein OS=Carpinus fangiana OX=176857 GN=FH972_017953 PE=3 SV=1	90.8	7.75	■	742	High	0	13.845	134	4	3	3	6	2.73461e+06
A0A5N6RBU5	Small nuclear ribonucleoprotein Sm D3 OS=Carpinus fangiana OX=176857 GN=FH972_014085 PE=3 SV=1	14.3	10.42	■	523	High	0	3.699	49	2	1	1	8	2.64155e+06
A0A5N6R5C5	Ubiquitin thioesterase OS=Carpinus fangiana OX=176857 GN=FH972_009447 PE=3 SV=1	33.9	4.73	■	341	High	0.006	1.771	46	1	1	1	3	2618675
A0A5N6R2R4	D-aminoacyl-tRNA deacylase OS=Carpinus fangiana OX=176857 GN=FH972_008850 PE=4 SV=1	105.7	5.35	■	898	High	0	3.327	29	1	1	1	1	2.60742e+06
A0A660KMG8	Transcription factor Pur-alpha 1 OS=Carpinus fangiana OX=176857 GN=FH972_009523 PE=3 SV=1	32.5	5.94	■	445	High	0	4.706	45	3	2	2	7	2.57514e+06
A0A5N6RHN2	TatD related DNase OS=Carpinus fangiana OX=176857 GN=FH972_016123 PE=4 SV=1	34.4	5.4	■	516	High	0	4.075	80	2	1	1	4	2.55032e+06
A0A5N6RW89	aspartate carbamoyltransferase OS=Carpinus fangiana OX=176857 GN=FH972_020294 PE=3 SV=1	45.1	7.24	■	647	High	0	6.795	97	3	2	2	5	2.54254e+06
A0A5N6QEA5	Histone H4 OS=Carpinus fangiana OX=176857 GN=FH972_001501 PE=3 SV=1	11.4	11.47	■	245	High	0	6.066	88	3	2	2	19	2.51843e+06
A0A0F7G7L7	40S ribosomal protein S24 OS=Betula luminifera OX=312789 PE=2 SV=1	15.8	10.64	■	639	High	0	8.995	111	4	2	2	18	2.51626e+06
A0A5N6QKH3	Beta-glucanase OS=Carpinus fangiana OX=176857 GN=FH972_004184 PE=3 SV=1	24	5.17	■	685	High	0	4.682	55	2	1	1	6	2.43661e+06
A0A5N6R2T8	2-oxoadipate dioxygenase/decarboxylase OS=Carpinus fangiana OX=176857 GN=FH972_009032 PE=3 SV=1	42.6	7.49	■	636	High	0	4.467	50	2	1	1	3	2.40433e+06
A0A5N6RC63	Heat shock 70 kDa protein 17 OS=Carpinus fangiana OX=176857 GN=FH972_014184 PE=4 SV=1	100.4	5.5	■	375	High	0	3.825	58	2	1	1	1	2.40419e+06
A0A5N6QTJ4	Carbohydrate-binding-like fold protein OS=Carpinus fangiana OX=176857 GN=FH972_005773 PE=4 SV=1	130.2	6.27	■	550	High	0.004	1.98	24	2	1	1	1	2.382e+06
A0A5N6R9P3	Autophagy-related protein OS=Carpinus fangiana OX=176857 GN=FH972_014396 PE=3 SV=1	13.8	8.81	■	679	High	0.004	1.932	40	2	1	1	6	2.37645e+06
A0A5N6RQH2	argininosuccinate synthase OS=Carpinus fangiana OX=176857 GN=FH972_018844 PE=3 SV=1	55	8.75	■	585	High	0	7.728	91	2	2	2	5	2.34582e+06
A0A5N6RNW1	E2 ubiquitin-conjugating enzyme OS=Carpinus fangiana OX=176857 GN=FH972_018978 PE=4 SV=1	10.1	9.32	■	578	High	0	6.13	65	2	1	1	19	2.32701e+06
A0A5N6QZM2	Small nuclear ribonucleoprotein-associated protein OS=Carpinus fangiana OX=176857 GN=FH972_008716 PE=3 SV=1	29	11.03	■	763	High	0	4.525	95	4	2	2	5	2.30245e+06
A0A5N6RQX0	Calnexin OS=Carpinus fangiana OX=176857 GN=FH972_018693 PE=3 SV=1	61.9	4.78	■	789	High	0	6.11	58	4	2	2	4	2.29187e+06
A0A5N6RV50	Cystathionine beta-lyase OS=Carpinus fangiana OX=176857 GN=FH972_020023 PE=3 SV=1	50.2	6.21	■	587	High	0	4.801	51	3	2	2	5	2274183
A0A5N6R175	S-protein homolog OS=Carpinus fangiana OX=176857 GN=FH972_009224 PE=3 SV=1	16	9.64	■	509	High	0.005	1.854	52	4	1	1	5	2.21508e+06
A0A5N6QP23	Splicing factor U2af large subunit OS=Carpinus fangiana OX=176857 GN=FH972_004284 PE=3 SV=1	60	5.54	■	899	High	0.003	2.201	50	2	1	1	2	2.10969e+06
A0A5N6RRA1	Tic22-like family protein OS=Carpinus fangiana OX=176857 GN=FH972_018545 PE=4 SV=1	30.7	9.29	■	175	High	0.004	1.936	42	2	1	1	3	2.06791e+06
A0A5N6RGE4	Glucosamine 6-phosphate N-acetyltransferase OS=Carpinus fangiana OX=176857 GN=FH972_016607 PE=3 SV=1	17.7	6.1	■	925	High	0	4.682	64	2	1	1	8	2043984
A0A5N6R9C9	O-fucosyltransferase family protein OS=Carpinus fangiana OX=176857 GN=FH972_014204 PE=4 SV=1	65.6	5.66	■	13	High	0	2.955	5	1	1	1	2	2.02896e+06
A0A5N6RUE7	2,4-dienoyl-CoA reductase [(3E)-enoyl-CoA-producing] OS=Carpinus fangiana OX=176857 GN=FH972_019401 PE=4 SV=1	31.7	9.42	■	113	High	0	3.097	13	1	1	1	4	1.9139e+06
A0A5N6R138	ADP-ribosylation factor OS=Carpinus fangiana OX=176857 GN=FH972_009166 PE=3 SV=1	13.9	9.64	■	337	High	0	4.031	57	2	1	1	9	1.879e+06
A0A660KU10	Proliferating cell nuclear antigen OS=Carpinus fangiana OX=176857 GN=FH972_011630 PE=3 SV=1	29.4	4.79	■	63	High	0.002	2.299	31	3	1	1	3	1.85844e+06
A0A5N6QQQ9	methylmalonate-semialdehyde dehydrogenase (CoA acylating) OS=Carpinus fangiana OX=176857 GN=FH972_004831 PE=3 SV=1	57.7	7.71	■	615	High	0	6.006	90	2	2	2	4	1.79677e+06
A0A5N6R9P0	rhamnogalacturonan endolyase OS=Carpinus fangiana OX=176857 GN=FH972_013820 PE=3 SV=1	73.3	6.06	■	774	High	0	5.148	70	2	1	1	2	1.79203e+06
A0A5N6QGH6	glycerol kinase OS=Carpinus fangiana OX=176857 GN=FH972_001939 PE=3 SV=1	48.4	6.28	■	540	High	0	3.487	41	2	1	1	2	1.7781e+06
A0A5N6QHA5	Ras-related protein Rab11A OS=Carpinus fangiana OX=176857 GN=FH972_002618 PE=3 SV=1	24.2	7.96	■	169	High	0	5.966	80	4	2	1	9	1.74616e+06
A0A5N6QAP2	Ras-related protein RABA5a OS=Carpinus fangiana OX=176857 GN=FH972_000082 PE=3 SV=1	25.2	5.35	■	169	High	0	5.966	80	4	2	1	8	1.74616e+06
A0A5N6QMC8	Ras-related protein RABA3 OS=Carpinus fangiana OX=176857 GN=FH972_003764 PE=3 SV=1	25.9	5.26	■	169	High	0	5.966	80	4	2	1	8	1.74616e+06
A0A5N6RGG2	Sm protein G OS=Carpinus fangiana OX=176857 GN=FH972_016625 PE=3 SV=1	9.1	6.65	■	98	High	0.001	2.388	33	2	1	1	11	1.74579e+06
A0A5N6QNC5	proline--tRNA ligase OS=Carpinus fangiana OX=176857 GN=FH972_004912 PE=3 SV=1	56.3	6.8	■	929	High	0.008	1.708	16	2	1	1	2	1.74224e+06
A0A5N6QL64	Histone-lysine N-methyltransferase OS=Carpinus fangiana OX=176857 GN=FH972_004247 PE=4 SV=1	168.9	6.32	■	268	High	0.002	2.369	26	1	1	1	1	1.67304e+06
A0A5N6RDT5	acetyl-CoA C-acyltransferase OS=Carpinus fangiana OX=176857 GN=FH972_014901 PE=3 SV=1	45.7	8	■	164	High	0	9.341	69	7	1	1	3	1.66872e+06
A0A5N6QJ23	pyridoxal 5'-phosphate synthase OS=Carpinus fangiana OX=176857 GN=FH972_003780 PE=4 SV=1	22.1	6.76	■	792	High	0.001	2.466	37	2	1	1	4	1.64698e+06
A0A5N6L077	4-hydroxyphenylpyruvate dioxygenase OS=Carpinus fangiana OX=176857 GN=FH972_024964 PE=3 SV=1	13.3	8.05	■	745	High	0	4.391	30	2	1	1	13	1.64529e+06
A0A5N6QES8	Sucrose-phosphate synthase OS=Carpinus fangiana OX=176857 GN=FH972_002297 PE=3 SV=1	117.6	6.28	■	931	High	0.001	2.487	36	2	1	1	1	1.59304e+06
A0A5N6QXF7	dynamin GTPase OS=Carpinus fangiana OX=176857 GN=FH972_008050 PE=3 SV=1	100.7	8.9	■	154	High	0.003	2.132	28	2	1	1	1	1.56696e+06
A0A5N6RPP4	Fructose-1,6-bisphosphatase, cytosolic OS=Carpinus fangiana OX=176857 GN=FH972_018327 PE=3 SV=1	37.2	6.06	■	781	High	0	4.215	49	2	1	1	3	1.55244e+06
A0A5N6RPB4	Germin-like protein OS=Carpinus fangiana OX=176857 GN=FH972_019032 PE=3 SV=1	24.4	7.34	■	108	High	0	5.02	48	2	1	1	6	1.52711e+06
A0A5N6QV80	Lysosomal Pro-X carboxypeptidase OS=Carpinus fangiana OX=176857 GN=FH972_006789 PE=3 SV=1	68.1	7.39	■	759	High	0	3.774	35	1	1	1	2	1.49342e+06
A0A660KZ70	Clathrin heavy chain OS=Carpinus fangiana OX=176857 GN=FH972_011723 PE=3 SV=1	155.1	5.22	■	142	High	0	4.247	42	2	2	2	2	1.48153e+06
A0A5N6R651	aspartate--tRNA ligase OS=Carpinus fangiana OX=176857 GN=FH972_013226 PE=3 SV=1	59.6	5.82	■	137	High	0.01	1.691	29	2	1	1	1	1.44291e+06
A0A5N6RWP6	Defective in cullin neddylation protein OS=Carpinus fangiana OX=176857 GN=FH972_020864 PE=4 SV=1	26	5.55	■	570	High	0.004	1.904	23	1	1	1	3	1435777
A0A5N6QT96	Importin subunit alpha OS=Carpinus fangiana OX=176857 GN=FH972_006679 PE=3 SV=1	58.6	5.33	■	222	High	0.001	2.503	47	2	1	1	2	1.4222e+06
A0A5N6QM03	S-methyl-5-thioribose kinase OS=Carpinus fangiana OX=176857 GN=FH972_004592 PE=3 SV=1	47.9	6.16	■	389	High	0	3.096	39	2	1	1	2	1.38839e+06
A0A5N6QDB4	H(+)-exporting diphosphatase OS=Carpinus fangiana OX=176857 GN=FH972_001938 PE=3 SV=1	80.2	5.34	■	149	High	0	2.798	5	1	1	1	2	1.36201e+06
A0AA49X9K5	Allergen Cora1.08_Cav01g11530 OS=Corylus avellana OX=13451 PE=2 SV=1	18	5.39	■	40	High	0.001	2.58	37	1	1	1	9	1.32488e+06
A0A5N6L3W1	Phosphatidylethanolamine N-methyltransferase OS=Carpinus fangiana OX=176857 GN=FH972_026080 PE=3 SV=1	182.6	8.16	■	584	High	0.004	1.955	17	2	1	1	1	1.32428e+06
A0A0K0PTV0	Farnesyl pyrophosphate synthase OS=Betula platyphylla OX=78630 PE=2 SV=1	39.6	6.14	■	522	High	0.003	2.283	35	2	1	1	3	1247526
A0A5N6Q7K2	Farnesyl diphosphate synthase OS=Carpinus fangiana OX=176857 GN=FH972_000020 PE=3 SV=1	39.3	5.91	■	522	High	0.003	2.283	35	2	1	1	3	1247526
A0A5N6R210	FRIGIDA-like protein OS=Carpinus fangiana OX=176857 GN=FH972_009482 PE=4 SV=1	24.6	8.1	■	537	High	0.005	1.797	33	1	1	1	3	1.24451e+06
A0A5N6QP50	B-like cyclin OS=Carpinus fangiana OX=176857 GN=FH972_004607 PE=3 SV=1	74.9	5.05	■	465	High	0.006	1.782	20	2	1	1	1	1.24137e+06
A0A5N6R433	protein-disulfide reductase OS=Carpinus fangiana OX=176857 GN=FH972_009161 PE=3 SV=1	64.4	5.6	■	390	High	0	4.971	112	2	1	1	3	1233620
A0A5N6QG01	3-phosphoshikimate 1-carboxyvinyltransferase OS=Carpinus fangiana OX=176857 GN=FH972_001747 PE=3 SV=1	55.8	7.64	■	828	High	0	5.073	45	2	1	1	2	1.20916e+06
A0A5N6Q823	dihydrolipoyllysine-residue succinyltransferase OS=Carpinus fangiana OX=176857 GN=FH972_000201 PE=3 SV=1	46.8	8.48	■	736	High	0.003	2.163	41	2	1	1	2	1.20215e+06
A0A5N6RTU9	Multiple organellar RNA editing factor 8, chloroplastic/mitochondrial OS=Carpinus fangiana OX=176857 GN=FH972_019587 PE=4 SV=1	44.7	9.44	■	799	High	0.001	2.405	25	2	1	1	2	1.19066e+06
A0A5N6R8R4	Transmembrane 9 superfamily member OS=Carpinus fangiana OX=176857 GN=FH972_013051 PE=3 SV=1	73.6	8.18	■	567	High	0	2.933	28	2	1	1	1	1.17119e+06
A0A5N6QK33	nicotinate phosphoribosyltransferase OS=Carpinus fangiana OX=176857 GN=FH972_004034 PE=3 SV=1	106.1	5.81	■	765	High	0	5.392	69	1	1	1	1	1.1651e+06
A0A5N6R7U2	NADPH--cytochrome P450 reductase OS=Carpinus fangiana OX=176857 GN=FH972_013801 PE=3 SV=1	74.9	5.3	■	314	High	0	5.141	77	2	1	1	2	1111160
A0A5N6R899	Oleosin OS=Carpinus fangiana OX=176857 GN=FH972_013392 PE=3 SV=1	15.7	9.45	■	160	High	0.004	1.951	47	2	1	1	6	1.08148e+06
A0A5N6R1Z5	aspartate kinase OS=Carpinus fangiana OX=176857 GN=FH972_009439 PE=3 SV=1	62.9	6.8	■	530	High	0.001	2.605	49	1	1	1	2	1.04173e+06
A0A5N6QXT5	Aspartokinase OS=Carpinus fangiana OX=176857 GN=FH972_007168 PE=3 SV=1	60.4	7.37	■	530	High	0.001	2.605	49	1	1	1	2	1.04173e+06
A0A5N6QG51	Alanine--glyoxylate transaminase OS=Carpinus fangiana OX=176857 GN=FH972_002730 PE=3 SV=1	52.4	7.81	■	418	High	0	4.629	48	1	1	1	2	1.02222e+06
A0A5N6QX17	mannose-6-phosphate isomerase OS=Carpinus fangiana OX=176857 GN=FH972_007920 PE=3 SV=1	49.3	6.09	■	539	High	0.003	2.289	48	1	1	1	2	997344
A0A5N6QP77	histidinol dehydrogenase OS=Carpinus fangiana OX=176857 GN=FH972_005415 PE=3 SV=1	57.4	6.4	■	180	High	0.005	1.813	49	3	1	1	1	996935
A0A5N6QGN7	Peptide deformylase OS=Carpinus fangiana OX=176857 GN=FH972_001995 PE=3 SV=1	30.4	8.95	■	81	High	0	3.022	38	1	1	1	3	959671
A0A5N6QQF5	phosphoribosylformylglycinamidine cyclo-ligase OS=Carpinus fangiana OX=176857 GN=FH972_005833 PE=3 SV=1	43.2	6.25	■	699	High	0	3.355	39	1	1	1	4	933188
A0A5N6R7Y5	(DL)-glycerol-3-phosphatase 2 OS=Carpinus fangiana OX=176857 GN=FH972_013504 PE=4 SV=1	26.5	5.74	■	415	High	0.003	2.267	10	1	1	1	5	897748
A0A5N6RQP1	(S)-2-hydroxy-acid oxidase OS=Carpinus fangiana OX=176857 GN=FH972_019449 PE=3 SV=1	40.7	9.25	■	74	High	0	3.757	24	2	1	1	4	872724
A0A5N6RML3	Delta-aminolevulinic acid dehydratase OS=Carpinus fangiana OX=176857 GN=FH972_018581 PE=3 SV=1	46.9	6.79	■	849	High	0	3.843	38	1	1	1	3	852846
A0A5N6QVY2	Cystathionine gamma-synthase OS=Carpinus fangiana OX=176857 GN=FH972_007583 PE=3 SV=1	58.8	7.66	■	907	High	0	3.419	44	2	1	1	2	805085
A0A5N6QKN6	Protein phosphatase 1 regulatory subunit 7 OS=Carpinus fangiana OX=176857 GN=FH972_003199 PE=4 SV=1	37.2	4.83	■	782	High	0.005	1.802	41	1	1	1	2	762340
A0A5N6QP40	Geranylgeranyl transferase type-2 subunit beta OS=Carpinus fangiana OX=176857 GN=FH972_004598 PE=3 SV=1	34.7	5.5	■	827	High	0	3.728	35	1	1	1	5	714512
A0A5N6QAB9	Pyridoxal phosphate homeostasis protein OS=Carpinus fangiana OX=176857 GN=FH972_000178 PE=3 SV=1	27	6.77	■	104	High	0	2.774	49	1	1	1	5	669597
A0A660KMP5	Molybdopterin biosynthesis protein CNX1 OS=Carpinus fangiana OX=176857 GN=FH972_010243 PE=3 SV=1	69.2	6.28	■	717	High	0.004	2.008	37	2	1	1	2	641987

## Sheet: Domain-cont. prot. or fragments
Accession	Description	MW [kDa]	pI	Master	Protein Group ID	Confidence	Exp. q-value	Sum PEP Score	Mascot Protein Score	# Global PSMs	# Global Pepts	# Global Uniq. Pepts	Coverage [%]	Abundances (Normalized)
A0A660KXY0	Cupin type-1 domain-containing protein OS=Carpinus fangiana OX=176857 GN=FH972_011318 PE=3 SV=1	38.5	6.01	■	689	High	0	24.167	422	70	7	7	18	7.3516e+08
A0A5N6QPU4	Fibronectin type III-like domain-containing protein OS=Carpinus fangiana OX=176857 GN=FH972_005636 PE=4 SV=1	83.4	7.43	■	473	High	0	48.332	546	67	10	9	14	6.51173e+08
C0IW11	PR-10 protein (Fragment) OS=Betula schmidtii OX=216986 GN=PR-10 PE=3 SV=1	16.4	5.39	■	260	High	0	19.261	153	66	4	1	28	555536544
A0A660KTB0	VOC domain-containing protein OS=Carpinus fangiana OX=176857 GN=FH972_011475 PE=3 SV=1	15.5	6.18	■	638	High	0	9.767	154	55	3	3	17	4.88838e+08
A0A5N6RAJ5	Dienelactone hydrolase domain-containing protein OS=Carpinus fangiana OX=176857 GN=FH972_014357 PE=4 SV=1	29.9	7.18	■	780	High	0	23.757	237	35	4	4	15	4.19292e+08
A0A5N6RXL9	Cytosol aminopeptidase domain-containing protein OS=Carpinus fangiana OX=176857 GN=FH972_020826 PE=3 SV=1	91	6.89	■	668	High	0	81.079	1033	65	14	14	19	3.8803e+08
A0A5N6RHI1	Pectate lyase superfamily protein domain-containing protein OS=Carpinus fangiana OX=176857 GN=FH972_016287 PE=3 SV=1	52.5	6.16	■	406	High	0	28.392	320	34	5	3	15	3.16374e+08
A0A5N6L4A6	Histidine kinase/HSP90-like ATPase domain-containing protein OS=Carpinus fangiana OX=176857 GN=FH972_026429 PE=3 SV=1	79.9	5.06	■	443	High	0	30.098	524	41	8	4	12	313103614
A0A5N6QYW0	Enoyl reductase (ER) domain-containing protein OS=Carpinus fangiana OX=176857 GN=FH972_007426 PE=3 SV=1	35	7.55	■	145	High	0	40.203	509	42	8	5	25	2.99765e+08
A0A5N6Q9E5	Gnk2-homologous domain-containing protein OS=Carpinus fangiana OX=176857 GN=FH972_000645 PE=3 SV=1	26.7	8.31	■	342	High	0	14.239	233	68	4	2	15	2.58902e+08
A0A5N6QG25	Pectinesterase inhibitor domain-containing protein OS=Carpinus fangiana OX=176857 GN=FH972_002828 PE=3 SV=1	62.9	7.8	■	922	High	0	33.185	265	41	4	2	9	2.52287e+08
A0A5N6QA47	FAD-binding PCMH-type domain-containing protein OS=Carpinus fangiana OX=176857 GN=FH972_000794 PE=3 SV=1	58.9	9.39	■	464	High	0	24.94	346	62	7	7	13	2.38317e+08
A0A0F7CS07	Heat shock cognate 70 kDa-like protein (Fragment) OS=Betula luminifera OX=312789 GN=HSP70 PE=2 SV=1	74.4	5.57	■	125	High	0	85.912	994	62	19	13	31	2.29233e+08
A0A5N6RM14	NADP-dependent oxidoreductase domain-containing protein OS=Carpinus fangiana OX=176857 GN=FH972_017326 PE=4 SV=1	41.6	7.78	■	131	High	0	52.047	726	53	13	7	31	2.13266e+08
Q9M3T6	Glutathione reductase (Fragment) OS=Betula pendula OX=3505 GN=gr PE=2 SV=1	38.9	6.34	■	744	High	0	52.268	655	44	11	6	33	1.80158e+08
A0A5N6RFA8	Nucleotide-diphospho-sugar transferase domain-containing protein OS=Carpinus fangiana OX=176857 GN=FH972_016077 PE=4 SV=1	29.7	6.04	■	881	High	0	22.019	316	21	6	6	23	1.67243e+08
A0A5N6QLG6	NmrA-like domain-containing protein OS=Carpinus fangiana OX=176857 GN=FH972_004332 PE=4 SV=1	33.6	5.99	■	873	High	0	10.787	114	6	3	3	10	1.56864e+08
A0A5N6RK19	NAD(P)-binding domain-containing protein OS=Carpinus fangiana OX=176857 GN=FH972_017360 PE=4 SV=1	33.5	8.75	■	620	High	0	11.705	191	19	3	3	9	142398687
A0A5N6QX51	14-3-3 domain-containing protein OS=Carpinus fangiana OX=176857 GN=FH972_007940 PE=3 SV=1	29.9	4.81	■	691	High	0	40.416	579	51	10	6	35	1.30213e+08
Q9M3T5	glutathione transferase (Fragment) OS=Betula pendula OX=3505 GN=gst PE=2 SV=1	12.3	5.26	■	20	High	0	40.151	375	58	8	6	68	127827095
A0A5N6RQW6	DJ-1/PfpI domain-containing protein OS=Carpinus fangiana OX=176857 GN=FH972_019584 PE=4 SV=1	45.6	7.91	■	36	High	0	30.44	451	22	7	7	16	127476720
A0A5N6QNG2	Subtilisin-like protease fibronectin type-III domain-containing protein OS=Carpinus fangiana OX=176857 GN=FH972_004095 PE=3 SV=1	80.4	6.54	■	503	High	0	21.743	290	24	5	5	7	107210104
A0A5N6RCC6	NAD-dependent epimerase/dehydratase domain-containing protein OS=Carpinus fangiana OX=176857 GN=FH972_014140 PE=3 SV=1	68	6.71	■	980	High	0	17.833	161	22	3	3	13	9.98136e+07
A0A5N6RM45	Serpin domain-containing protein OS=Carpinus fangiana OX=176857 GN=FH972_018496 PE=3 SV=1	42.6	6.55	■	826	High	0	20.275	363	14	6	5	15	8.41208e+07
A0A5N6RQD4	Cystatin domain-containing protein OS=Carpinus fangiana OX=176857 GN=FH972_019521 PE=4 SV=1	12.3	8.63	■	641	High	0	4.494	72	6	1	1	11	71897376
A0A5N6RX78	Leucine-rich repeat-containing N-terminal plant-type domain-containing protein OS=Carpinus fangiana OX=176857 GN=FH972_020700 PE=4 SV=1	62.3	6.64	■	767	High	0	9.713	132	8	2	2	5	7.15539e+07
A0A660KPX0	NAC-A/B domain-containing protein OS=Carpinus fangiana OX=176857 GN=FH972_010975 PE=4 SV=1	19	7.18	■	34	High	0	17.954	157	11	2	2	14	7.0975e+07
A0A660KSA7	PdxS/SNZ N-terminal domain-containing protein OS=Carpinus fangiana OX=176857 GN=FH972_011700 PE=3 SV=1	33.3	5.95	■	760	High	0	38.688	472	28	9	9	24	69917269
A0A5N6RB34	Inhibitor I9 domain-containing protein OS=Carpinus fangiana OX=176857 GN=FH972_013847 PE=4 SV=1	13.3	6.95	■	89	High	0	9.972	123	8	2	2	15	6.36223e+07
A0A660KQ37	DOMON domain-containing protein OS=Carpinus fangiana OX=176857 GN=FH972_010366 PE=4 SV=1	25.7	8.44	■	363	High	0	10.754	107	9	1	1	5	63292796
A0A5N6RKU8	ERAP1-like C-terminal domain-containing protein OS=Carpinus fangiana OX=176857 GN=FH972_017993 PE=3 SV=1	54.4	5.83	■	382	High	0	4.247	86	6	2	1	3	58234080
A0A5N6QMN5	Glycoside hydrolase family 19 catalytic domain-containing protein OS=Carpinus fangiana OX=176857 GN=FH972_004917 PE=4 SV=1	35.5	7.96	■	783	High	0	17.446	202	15	3	3	11	5.70757e+07
A0A5N6RXG9	Protein kinase domain-containing protein OS=Carpinus fangiana OX=176857 GN=FH972_020703 PE=3 SV=1	111.7	6.51	■	391	High	0	5.896	110	10	2	2	2	56274180
A0A5N6RWW5	Arf-GAP domain-containing protein OS=Carpinus fangiana OX=176857 GN=FH972_020507 PE=4 SV=1	51.6	7.87	■	489	High	0.003	2.256	56	2	1	1	1	55241580
A0A5N6RYS9	MI domain-containing protein OS=Carpinus fangiana OX=176857 GN=FH972_020805 PE=3 SV=1	86.5	7.3	■	610	High	0	16.637	166	9	4	4	6	5.32066e+07
A0A5N6QVG6	Glutaredoxin domain-containing protein OS=Carpinus fangiana OX=176857 GN=FH972_007403 PE=3 SV=1	11.3	7.87	■	966	High	0	13.662	209	11	3	3	35	52441043
A0A5N6R4H0	Thioester reductase (TE) domain-containing protein OS=Carpinus fangiana OX=176857 GN=FH972_009286 PE=3 SV=1	33.9	8.88	■	910	High	0	7.408	105	10	3	1	9	47478788
A0A5N6RH18	HP domain-containing protein OS=Carpinus fangiana OX=176857 GN=FH972_016811 PE=3 SV=1	105.9	5.87	■	820	High	0	25.484	274	19	7	7	8	4.63293e+07
A0A5N6QSN6	Cupin type-2 domain-containing protein OS=Carpinus fangiana OX=176857 GN=FH972_006459 PE=4 SV=1	33.1	5.15	■	902	High	0	13.096	190	10	4	4	13	4.62989e+07
A0A5N6QNM1	RRM domain-containing protein OS=Carpinus fangiana OX=176857 GN=FH972_004992 PE=4 SV=1	10.2	4.97	■	279	High	0	15.015	192	11	3	3	42	4.52807e+07
A0A5N6RH70	Methyltransferase type 11 domain-containing protein OS=Carpinus fangiana OX=176857 GN=FH972_016703 PE=4 SV=1	30.1	5.5	■	29	High	0	14.92	213	8	4	3	16	4.31191e+07
A0A5N6QGI0	DUF985 domain-containing protein OS=Carpinus fangiana OX=176857 GN=FH972_002967 PE=4 SV=1	21.3	6.02	■	640	High	0	6.944	126	11	3	3	13	4.25811e+07
A0A0F7G6F1	UBQ10 (Fragment) OS=Betula luminifera OX=312789 GN=UBQ10 PE=2 SV=1	37.9	6.98	■	176	High	0	14.643	221	10	4	4	55	3.98963e+07
A0A5N6QPK3	GH10 domain-containing protein OS=Carpinus fangiana OX=176857 GN=FH972_004664 PE=3 SV=1	104	6.38	■	417	High	0	12.131	166	18	4	4	7	3.90674e+07
A0A5N6QUP9	NTF2 domain-containing protein OS=Carpinus fangiana OX=176857 GN=FH972_007219 PE=4 SV=1	13.6	6.51	■	635	High	0	16.272	210	11	4	4	34	3.57699e+07
A0A5N6R9N3	AB hydrolase-1 domain-containing protein OS=Carpinus fangiana OX=176857 GN=FH972_013350 PE=4 SV=1	45.7	8.44	■	396	High	0	29.909	316	23	8	8	19	3.43793e+07
A0A5N6RFQ6	AAA+ ATPase domain-containing protein OS=Carpinus fangiana OX=176857 GN=FH972_015286 PE=3 SV=1	95.8	5.72	■	965	High	0	23.137	342	16	6	6	8	3.37037e+07
A0A5N6R396	Ribosomal protein S4/S9 N-terminal domain-containing protein OS=Carpinus fangiana OX=176857 GN=FH972_009000 PE=3 SV=1	23.1	10.37	■	962	High	0	14.669	260	13	6	6	25	3.24634e+07
A0A5N6QB41	Cathepsin propeptide inhibitor domain-containing protein OS=Carpinus fangiana OX=176857 GN=FH972_000624 PE=3 SV=1	22.4	9.32	■	6	High	0	4.974	110	9	2	2	9	3.14789e+07
A0A5N6RNN5	CN hydrolase domain-containing protein OS=Carpinus fangiana OX=176857 GN=FH972_018006 PE=4 SV=1	40.1	8.18	■	298	High	0	25.631	355	19	6	6	20	3.11814e+07
A0A5N6R843	EF-hand domain-containing protein OS=Carpinus fangiana OX=176857 GN=FH972_012801 PE=4 SV=1	16.6	4.88	■	953	High	0	29.352	388	16	8	8	52	2.99624e+07
A0A5N6RM54	Peptidase S9 prolyl oligopeptidase catalytic domain-containing protein OS=Carpinus fangiana OX=176857 GN=FH972_018505 PE=4 SV=1	82.1	5.77	■	894	High	0	35.085	453	15	7	7	12	2.89497e+07
A0A5N6QH48	Stress-response A/B barrel domain-containing protein OS=Carpinus fangiana OX=176857 GN=FH972_003021 PE=4 SV=1	28.6	7.68	■	830	High	0	12.806	150	8	3	3	12	2.88016e+07
A0A5N6R0S1	Carbohydrate kinase PfkB domain-containing protein OS=Carpinus fangiana OX=176857 GN=FH972_008028 PE=3 SV=1	35.2	5.71	■	954	High	0	19.182	219	16	6	5	21	2.80711e+07
A0A5N6RGH9	Aminotransferase class I/classII domain-containing protein OS=Carpinus fangiana OX=176857 GN=FH972_015991 PE=4 SV=1	51	8.37	■	960	High	0	15.231	143	6	4	4	10	2.78262e+07
A0A5N6QEK7	SGNH hydrolase-type esterase domain-containing protein OS=Carpinus fangiana OX=176857 GN=FH972_001323 PE=4 SV=1	28.8	5.21	■	750	High	0	14.818	225	10	4	4	17	2.71292e+07
A0A5N6RHX8	CAP-Gly domain-containing protein OS=Carpinus fangiana OX=176857 GN=FH972_016688 PE=4 SV=1	53.2	6.76	■	874	High	0	5.163	86	3	2	2	4	2.6611e+07
A0A5N6L2D0	Ancestral coatomer element 1 Sec16/Sec31 domain-containing protein OS=Carpinus fangiana OX=176857 GN=FH972_025693 PE=3 SV=1	121.4	5.3	■	971	High	0	25.766	392	13	7	7	7	2.57391e+07
A0A5N6QM07	UBC core domain-containing protein OS=Carpinus fangiana OX=176857 GN=FH972_003837 PE=3 SV=1	16.5	7.88	■	265	High	0	3.666	45	2	1	1	7	25136592
A0A5N6R2I8	Aldehyde dehydrogenase domain-containing protein OS=Carpinus fangiana OX=176857 GN=FH972_009132 PE=3 SV=1	58.5	8.12	■	923	High	0	16.869	249	14	7	7	11	2.47229e+07
A0A5N6R6R3	Haloacid dehalogenase-like hydrolase domain-containing protein Sgpp OS=Carpinus fangiana OX=176857 GN=FH972_012377 PE=4 SV=1	26.9	5.2	■	39	High	0	10.822	60	8	1	1	6	24390256
A0A5N6QB25	tRNA-binding domain-containing protein OS=Carpinus fangiana OX=176857 GN=FH972_001206 PE=4 SV=1	42.1	7.02	■	904	High	0	20.425	278	13	5	5	16	2.31248e+07
A0A5N6REW1	J domain-containing protein OS=Carpinus fangiana OX=176857 GN=FH972_015508 PE=4 SV=1	111.3	6.09	■	129	High	0.005	1.849	33	4	1	1	1	22063234
A0A5N6RL40	Aminopeptidase N-like N-terminal domain-containing protein OS=Carpinus fangiana OX=176857 GN=FH972_017987 PE=4 SV=1	13.3	8.69	■	453	High	0	5.26	68	5	2	1	16	22001238
A0A5N6RA67	DNA/RNA-binding protein Alba-like domain-containing protein OS=Carpinus fangiana OX=176857 GN=FH972_013996 PE=4 SV=1	55.9	10.26	■	627	High	0	6.064	111	9	3	3	5	2.15347e+07
A0A5N6RUK5	GH18 domain-containing protein OS=Carpinus fangiana OX=176857 GN=FH972_020863 PE=3 SV=1	47.1	7.72	■	266	High	0	14.632	194	10	3	3	8	2.11803e+07
A0A5N6R617	MSP domain-containing protein OS=Carpinus fangiana OX=176857 GN=FH972_012669 PE=3 SV=1	25.3	7.03	■	675	High	0.005	1.869	27	5	1	1	3	20476704
A0A5N6QAX7	Peptidase A1 domain-containing protein OS=Carpinus fangiana OX=176857 GN=FH972_000187 PE=3 SV=1	55.8	6.04	■	673	High	0	11.939	165	6	3	3	6	1.91044e+07
A0A5N6QS36	MPN domain-containing protein OS=Carpinus fangiana OX=176857 GN=FH972_006054 PE=3 SV=1	46	5.3	■	755	High	0	34.744	365	14	7	7	21	1.88624e+07
A0A5N6RJG0	Peptidase M24 domain-containing protein OS=Carpinus fangiana OX=176857 GN=FH972_017177 PE=3 SV=1	41.6	6.4	■	837	High	0	25.058	241	8	4	1	12	1.85549e+07
A0A5N6QCU0	Small ribosomal subunit protein uS15 N-terminal domain-containing protein OS=Carpinus fangiana OX=176857 GN=FH972_001743 PE=3 SV=1	17.2	10.39	■	209	High	0	6.26	126	8	3	3	16	1.77727e+07
A0A5N6RGB6	S5 DRBM domain-containing protein OS=Carpinus fangiana OX=176857 GN=FH972_016579 PE=3 SV=1	29.8	10.32	■	83	High	0	8.044	133	6	3	3	10	1.76152e+07
A0A5N6RAI8	Cyanate lyase C-terminal domain-containing protein OS=Carpinus fangiana OX=176857 GN=FH972_014756 PE=4 SV=1	23.2	10.04	■	751	High	0	16.797	151	9	3	3	20	1.68615e+07
A0A5N6QV53	GHMP kinase N-terminal domain-containing protein OS=Carpinus fangiana OX=176857 GN=FH972_007339 PE=4 SV=1	40	6.52	■	521	High	0	25.283	266	11	6	6	21	1.63979e+07
A0A5N6RHF9	Enhancer of mRNA-decapping protein 4 WD40 repeat region domain-containing protein OS=Carpinus fangiana OX=176857 GN=FH972_016942 PE=3 SV=1	148	6.05	■	528	High	0	23.414	287	12	7	7	6	1.54314e+07
A0A5N6QNL6	Senescence domain-containing protein OS=Carpinus fangiana OX=176857 GN=FH972_005229 PE=4 SV=1	49.1	5.34	■	941	High	0	20.419	242	12	5	5	13	1.52322e+07
A0A5N6QTV2	Large ribosomal subunit protein uL2 C-terminal domain-containing protein OS=Carpinus fangiana OX=176857 GN=FH972_006962 PE=3 SV=1	28.2	10.77	■	947	High	0	7.101	141	6	3	3	12	1.50786e+07
A0A5N6RVW4	Thioredoxin domain-containing protein OS=Carpinus fangiana OX=176857 GN=FH972_020599 PE=4 SV=1	19.8	9.41	■	576	High	0	9.119	115	8	3	3	16	1.44677e+07
Q9M3U0	L-ascorbate peroxidase (Fragment) OS=Betula pendula OX=3505 GN=apx PE=2 SV=1	10.5	4.96	■	239	High	0	25.434	114	7	2	2	36	1.43373e+07
A0A5N6RL38	Granulins domain-containing protein OS=Carpinus fangiana OX=176857 GN=FH972_018058 PE=4 SV=1	31.3	7.8	■	542	High	0	5.903	86	3	2	2	6	1.42397e+07
A0A5N6RAY3	Glycolipid transfer protein domain-containing protein OS=Carpinus fangiana OX=176857 GN=FH972_014725 PE=4 SV=1	22.4	6.68	■	878	High	0	25.395	309	11	6	6	39	1.41832e+07
A0A5N6R0H9	Helicase ATP-binding domain-containing protein OS=Carpinus fangiana OX=176857 GN=FH972_008133 PE=3 SV=1	156.4	7.01	■	928	High	0.001	2.39	42	4	1	1	1	13873280
A0A5N6R395	Chaperone DnaJ C-terminal domain-containing protein OS=Carpinus fangiana OX=176857 GN=FH972_011962 PE=4 SV=1	21.5	9.54	■	706	High	0	11.482	183	15	4	1	15	13329363
A0A5N6QWU1	Scaffold protein Nfu/NifU N-terminal domain-containing protein OS=Carpinus fangiana OX=176857 GN=FH972_007809 PE=3 SV=1	29.9	4.87	■	674	High	0	9.853	124	7	3	3	11	12966893
A0A5N6RID4	Alpha/beta hydrolase fold-3 domain-containing protein OS=Carpinus fangiana OX=176857 GN=FH972_016098 PE=3 SV=1	32.9	6.15	■	384	High	0	7.033	76	4	2	1	7	12464823
A0A5N6QBF3	Homeobox domain-containing protein OS=Carpinus fangiana OX=176857 GN=FH972_000549 PE=3 SV=1	62.7	7.34	■	18	High	0	7.857	127	8	3	2	5	1.19358e+07
A0A660KNJ2	Amidohydrolase-related domain-containing protein OS=Carpinus fangiana OX=176857 GN=FH972_009891 PE=3 SV=1	59.5	5.99	■	921	High	0	8.911	141	10	4	4	6	1.17841e+07
A0A5N6RTT4	DUF3700 domain-containing protein OS=Carpinus fangiana OX=176857 GN=FH972_020549 PE=4 SV=1	27.9	6.79	■	655	High	0	6.721	76	4	2	2	5	1.09654e+07
A0A5N6QT09	ACB domain-containing protein OS=Carpinus fangiana OX=176857 GN=FH972_006613 PE=3 SV=1	72.7	5.26	■	65	High	0	15.363	198	9	4	4	7	1.07984e+07
A0A5N6QDV2	Neprosin domain-containing protein OS=Carpinus fangiana OX=176857 GN=FH972_001111 PE=4 SV=1	57.9	7.12	■	356	High	0	13.708	220	7	4	4	8	1.00873e+07
A0A5N6RG38	Survival protein SurE-like phosphatase/nucleotidase domain-containing protein OS=Carpinus fangiana OX=176857 GN=FH972_015637 PE=3 SV=1	32.7	5.25	■	431	High	0	5.641	60	2	1	1	4	10061247
A0A5N6QZP7	(S)-ureidoglycine aminohydrolase cupin domain-containing protein OS=Carpinus fangiana OX=176857 GN=FH972_008026 PE=4 SV=1	15.6	8.65	■	17	High	0	4.355	73	6	2	2	10	9.93529e+06
A0A5N6RCR0	Calponin-homology (CH) domain-containing protein OS=Carpinus fangiana OX=176857 GN=FH972_014279 PE=4 SV=1	73.7	5.6	■	862	High	0	6.652	89	3	2	2	3	9.75192e+06
A0A5N6QQ11	Sialate O-acetylesterase domain-containing protein OS=Carpinus fangiana OX=176857 GN=FH972_004572 PE=4 SV=1	27.4	6.58	■	707	High	0	21.243	155	7	4	4	19	9547457
A0A5N6QNQ9	PCI domain-containing protein OS=Carpinus fangiana OX=176857 GN=FH972_005261 PE=3 SV=1	55.6	8.43	■	126	High	0	14.982	234	9	5	5	10	9.30031e+06
A0A5N6QNF5	Nucleoside phosphorylase domain-containing protein OS=Carpinus fangiana OX=176857 GN=FH972_005173 PE=4 SV=1	27.6	4.77	■	920	High	0	11.192	103	6	2	2	11	9.17518e+06
A0A5N6QT30	TCTP domain-containing protein OS=Carpinus fangiana OX=176857 GN=FH972_006633 PE=3 SV=1	19	4.7	■	435	High	0	3.262	59	4	1	1	5	9014978
A0A5N6QM39	Water stress and hypersensitive response domain-containing protein OS=Carpinus fangiana OX=176857 GN=FH972_003867 PE=3 SV=1	16.3	5.36	■	543	High	0	4.918	88	2	1	1	7	8877009
A0A5N6QRV1	Late embryogenesis abundant protein LEA-2 subgroup domain-containing protein OS=Carpinus fangiana OX=176857 GN=FH972_005667 PE=4 SV=1	7.6	4.72	■	543	High	0	4.918	88	2	1	1	16	8877009
A0A5N6RV02	Extradiol ring-cleavage dioxygenase class III enzyme subunit B domain-containing protein OS=Carpinus fangiana OX=176857 GN=FH972_020927 PE=3 SV=1	29.5	6.89	■	644	High	0	4.221	69	4	2	2	8	8.56907e+06
A0A5N6QWR1	PDZ domain-containing protein OS=Carpinus fangiana OX=176857 GN=FH972_007838 PE=3 SV=1	112.4	6.06	■	157	High	0	18.726	258	10	5	5	6	8.34727e+06
A0A5N6QEM8	Acyl-CoA-binding domain-containing protein 4 OS=Carpinus fangiana OX=176857 GN=FH972_001778 PE=4 SV=1	56.9	6.09	■	420	High	0	5.01	104	4	2	2	4	8009333
A0A5N6RUB3	DhaK domain-containing protein OS=Carpinus fangiana OX=176857 GN=FH972_020658 PE=4 SV=1	61.3	5.15	■	771	High	0	22.646	148	7	3	3	7	7.97202e+06
A0A5N6RHD7	VHS domain-containing protein OS=Carpinus fangiana OX=176857 GN=FH972_016038 PE=3 SV=1	43.6	4.83	■	816	High	0	13.455	202	8	4	4	10	7.94266e+06
A0A5N6QYE9	Cytochrome b5 heme-binding domain-containing protein OS=Carpinus fangiana OX=176857 GN=FH972_008308 PE=3 SV=1	22.7	4.51	■	197	High	0	9.032	90	5	2	2	13	7.74168e+06
A0A5N6RGR9	Malectin-like domain-containing protein OS=Carpinus fangiana OX=176857 GN=FH972_015616 PE=4 SV=1	56.3	7.66	■	360	High	0.003	2.241	29	2	1	1	2	7.73204e+06
A0A5N6QE21	Ig-like domain-containing protein OS=Carpinus fangiana OX=176857 GN=FH972_002065 PE=4 SV=1	94.3	5.22	■	865	High	0	11.521	182	6	3	3	4	7.69238e+06
A0A660KU47	Malonyl-CoA:ACP transacylase (MAT) domain-containing protein OS=Carpinus fangiana OX=176857 GN=FH972_011772 PE=4 SV=1	80.2	6.49	■	273	High	0	16.57	168	5	3	3	6	7.49032e+06
A0A5N6QZF4	KOW domain-containing protein OS=Carpinus fangiana OX=176857 GN=FH972_008678 PE=3 SV=1	18.6	10.39	■	680	High	0	6.317	71	4	2	2	12	7.40124e+06
A0A5N6QJH6	Serine aminopeptidase S33 domain-containing protein OS=Carpinus fangiana OX=176857 GN=FH972_003071 PE=4 SV=1	33.8	7.42	■	364	High	0	6.764	91	3	2	2	8	7.3148e+06
A0A5N6R3R2	Single-stranded DNA binding protein Ssb-like OB fold domain-containing protein OS=Carpinus fangiana OX=176857 GN=FH972_009146 PE=4 SV=1	15.3	7.2	■	249	High	0	9.437	86	5	3	3	26	7.1805e+06
A0A5N6RG96	Calcineurin-like phosphoesterase domain-containing protein OS=Carpinus fangiana OX=176857 GN=FH972_016561 PE=4 SV=1	35.4	6.13	■	346	High	0	14.307	126	5	2	2	11	7002174
A0A5N6QYF9	Peptidase M20 dimerisation domain-containing protein OS=Carpinus fangiana OX=176857 GN=FH972_008373 PE=4 SV=1	87	8.51	■	541	High	0	20.954	275	7	4	2	7	6.99996e+06
A0A5N6QCH3	GST N-terminal domain-containing protein OS=Carpinus fangiana OX=176857 GN=FH972_001568 PE=4 SV=1	33.9	8.6	■	834	High	0	12.689	84	6	2	2	11	6.81628e+06
A0A5N6QXI6	ACT domain-containing protein OS=Carpinus fangiana OX=176857 GN=FH972_008078 PE=3 SV=1	100.4	7.21	■	934	High	0	14.323	173	6	3	3	4	6557017
A0A5N6R2S0	RmlD-like substrate binding domain-containing protein OS=Carpinus fangiana OX=176857 GN=FH972_012087 PE=4 SV=1	33.7	7.33	■	71	High	0	12.347	141	5	4	4	13	6.41806e+06
B0FA03	ATP synthase subunit alpha (Fragment) OS=Betula nigra OX=3508 GN=atp1 PE=3 SV=1	44.4	6.93	■	424	High	0	4.307	46	4	2	2	5	6.3139e+06
A0A5N6Q7Z2	UBX domain-containing protein OS=Carpinus fangiana OX=176857 GN=FH972_000161 PE=4 SV=1	32.5	6.44	■	231	High	0	3.035	43	2	1	1	5	6.15534e+06
A0A5N6REG3	Nudix hydrolase domain-containing protein OS=Carpinus fangiana OX=176857 GN=FH972_014854 PE=4 SV=1	20.1	4.89	■	734	High	0	2.878	66	4	1	1	5	6085595
A0A5N6QWP8	DUF538 domain-containing protein OS=Carpinus fangiana OX=176857 GN=FH972_006718 PE=4 SV=1	17.7	6.06	■	671	High	0	2.729	52	2	1	1	5	6077873
A0A5N6RSE8	Aconitase A/isopropylmalate dehydratase small subunit swivel domain-containing protein OS=Carpinus fangiana OX=176857 GN=FH972_019694 PE=4 SV=1	27.3	7.42	■	70	High	0	11.753	162	3	2	2	12	6.01404e+06
A0A5N6QP63	Damage-control phosphatase ARMT1-like metal-binding domain-containing protein OS=Carpinus fangiana OX=176857 GN=FH972_005391 PE=3 SV=1	79.7	7.88	■	283	High	0	4.946	91	4	2	2	3	6.00388e+06
Q9FEM4	catalase (Fragment) OS=Betula pendula OX=3505 GN=cat PE=2 SV=1	17.1	5.48	■	483	High	0	9.935	154	4	2	2	19	5.84526e+06
A0A5N6QXP0	K Homology domain-containing protein OS=Carpinus fangiana OX=176857 GN=FH972_007577 PE=4 SV=1	58.5	6.48	■	664	High	0	4.669	65	4	2	2	3	5405028
A0A5N6QSP2	Lipoyl-binding domain-containing protein OS=Carpinus fangiana OX=176857 GN=FH972_006246 PE=4 SV=1	43.5	6.57	■	225	High	0	3.282	36	2	1	1	3	5311762
A0A5N6RNF1	PITH domain-containing protein OS=Carpinus fangiana OX=176857 GN=FH972_017936 PE=3 SV=1	22.4	5.17	■	651	High	0	11.507	158	5	2	2	14	5263885
A0A5N6QN56	Costars domain-containing protein OS=Carpinus fangiana OX=176857 GN=FH972_004847 PE=3 SV=1	15.7	5.57	■	868	High	0	7.595	102	4	2	2	14	5.21656e+06
A0A5N6RK76	GRAM domain-containing protein OS=Carpinus fangiana OX=176857 GN=FH972_017694 PE=4 SV=1	76.7	5.88	■	737	High	0	3.584	70	5	2	2	2	5.04985e+06
A0A5N6R6V0	Ribosomal protein L30 ferredoxin-like fold domain-containing protein OS=Carpinus fangiana OX=176857 GN=FH972_013465 PE=3 SV=1	28.5	9.98	■	322	High	0	6.986	88	4	2	2	9	5010652
A0A5N6RJ36	Peptidase M16 N-terminal domain-containing protein OS=Carpinus fangiana OX=176857 GN=FH972_016822 PE=3 SV=1	122.9	8.25	■	506	High	0	7.639	90	5	3	3	3	5.00877e+06
A0A5N6R9B0	Serine hydrolase domain-containing protein OS=Carpinus fangiana OX=176857 GN=FH972_013709 PE=4 SV=1	24.9	5.83	■	440	High	0	2.794	47	2	1	1	4	4.98135e+06
A0A5N6QFC5	Transketolase N-terminal domain-containing protein OS=Carpinus fangiana OX=176857 GN=FH972_001751 PE=4 SV=1	22	9.09	■	79	High	0	4.994	66	4	2	2	8	4.80747e+06
A0A5N6QUX9	Fe2OG dioxygenase domain-containing protein OS=Carpinus fangiana OX=176857 GN=FH972_006973 PE=3 SV=1	40.5	5.68	■	393	High	0	8.776	136	6	3	3	9	4.64296e+06
A0A5N6RB33	Longin domain-containing protein OS=Carpinus fangiana OX=176857 GN=FH972_014886 PE=3 SV=1	19.8	7.27	■	194	High	0	4.009	33	2	1	1	7	4569333
A0A5N6QIC2	V-SNARE coiled-coil homology domain-containing protein OS=Carpinus fangiana OX=176857 GN=FH972_002559 PE=3 SV=1	24.8	8.88	■	194	High	0	4.009	33	2	1	1	5	4569333
A0A5N6QYT1	Vesicle transport v-SNARE N-terminal domain-containing protein OS=Carpinus fangiana OX=176857 GN=FH972_007591 PE=3 SV=1	24.4	9.38	■	974	High	0	6.761	104	4	2	2	9	4.48928e+06
A0A5N6QGJ4	CTLH domain-containing protein OS=Carpinus fangiana OX=176857 GN=FH972_001958 PE=4 SV=1	122.1	7.11	■	788	High	0	8.249	85	4	3	1	3	4.13605e+06
A0A5N6QNE6	Peptidase C1A papain C-terminal domain-containing protein OS=Carpinus fangiana OX=176857 GN=FH972_004932 PE=3 SV=1	32.7	5.86	■	852	High	0.003	2.07	30	2	1	1	3	4098169
Q93YJ3	Cysteine proteinase (Fragment) OS=Betula pendula OX=3505 GN=cyp1 PE=2 SV=1	14.2	5.24	■	652	High	0	7.987	59	4	2	2	23	4.07861e+06
A0A5N6RDP4	CMP/dCMP-type deaminase domain-containing protein OS=Carpinus fangiana OX=176857 GN=FH972_015745 PE=4 SV=1	19.5	5.6	■	497	High	0	11.74	145	3	2	2	17	4060608
A0A5N6RM81	PPM-type phosphatase domain-containing protein OS=Carpinus fangiana OX=176857 GN=FH972_018530 PE=4 SV=1	38.6	5.14	■	148	High	0	4.325	65	4	2	2	5	3.99996e+06
A0A5N6KZT4	Ribosomal protein L5 C-terminal domain-containing protein OS=Carpinus fangiana OX=176857 GN=FH972_024754 PE=3 SV=1	19.7	9.92	■	87	High	0	4.984	79	4	2	2	9	3.99746e+06
A0A5N6QCL3	N-acetyltransferase domain-containing protein OS=Carpinus fangiana OX=176857 GN=FH972_001671 PE=4 SV=1	25.7	6.87	■	394	High	0	7.057	83	2	2	2	9	3.77643e+06
A0A5N6R1Z6	Major facilitator superfamily (MFS) profile domain-containing protein OS=Carpinus fangiana OX=176857 GN=FH972_009458 PE=3 SV=1	118.1	7.93	■	901	High	0	3.692	47	2	1	1	1	3.7467e+06
A0A0F7G7M1	Heat shock protein 83-like protein (Fragment) OS=Betula luminifera OX=312789 GN=HSP83 PE=2 SV=1	15.5	4.91	■	520	High	0	17.586	268	19	5	1	38	3.71695e+06
A0A5N6QG05	HTH OST-type domain-containing protein OS=Carpinus fangiana OX=176857 GN=FH972_002810 PE=4 SV=1	113.4	6.81	■	478	High	0.008	1.726	21	2	1	1	1	3.70037e+06
A0A5N6RUH1	Lipocalin/cytosolic fatty-acid binding domain-containing protein OS=Carpinus fangiana OX=176857 GN=FH972_020852 PE=3 SV=1	21.4	7.31	■	198	High	0.004	2.017	43	2	1	1	5	3.5806e+06
A0A5N6RI25	GOLD domain-containing protein OS=Carpinus fangiana OX=176857 GN=FH972_016978 PE=4 SV=1	50.5	5.58	■	662	High	0.003	2.05	45	2	1	1	2	3449958
A0A5N6RCZ8	UspA domain-containing protein OS=Carpinus fangiana OX=176857 GN=FH972_015323 PE=4 SV=1	22.2	8.54	■	727	High	0.001	2.499	32	2	1	1	4	3.38894e+06
A0A5N6QV63	Aminotransferase class V domain-containing protein OS=Carpinus fangiana OX=176857 GN=FH972_006769 PE=4 SV=1	49.7	6.79	■	300	High	0	2.67	29	1	1	1	2	3355261
A0A5N6QTN8	Bifunctional inhibitor/plant lipid transfer protein/seed storage helical domain-containing protein OS=Carpinus fangiana OX=176857 GN=FH972_006114 PE=4 SV=1	22.1	8.27	■	101	High	0	9.687	63	3	1	1	8	3.28511e+06
A0A5N6RG57	Fumarylacetoacetase-like C-terminal domain-containing protein OS=Carpinus fangiana OX=176857 GN=FH972_015422 PE=3 SV=1	23.6	6.96	■	916	High	0	4.509	52	2	1	1	6	3.2318e+06
A0A5N6QM35	GST C-terminal domain-containing protein OS=Carpinus fangiana OX=176857 GN=FH972_003683 PE=4 SV=1	30.2	7.14	■	255	High	0.005	1.88	32	1	1	1	3	3154927
A0A660KPV0	Choline kinase N-terminal domain-containing protein OS=Carpinus fangiana OX=176857 GN=FH972_010956 PE=3 SV=1	41.3	5.58	■	857	High	0	7.242	87	5	3	3	7	3.12633e+06
A0A5N6QFC4	Peptidase M1 leukotriene A4 hydrolase/aminopeptidase C-terminal domain-containing protein OS=Carpinus fangiana OX=176857 GN=FH972_001575 PE=3 SV=1	69.2	5.36	■	677	High	0	4.613	54	4	2	2	3	2.96111e+06
A0A0F7G6F6	Superoxide dismutase copper chaperone (Fragment) OS=Betula luminifera OX=312789 GN=SOD PE=2 SV=1	34	6.14	■	367	High	0	5.965	108	4	2	2	6	2.89522e+06
A0A5N6RGU7	Inosine/uridine-preferring nucleoside hydrolase domain-containing protein OS=Carpinus fangiana OX=176857 GN=FH972_016583 PE=3 SV=1	36.5	5.07	■	15	High	0	2.849	54	1	1	1	3	2.88027e+06
A0A5N6RK74	THAP4-like heme-binding beta-barrel domain-containing protein OS=Carpinus fangiana OX=176857 GN=FH972_017774 PE=4 SV=1	17.8	7.14	■	514	High	0	5.77	51	3	2	2	14	2.83074e+06
A0A5N6QXR4	Phytocyanin domain-containing protein OS=Carpinus fangiana OX=176857 GN=FH972_007605 PE=4 SV=1	18.6	7.4	■	720	High	0.002	2.34	30	2	1	1	5	2762735
A0A0F7G7M6	Chaperonin 60 subunit beta 2 (Fragment) OS=Betula luminifera OX=312789 PE=2 SV=1	64.6	6.05	■	345	High	0	4.368	91	2	1	1	2	2624851
A0A5N6RMZ8	Galactose mutarotase N-terminal barrel domain-containing protein OS=Carpinus fangiana OX=176857 GN=FH972_018602 PE=3 SV=1	102.9	6.57	■	661	High	0	4.154	74	3	2	2	2	2.57583e+06
A0A5N6QY07	DSBA-like thioredoxin domain-containing protein OS=Carpinus fangiana OX=176857 GN=FH972_007695 PE=4 SV=1	24.5	6.4	■	452	High	0	5.763	76	2	1	1	6	2.40735e+06
A0A5N6QTL4	Isochorismatase-like domain-containing protein OS=Carpinus fangiana OX=176857 GN=FH972_006878 PE=3 SV=1	26.2	5.31	■	643	High	0	4.466	59	2	1	1	5	2365036
A0A660KRQ0	Aminomethyltransferase folate-binding domain-containing protein OS=Carpinus fangiana OX=176857 GN=FH972_010960 PE=4 SV=1	44.6	6.74	■	211	High	0	6.391	101	4	2	2	4	2.3082e+06
A0A5N6QAN3	Adenosine deaminase domain-containing protein OS=Carpinus fangiana OX=176857 GN=FH972_000251 PE=4 SV=1	33.4	5.67	■	199	High	0	3.868	32	2	2	2	5	2.30213e+06
A0A5N6QC03	Bulb-type lectin domain-containing protein OS=Carpinus fangiana OX=176857 GN=FH972_000741 PE=4 SV=1	66.7	5.15	■	460	High	0.004	1.969	58	2	1	1	2	2242245
A0A5N6RSE2	Activator of Hsp90 ATPase AHSA1-like N-terminal domain-containing protein OS=Carpinus fangiana OX=176857 GN=FH972_020150 PE=3 SV=1	38.8	6.1	■	347	High	0	6.502	74	3	2	2	6	2.10068e+06
Q9M3T4	chitinase (Fragment) OS=Betula pendula OX=3505 GN=pr3a PE=2 SV=1	17.9	4.41	■	284	High	0.003	2.143	32	2	1	1	5	2.09346e+06
A0A5N6RQ10	Sm domain-containing protein OS=Carpinus fangiana OX=176857 GN=FH972_018326 PE=3 SV=1	15.4	5.59	■	624	High	0.005	1.887	19	2	1	1	9	2.07839e+06
A0A5N6QTE1	Galactose oxidase-like Early set domain-containing protein OS=Carpinus fangiana OX=176857 GN=FH972_006479 PE=4 SV=1	58	6	■	813	High	0.004	1.976	23	1	1	1	2	2.05042e+06
A0A5N6RHZ6	CS domain-containing protein OS=Carpinus fangiana OX=176857 GN=FH972_016219 PE=4 SV=1	28.9	5.81	■	552	High	0	5.385	37	2	1	1	7	1.9448e+06
A0A5N6RJP1	Galactose-1-phosphate uridyl transferase N-terminal domain-containing protein OS=Carpinus fangiana OX=176857 GN=FH972_016439 PE=4 SV=1	42.6	6.93	■	505	High	0	2.761	58	2	1	1	2	1.93448e+06
A0A5N6QWJ0	Cell morphogenesis protein N-terminal domain-containing protein OS=Carpinus fangiana OX=176857 GN=FH972_007716 PE=4 SV=1	241	6.54	■	69	High	0.003	2.15	30	1	1	1	0	1.91202e+06
A0A5N6REP0	Chitin-binding type-1 domain-containing protein OS=Carpinus fangiana OX=176857 GN=FH972_014933 PE=4 SV=1	33.8	8.09	■	128	High	0	5.581	54	2	1	1	5	1.8964e+06
A0A5N6RRR0	EB1 C-terminal domain-containing protein OS=Carpinus fangiana OX=176857 GN=FH972_018962 PE=3 SV=1	26.6	5.31	■	531	High	0.001	2.408	29	2	1	1	3	1.88254e+06
Q8GV33	Putative 1-aminocyclopropane-1-carboxylate deaminase (Fragment) OS=Betula pendula OX=3505 GN=ACD PE=2 SV=1	24.6	4.98	■	769	High	0	6.82	115	2	2	2	14	1815206
A0A5N6QYP6	Ribosomal protein eL8/eL30/eS12/Gadd45 domain-containing protein OS=Carpinus fangiana OX=176857 GN=FH972_007697 PE=3 SV=1	132.4	8.81	■	888	High	0.003	2.142	23	1	1	1	1	1763621
A0A5N6RIV6	DUF2470 domain-containing protein OS=Carpinus fangiana OX=176857 GN=FH972_016446 PE=4 SV=1	37	7.42	■	379	High	0.001	2.515	59	2	1	1	2	1.74667e+06
A0A5N6R0R4	BHLH domain-containing protein OS=Carpinus fangiana OX=176857 GN=FH972_008561 PE=3 SV=1	66.4	8.05	■	169	High	0	5.966	80	4	2	1	3	1.74616e+06
A0A660KPD3	Alpha-N-acetylglucosaminidase C-terminal domain-containing protein OS=Carpinus fangiana OX=176857 GN=FH972_010802 PE=4 SV=1	91.2	6.84	■	395	High	0	4.284	56	4	2	2	2	1.58357e+06
A0A5N6QDK1	RING-type domain-containing protein OS=Carpinus fangiana OX=176857 GN=FH972_002019 PE=4 SV=1	62.4	6.92	■	608	High	0.004	1.97	22	1	1	1	2	1439518
A0A5N6RHT0	YbaK/aminoacyl-tRNA synthetase-associated domain-containing protein OS=Carpinus fangiana OX=176857 GN=FH972_015995 PE=3 SV=1	35.9	6.43	■	870	High	0	2.804	35	1	1	1	5	1.43292e+06
A0A5N6RCZ1	IBB domain-containing protein OS=Carpinus fangiana OX=176857 GN=FH972_015477 PE=3 SV=1	72.3	6.76	■	222	High	0.001	2.503	47	2	1	1	2	1.4222e+06
A0A5N6QIC3	NADH:ubiquinone oxidoreductase intermediate-associated protein 30 domain-containing protein OS=Carpinus fangiana OX=176857 GN=FH972_003494 PE=3 SV=1	25.4	5.78	■	288	High	0.003	2.032	18	2	1	1	3	1.41804e+06
A0A5N6QNI7	Amidase domain-containing protein OS=Carpinus fangiana OX=176857 GN=FH972_005204 PE=4 SV=1	56.4	9.23	■	230	High	0.005	1.86	39	2	1	1	2	1.41778e+06
A0A5N6QXP8	HD/PDEase domain-containing protein OS=Carpinus fangiana OX=176857 GN=FH972_008131 PE=4 SV=1	111.2	6.43	■	150	High	0	2.676	25	1	1	1	1	1388551
A0A5N6QG92	Histone H2A/H2B/H3 domain-containing protein OS=Carpinus fangiana OX=176857 GN=FH972_002284 PE=3 SV=1	18.8	10.84	■	232	High	0.008	1.706	42	2	1	1	4	1.32699e+06
A0A5N6QEB2	CYTH domain-containing protein OS=Carpinus fangiana OX=176857 GN=FH972_002267 PE=4 SV=1	22.5	5.05	■	275	High	0	2.907	30	2	1	1	4	1235319
A0A5N6Q862	Phospholipase/carboxylesterase/thioesterase domain-containing protein OS=Carpinus fangiana OX=176857 GN=FH972_000120 PE=3 SV=1	27.2	6.87	■	349	High	0	3.715	50	1	1	1	6	1.10234e+06
A0A5N6REN4	Metallo-beta-lactamase domain-containing protein OS=Carpinus fangiana OX=176857 GN=FH972_015864 PE=4 SV=1	58.7	7.25	■	507	High	0	3.781	24	1	1	1	3	1.06658e+06
A0A5N6QIX6	COQ9 C-terminal domain-containing protein OS=Carpinus fangiana OX=176857 GN=FH972_002966 PE=3 SV=1	78.4	5.83	■	103	High	0.003	2.04	2	1	1	1	1	1.05305e+06
A0A0F7G6P0	Transcription factor MYC1 (Fragment) OS=Betula luminifera OX=312789 GN=MYC1 PE=2 SV=1	80.6	5.91	■	180	High	0.005	1.813	49	3	1	1	1	996935
A0A5N6QV70	Miro domain-containing protein OS=Carpinus fangiana OX=176857 GN=FH972_007290 PE=3 SV=1	63.7	8.46	■	325	High	0	2.79	52	2	1	1	1	987375
A0A5N6RU15	Piwi domain-containing protein OS=Carpinus fangiana OX=176857 GN=FH972_020689 PE=3 SV=1	98.4	9.39	■	181	High	0	3.701	42	1	1	1	1	892074
A0A5N6RMP9	DUF6817 domain-containing protein OS=Carpinus fangiana OX=176857 GN=FH972_018675 PE=4 SV=1	51	5.63	■	932	High	0	3.41	26	2	1	1	2	569258
