# Supplementary material for: Impact of cross-linking stoichiometry on the structure and allergenicity of glutaraldehyde-polymerized allergen extracts
Source: Front Immunol. 2026 Feb 26;17:1748277. doi: 10.3389/fimmu.2026.1748277 (PMC12980651; doi:10.3389/fimmu.2026.1748277)
Supplement: Supplementary file 14 [file Table6.xlsx]

## Sheet: Total entried
Accession	Description	MW [kDa]	pI	Master	Protein Group ID	Confidence	Exp. q-value	Sum PEP Score	Mascot Protein Score	# Global PSMs	# Global Pepts	# Global Uniq. Pepts	Coverage [%]	Abundances (Normalized)
A0AAD8WEC5	GST N-terminal domain-containing protein OS=Lolium multiflorum OX=4521 GN=QYE76_068854 PE=4 SV=1	57.8	8.18	■	361	High	0.002	2.973	67	72	1	1	2	3.4249e+09
K6Z760	Peptidyl-prolyl cis-trans isomerase (Fragment) OS=Phleum pratense OX=15957 PE=2 SV=1	20	8.07	■	138	High	0	13.832	146	40	3	2	19	1.43346e+09
A0AAD8RK10	5-methyltetrahydropteroyltriglutamate--homocysteine S-methyltransferase OS=Lolium multiflorum OX=4521 GN=QYE76_001110 PE=3 SV=1	84.6	6.37	■	155	High	0	50.208	701	97	12	5	18	1.32009e+09
A0AAD8RVZ5	UTP--glucose-1-phosphate uridylyltransferase OS=Lolium multiflorum OX=4521 GN=QYE76_007073 PE=3 SV=1	51.6	5.35	■	197	High	0	23.064	403	37	6	6	14	9.00717e+08
A0AAD8VQB9	Phosphoglycerate kinase OS=Lolium multiflorum OX=4521 GN=QYE76_020791 PE=3 SV=1	47.3	7.5	■	346	High	0	17.645	210	25	4	3	11	4.78993e+08
K6Z748	phosphopyruvate hydratase (Fragment) OS=Phleum pratense OX=15957 PE=2 SV=1	48	5.57	■	276	High	0	46.782	588	42	8	3	20	435268953
A0AAD8TBU1	UDP-arabinopyranose mutase OS=Lolium multiflorum OX=4521 GN=QYE76_039835 PE=3 SV=1	40.8	7.33	■	268	High	0	20.246	405	40	7	2	16	4.21891e+08
A0AAD8VR80	Adenosylhomocysteinase OS=Lolium multiflorum OX=4521 GN=QYE76_019395 PE=3 SV=1	57.1	5.95	■	207	High	0	28.114	496	39	8	8	17	3.8954e+08
K7B086	GTP-binding nuclear protein (Fragment) OS=Phleum pratense OX=15957 PE=2 SV=1	27.7	8	■	311	High	0	22.16	370	37	7	7	28	3.59993e+08
A0AAD8SA65	Heat shock protein 70 OS=Lolium multiflorum OX=4521 GN=QYE76_065471 PE=3 SV=1	71.1	5.16	■	304	High	0	57.817	838	48	13	4	23	3.4875e+08
A0AAD8SXE8	Isocitrate dehydrogenase [NADP] OS=Lolium multiflorum OX=4521 GN=QYE76_054295 PE=3 SV=1	52.2	8.03	■	355	High	0	36.701	531	53	10	5	17	3.48445e+08
A0AAD8TXB2	lactoylglutathione lyase OS=Lolium multiflorum OX=4521 GN=QYE76_010489 PE=3 SV=1	37.7	6.71	■	238	High	0	25.079	323	27	5	4	17	321237298
A0A6M6A6D8	monodehydroascorbate reductase (NADH) OS=Deschampsia antarctica OX=159298 GN=MDHAR PE=2 SV=1	46.5	5.47	■	331	High	0	7.729	170	17	3	3	6	309333528
A0AAD8SH88	Guanosine nucleotide diphosphate dissociation inhibitor OS=Lolium multiflorum OX=4521 GN=QYE76_069013 PE=3 SV=1	50	5.77	■	326	High	0	24.634	318	23	5	5	11	3.06161e+08
A0AAD8X5C8	Malate dehydrogenase OS=Lolium multiflorum OX=4521 GN=QYE76_011482 PE=3 SV=1	35.5	6.09	■	222	High	0	16.867	325	22	5	5	18	3.04409e+08
A0AAD8T309	C2 domain-containing protein OS=Lolium multiflorum OX=4521 GN=QYE76_056277 PE=3 SV=1	70.2	5.47	■	285	High	0	8.798	212	19	3	1	5	2.63708e+08
K6ZY94	Triosephosphate isomerase (Fragment) OS=Phleum pratense OX=15957 PE=2 SV=1	28.9	6.14	■	285	High	0	8.798	212	19	3	1	8	2.63708e+08
A0AAD8RB96	Tr-type G domain-containing protein OS=Lolium multiflorum OX=4521 GN=QYE76_022614 PE=4 SV=1	93.9	6.16	■	72	High	0	23.7	399	27	8	4	9	262951228
A0AAD8S2X7	phosphoglucomutase (alpha-D-glucose-1,6-bisphosphate-dependent) OS=Lolium multiflorum OX=4521 GN=QYE76_062384 PE=3 SV=1	69.7	6.73	■	289	High	0	15.136	217	20	4	4	8	246951733
C9WWM9	Cytosolic heat shock protein 90.2 OS=Dactylis glomerata OX=4509 PE=2 SV=1	80.1	5.06	■	31	High	0	17.355	287	22	6	3	8	2.4387e+08
C9EAC1	Glyceraldehyde-3-phosphate dehydrogenase OS=Festuca arundinacea OX=4606 PE=2 SV=1	36.5	6.87	■	47	High	0	20.976	385	29	7	7	19	227924396
A0AAD8R2H5	F-box domain-containing protein OS=Lolium multiflorum OX=4521 GN=QYE76_036799 PE=3 SV=1	107.1	5.12	■	364	High	0	9.783	186	10	4	4	4	2.12071e+08
A0AAD8WT83	Histidine kinase/HSP90-like ATPase domain-containing protein OS=Lolium multiflorum OX=4521 GN=QYE76_038011 PE=3 SV=1	81.3	5.1	■	131	High	0	11.996	266	17	5	2	7	1.81938e+08
A0AAD8TWH5	protein disulfide-isomerase OS=Lolium multiflorum OX=4521 GN=QYE76_009938 PE=3 SV=1	40.2	6.65	■	205	High	0	10.515	122	14	3	2	12	1.8019e+08
A0AAD8TXK4	peptide-methionine (S)-S-oxide reductase OS=Lolium multiflorum OX=4521 GN=QYE76_012688 PE=3 SV=1	28.3	8.06	■	108	High	0	4.918	74	9	2	2	8	173902496
A0AAD8T3L0	Transaldolase OS=Lolium multiflorum OX=4521 GN=QYE76_057546 PE=3 SV=1	47	8.16	■	262	High	0	5.302	113	9	2	2	5	171350144
A0AAD8RDR3	Beta-galactosidase OS=Lolium multiflorum OX=4521 GN=QYE76_023859 PE=3 SV=1	91.9	6	■	79	High	0	7.106	91	11	1	1	1	1.65847e+08
A0AAD8VSQ3	Carboxypeptidase OS=Lolium multiflorum OX=4521 GN=QYE76_023879 PE=3 SV=1	53.2	7.08	■	41	High	0	3.447	71	10	1	1	2	1.55914e+08
A0AAD8SJS6	Polygalacturonase OS=Lolium multiflorum OX=4521 GN=QYE76_071257 PE=3 SV=1	48.9	7.42	■	226	High	0.002	2.815	28	23	1	1	3	1.48751e+08
K7AL19	14-3-3 domain-containing protein OS=Phleum pratense OX=15957 PE=2 SV=1	29.2	4.88	■	29	High	0	10.931	238	40	4	1	13	143024444
A0AAD8X714	isopentenyl-diphosphate Delta-isomerase OS=Lolium multiflorum OX=4521 GN=QYE76_013224 PE=3 SV=1	32.8	6.19	■	144	High	0	8.024	114	10	2	2	9	125454289
A0AAD8STV4	EF-hand domain-containing protein OS=Lolium multiflorum OX=4521 GN=QYE76_052507 PE=4 SV=1	16.8	4.27	■	294	High	0	24.464	344	24	7	7	32	1.19714e+08
K7AF38	phosphoglycerate mutase (2,3-diphosphoglycerate-independent) (Fragment) OS=Phleum pratense OX=15957 PE=2 SV=1	34	5.53	■	147	High	0	13.732	201	20	4	2	12	114481660
A0AAD8TN13	Glutathione peroxidase OS=Lolium multiflorum OX=4521 GN=QYE76_045444 PE=3 SV=1	26.9	9.29	■	98	High	0	4.296	88	5	1	1	5	107266016
K7AFE9	Triosephosphate isomerase, cytosolic (Fragment) OS=Phleum pratense OX=15957 PE=2 SV=1	25.5	5.29	■	236	High	0	10.231	190	26	3	1	9	1.07071e+08
A0AAD8R4R7	NADP-dependent oxidoreductase domain-containing protein OS=Lolium multiflorum OX=4521 GN=QYE76_019858 PE=4 SV=1	34.7	6.33	■	267	High	0	8.236	162	8	3	3	7	103251704
A0AAD8TMC4	Fibronectin type III-like domain-containing protein OS=Lolium multiflorum OX=4521 GN=QYE76_046597 PE=4 SV=1	85.3	6.05	■	100	High	0	13.382	231	17	4	4	4	9.59589e+07
A0AAD8S561	RRM domain-containing protein OS=Lolium multiflorum OX=4521 GN=QYE76_063175 PE=4 SV=1	15.3	5.22	■	1	High	0.002	2.718	53	8	1	1	6	94423776
Q25C92	Glycine-rich RNA-binding protein OS=Lolium perenne OX=4522 PE=4 SV=1	11.3	4.81	■	1	High	0.002	2.718	53	8	1	1	9	94423776
K6ZXS1	fructose-bisphosphate aldolase (Fragment) OS=Phleum pratense OX=15957 PE=2 SV=1	21.8	6.05	■	75	High	0	4.588	98	4	1	1	7	93776520
A0A0K0WTV1	Superoxide dismutase [Cu-Zn] OS=Puccinellia tenuiflora OX=240906 GN=CuZnSOD PE=2 SV=1	20.6	6.06	■	383	High	0	8.919	77	8	1	1	6	93254564
A0AAD8SDQ2	hydroxyacylglutathione hydrolase OS=Lolium multiflorum OX=4521 GN=QYE76_068136 PE=3 SV=1	28.4	5.8	■	393	High	0	6.839	149	8	3	3	12	93063078
A0AAD8WY63	coproporphyrinogen oxidase OS=Lolium multiflorum OX=4521 GN=QYE76_046215 PE=3 SV=1	42.7	6.95	■	357	High	0	3.248	62	3	2	2	4	8.43463e+07
A0AAD8WV57	Ferredoxin--NADP reductase, chloroplastic OS=Lolium multiflorum OX=4521 GN=QYE76_042482 PE=3 SV=1	41.4	9.03	■	259	High	0	10.545	178	8	3	2	6	8.14661e+07
A0AAD8W042	Nucleoside diphosphate kinase OS=Lolium multiflorum OX=4521 GN=QYE76_001901 PE=3 SV=1	35.8	9.88	■	91	High	0.004	1.767	59	4	1	1	3	75406408
A9UIF0	Phospholipase D OS=Lolium temulentum OX=34176 GN=PLD PE=2 SV=2	91.6	5.6	■	320	High	0	13.58	221	19	4	4	5	7.18561e+07
A0AAD8QMT5	Endoglucanase OS=Lolium multiflorum OX=4521 GN=QYE76_029411 PE=3 SV=1	54.5	7.02	■	177	High	0.002	2.852	52	6	2	2	3	68356961
A0AAD8VFZ1	NADH:flavin oxidoreductase/NADH oxidase N-terminal domain-containing protein OS=Lolium multiflorum OX=4521 GN=QYE76_028657 PE=3 SV=1	41	6.07	■	12	High	0	7.007	127	7	3	2	8	6.40793e+07
A0AAD8RLW8	ATP citrate synthase OS=Lolium multiflorum OX=4521 GN=QYE76_001729 PE=3 SV=1	46.8	5.49	■	203	High	0	4.735	92	4	2	2	5	6.25853e+07
A0AAD8SLK5	Aconitate hydratase OS=Lolium multiflorum OX=4521 GN=QYE76_071010 PE=3 SV=1	106.8	6.95	■	93	High	0	3.304	75	6	2	2	2	54586484
A0AAD8RGQ1	Cytosol aminopeptidase domain-containing protein OS=Lolium multiflorum OX=4521 GN=QYE76_025963 PE=3 SV=1	61.5	8.06	■	367	High	0	15.538	273	12	4	4	8	5.34473e+07
A0AAD8W843	4-hydroxy-4-methyl-2-oxoglutarate aldolase OS=Lolium multiflorum OX=4521 GN=QYE76_062389 PE=3 SV=1	17.9	6.32	■	251	High	0	3.724	122	4	2	1	12	53130946
A0AAD8TIT4	cellulase OS=Lolium multiflorum OX=4521 GN=QYE76_044194 PE=3 SV=1	56.9	7.83	■	62	High	0	3.474	87	10	2	2	3	52487650
A0AAD8SGX3	L-ascorbate peroxidase OS=Lolium multiflorum OX=4521 GN=QYE76_068818 PE=3 SV=1	27.4	6.24	■	215	High	0	5.43	116	4	2	2	8	52247638
A0AAD8T176	tRNA-binding domain-containing protein OS=Lolium multiflorum OX=4521 GN=QYE76_055673 PE=4 SV=1	43.5	8.24	■	83	High	0	5.66	115	4	2	2	3	49818030
A0AAD8RSS5	UBC core domain-containing protein OS=Lolium multiflorum OX=4521 GN=QYE76_004419 PE=4 SV=1	16.6	6.93	■	11	High	0	7.597	33	3	1	1	11	49318329
A0AAD8RJ41	S-(hydroxymethyl)glutathione dehydrogenase OS=Lolium multiflorum OX=4521 GN=QYE76_026631 PE=3 SV=1	40.7	6.67	■	78	High	0	6.281	145	6	3	3	5	4.91977e+07
A0AAD8T5B4	3-deoxy-8-phosphooctulonate synthase OS=Lolium multiflorum OX=4521 GN=QYE76_057675 PE=3 SV=1	33.1	8.32	■	351	High	0	7.874	148	4	2	2	8	47250004
A0AAD8SGV0	phosphoenolpyruvate carboxykinase (ATP) OS=Lolium multiflorum OX=4521 GN=QYE76_069234 PE=3 SV=1	73.5	7.05	■	175	High	0	17.828	315	12	5	5	9	4.51054e+07
A0AAD8PML7	beta-glucosidase OS=Lolium multiflorum OX=4521 GN=QYE76_027233 PE=4 SV=1	36.9	8.87	■	293	High	0.002	2.842	87	4	1	1	3	44779748
A0AAD8S0T6	NAD(P)-binding domain-containing protein OS=Lolium multiflorum OX=4521 GN=QYE76_060761 PE=4 SV=1	27.6	6.71	■	324	High	0	4.138	50	4	1	1	6	43651640
A0AAD8TA31	UMP-CMP kinase OS=Lolium multiflorum OX=4521 GN=QYE76_039544 PE=3 SV=1	42.6	8.91	■	23	High	0	3.468	78	9	2	2	6	42251652
A0AAD8T3D9	Small ubiquitin-related modifier OS=Lolium multiflorum OX=4521 GN=QYE76_057385 PE=3 SV=1	11.2	5.1	■	279	High	0	4.075	57	6	2	2	18	41153338
K6ZYI4	Malic enzyme (Fragment) OS=Phleum pratense OX=15957 PE=2 SV=1	63.2	5.83	■	71	High	0	8.808	218	11	4	2	8	4.10991e+07
A0AAD8WYD1	HP domain-containing protein OS=Lolium multiflorum OX=4521 GN=QYE76_046123 PE=3 SV=1	104.5	6.32	■	123	High	0	11.239	218	10	4	3	4	4.10292e+07
H6BDI3	Aconitate hydratase 2 (Fragment) OS=Lolium perenne OX=4522 PE=2 SV=1	33.1	6.79	■	258	High	0	3.365	69	4	1	1	4	39807324
A0AAD8VL46	glucose-6-phosphate 1-epimerase OS=Lolium multiflorum OX=4521 GN=QYE76_032393 PE=3 SV=1	36.1	6.86	■	235	High	0	4.449	104	6	2	2	7	3.96715e+07
A0AAD8QUT7	Obg-like ATPase 1 OS=Lolium multiflorum OX=4521 GN=QYE76_032989 PE=3 SV=1	44.1	6.61	■	211	High	0	15.091	238	13	4	4	12	3.84269e+07
A0AAD8TQF7	Peroxidase OS=Lolium multiflorum OX=4521 GN=QYE76_046780 PE=3 SV=1	33.6	5.4	■	63	High	0	10.254	92	6	1	1	5	37786490
A0AAD8VUF9	Adenosine kinase OS=Lolium multiflorum OX=4521 GN=QYE76_023778 PE=3 SV=1	37	5.17	■	384	High	0	5.615	119	5	2	2	6	34701586
A0AAD8WNR0	Methanethiol oxidase OS=Lolium multiflorum OX=4521 GN=QYE76_057363 PE=3 SV=1	53.8	6.1	■	206	High	0	14.589	159	10	2	2	5	3.404e+07
A0AAD8RRY1	E2 ubiquitin-conjugating enzyme OS=Lolium multiflorum OX=4521 GN=QYE76_004383 PE=3 SV=1	16.5	6.52	■	48	High	0.002	2.591	39	2	1	1	7	33434986
A0AAD8VNM0	3-hydroxyisobutyryl-CoA hydrolase OS=Lolium multiflorum OX=4521 GN=QYE76_034776 PE=3 SV=1	45.3	6.35	■	391	High	0	11.53	194	12	3	3	8	32593208
A0AAD8X4W0	RNA helicase OS=Lolium multiflorum OX=4521 GN=QYE76_013750 PE=4 SV=1	45.2	7.91	■	119	High	0	6.596	90	5	2	2	7	31048895
A0AAD8SVP9	Dihydrolipoyl dehydrogenase OS=Lolium multiflorum OX=4521 GN=QYE76_052781 PE=3 SV=1	52.7	8.12	■	45	High	0	3.909	96	3	2	2	4	30615826
A0AAD8QY24	Alcohol dehydrogenase OS=Lolium multiflorum OX=4521 GN=QYE76_032881 PE=3 SV=1	41.1	6.2	■	353	High	0.004	1.908	44	4	1	1	3	30423226
A0AAD8WRU0	Translation elongation factor EF1B beta/delta subunit guanine nucleotide exchange domain-containing protein OS=Lolium multiflorum OX=4521 GN=QYE76_039028 PE=3 SV=1	23.3	4.78	■	165	High	0.002	2.384	73	4	1	1	4	30369462
A0AAD8QBY0	6-phosphogluconate dehydrogenase, decarboxylating OS=Lolium multiflorum OX=4521 GN=QYE76_018686 PE=3 SV=1	52.7	6	■	173	High	0	8.692	116	7	3	3	6	28565842
A0AAD8QYD6	Enoyl reductase (ER) domain-containing protein OS=Lolium multiflorum OX=4521 GN=QYE76_034991 PE=4 SV=1	37.8	5.58	■	212	High	0	6.152	59	5	1	1	3	27288365
A0AAD8WIE2	Oxidoreductase N-terminal domain-containing protein OS=Lolium multiflorum OX=4521 GN=QYE76_051080 PE=4 SV=1	23.6	9.1	■	212	High	0	6.152	59	5	1	1	5	27288365
A0AAD8RF92	TOM1-like protein 2 OS=Lolium multiflorum OX=4521 GN=QYE76_024576 PE=3 SV=1	43.4	4.79	■	150	High	0	4.621	110	4	2	2	5	26486433
A0AAD8PWF2	Peptidase M24 domain-containing protein OS=Lolium multiflorum OX=4521 GN=QYE76_012925 PE=3 SV=1	43.1	6.86	■	153	High	0	4.653	81	9	2	2	5	2.58042e+07
A0AAD8T0S3	Aspartate aminotransferase OS=Lolium multiflorum OX=4521 GN=QYE76_055137 PE=3 SV=1	49	8.85	■	253	High	0.002	2.884	78	6	2	2	3	25770003
A0AAD8SWA5	Ubiquitin-like domain-containing protein OS=Lolium multiflorum OX=4521 GN=QYE76_052812 PE=3 SV=1	15.1	9.2	■	4	High	0	8.503	130	9	3	3	26	2.55411e+07
A6YEF5	Ubiquitin (Fragment) OS=Lolium perenne OX=4522 GN=UBQ PE=2 SV=1	17.7	9.77	■	4	High	0	8.503	130	9	3	3	22	2.55411e+07
P0C073	Ubiquitin-NEDD8-like protein RUB1 OS=Deschampsia antarctica OX=159298 GN=RUB1 PE=2 SV=2	17.1	6.06	■	4	High	0	8.503	130	9	3	3	22	2.55411e+07
A0AAD8SWJ8	glutathione transferase OS=Lolium multiflorum OX=4521 GN=QYE76_053258 PE=3 SV=1	25.7	5.49	■	56	High	0.002	2.491	46	6	1	1	4	25251936
A0AAD8SPM4	Glutathione S-transferase OS=Lolium multiflorum OX=4521 GN=QYE76_050260 PE=3 SV=1	25.4	5.36	■	56	High	0.002	2.491	46	6	1	1	4	25251936
A0AAD8R1B4	Elongation factor 1-gamma OS=Lolium multiflorum OX=4521 GN=QYE76_034576 PE=4 SV=1	46.6	6.57	■	335	High	0	7.057	137	13	3	2	5	2.51257e+07
A0AAD8W616	Adenylyl cyclase-associated protein OS=Lolium multiflorum OX=4521 GN=QYE76_062298 PE=3 SV=1	60.7	9.19	■	201	High	0.004	1.835	47	1	1	1	1	24385324
A0AAD8WIS7	Importin subunit alpha OS=Lolium multiflorum OX=4521 GN=QYE76_052098 PE=3 SV=1	57.2	5.21	■	390	High	0	10.393	98	5	2	2	5	24177145
A0AAD8SES2	LL-diaminopimelate aminotransferase OS=Lolium multiflorum OX=4521 GN=QYE76_068602 PE=3 SV=1	49.7	7.69	■	296	High	0	6.875	155	6	3	3	6	23255827
A0AAD8RF61	Aldehyde dehydrogenase domain-containing protein OS=Lolium multiflorum OX=4521 GN=QYE76_025118 PE=3 SV=1	58.7	7.12	■	17	High	0	6.905	144	6	3	3	5	22784958
A0AAD8QZQ3	UTP-monosaccharide-1-phosphate uridylyltransferase OS=Lolium multiflorum OX=4521 GN=QYE76_035763 PE=3 SV=1	79.4	6.79	■	33	High	0	6.849	133	6	3	3	4	21731353
A0AAD8SXT3	Ketol-acid reductoisomerase OS=Lolium multiflorum OX=4521 GN=QYE76_054276 PE=3 SV=1	62.6	6.76	■	145	High	0	12.456	208	6	3	3	7	21592747
A0AAD8R996	thioredoxin-dependent peroxiredoxin OS=Lolium multiflorum OX=4521 GN=QYE76_022782 PE=3 SV=1	28.7	6.23	■	15	High	0	10.313	128	6	2	1	13	21264368
A0AAD8T0G4	Heat shock 70 kDa protein, mitochondrial OS=Lolium multiflorum OX=4521 GN=QYE76_055134 PE=3 SV=1	73.6	5.77	■	352	High	0	9.958	184	6	3	1	5	2.10988e+07
A0AAD8RTB9	phosphoenolpyruvate carboxylase OS=Lolium multiflorum OX=4521 GN=QYE76_004492 PE=3 SV=1	110.1	5.91	■	265	High	0	14.291	269	9	5	3	6	20931195
A0AAD8SER0	Ubiquinone biosynthesis protein OS=Lolium multiflorum OX=4521 GN=QYE76_067380 PE=3 SV=1	32.3	8.37	■	317	High	0.002	2.519	46	3	1	1	3	20623200
Q25B80	Catalase OS=Festuca arundinacea OX=4606 GN=cat1 PE=2 SV=1	56.6	6.83	■	261	High	0	6.379	73	5	2	2	4	19936297
A0AAD8RCB7	Succinate--CoA ligase [ADP-forming] subunit beta, mitochondrial OS=Lolium multiflorum OX=4521 GN=QYE76_023728 PE=3 SV=1	45.1	6.6	■	250	High	0	5.546	138	4	2	2	5	19367345
A0AAD8RXQ1	Proteasome subunit alpha type OS=Lolium multiflorum OX=4521 GN=QYE76_007475 PE=3 SV=1	27.2	8.31	■	73	High	0	10.13	179	5	3	3	13	1.89709e+07
A0AAD8U756	phosphoethanolamine N-methyltransferase OS=Lolium multiflorum OX=4521 GN=QYE76_015577 PE=4 SV=1	57	5.39	■	76	High	0	7.361	63	7	1	1	3	1.87997e+07
A0AAD8WKG7	5'-deoxynucleotidase OS=Lolium multiflorum OX=4521 GN=QYE76_054091 PE=3 SV=1	27.9	7.03	■	20	High	0	6.817	121	5	2	2	9	18622946
A0AAD8SH53	UDP-glucuronate decarboxylase OS=Lolium multiflorum OX=4521 GN=QYE76_068953 PE=3 SV=1	38.9	7.23	■	9	High	0	12.088	206	10	4	4	13	1.85922e+07
A0AAD8T247	Cysteine synthase OS=Lolium multiflorum OX=4521 GN=QYE76_055827 PE=3 SV=1	67.1	9.07	■	101	High	0	5.309	115	3	1	1	2	18511712
A0AAD8T0W9	Ras-related protein Rab7 OS=Lolium multiflorum OX=4521 GN=QYE76_055197 PE=3 SV=1	23.1	5.33	■	297	High	0	8.019	154	6	3	3	16	18296052
A0AAD8RXM4	CCT-beta OS=Lolium multiflorum OX=4521 GN=QYE76_007354 PE=3 SV=1	57.2	6.02	■	121	High	0	11.474	207	7	3	3	7	1.81174e+07
A0AAD8SIF1	26S proteasome regulatory subunit RPN10 OS=Lolium multiflorum OX=4521 GN=QYE76_069345 PE=3 SV=1	42.7	4.58	■	103	High	0	3.084	76	2	1	1	3	18100196
A0AAD8QVM3	Glucose-1-phosphate adenylyltransferase OS=Lolium multiflorum OX=4521 GN=QYE76_031591 PE=3 SV=1	57.1	7.23	■	310	High	0	12.397	262	10	5	1	9	1.80142e+07
A0AAD8QP39	Formate dehydrogenase, mitochondrial OS=Lolium multiflorum OX=4521 GN=QYE76_029710 PE=3 SV=1	41.3	7.03	■	344	High	0	7.279	117	8	3	3	8	1.80041e+07
A0AAD8QRP7	spermidine synthase OS=Lolium multiflorum OX=4521 GN=QYE76_031451 PE=3 SV=1	35.4	5.1	■	166	High	0	3.699	95	4	2	2	6	17774810
A0AAD8RSJ2	ADP-ribosylation factor OS=Lolium multiflorum OX=4521 GN=QYE76_003441 PE=3 SV=1	20.4	6.55	■	116	High	0	14.341	260	5	4	4	27	1.77675e+07
A0AAD8T1J0	Reverse transcriptase Ty1/copia-type domain-containing protein OS=Lolium multiflorum OX=4521 GN=QYE76_055838 PE=3 SV=1	76.7	8.44	■	116	High	0	14.341	260	5	4	4	7	1.77675e+07
A0AAD8RUN6	Purple acid phosphatase OS=Lolium multiflorum OX=4521 GN=QYE76_006413 PE=3 SV=1	65.3	7.4	■	286	High	0	7.142	103	7	3	3	5	1.76934e+07
A0AAD8THU6	2-oxoglutarate dehydrogenase, mitochondrial OS=Lolium multiflorum OX=4521 GN=QYE76_043684 PE=3 SV=1	115.2	6.89	■	254	High	0	10.021	203	10	5	5	5	1.75704e+07
A0AAD8SGS3	E1 ubiquitin-activating enzyme OS=Lolium multiflorum OX=4521 GN=QYE76_068728 PE=3 SV=1	113.8	5.64	■	249	High	0	8.45	165	5	3	3	3	1.67057e+07
A0AAD8S9Y1	pyridoxal 5'-phosphate synthase (glutamine hydrolyzing) OS=Lolium multiflorum OX=4521 GN=QYE76_065336 PE=3 SV=1	33.3	6.32	■	366	High	0	8.158	158	6	3	3	7	1.65304e+07
A0AAD8WNE0	Cytochrome c domain-containing protein OS=Lolium multiflorum OX=4521 GN=QYE76_056988 PE=3 SV=1	12.1	9.45	■	199	High	0	7.843	159	6	3	3	26	1.62872e+07
A0AAD8VE67	Non-specific serine/threonine protein kinase OS=Lolium multiflorum OX=4521 GN=QYE76_017530 PE=4 SV=1	95.6	6.33	■	284	High	0	4.374	68	2	1	1	2	16236129
A0AAD8W3R6	Glucose-6-phosphate isomerase OS=Lolium multiflorum OX=4521 GN=QYE76_005771 PE=3 SV=1	66.5	6.06	■	141	High	0	17.862	297	8	5	5	10	1.60649e+07
A0AAD8QQ24	Probable 6-phosphogluconolactonase OS=Lolium multiflorum OX=4521 GN=QYE76_030529 PE=3 SV=1	34.4	6.98	■	278	High	0	4.189	52	4	1	1	4	1.5904e+07
A0AAD8TF75	Glycolipid transfer protein domain-containing protein OS=Lolium multiflorum OX=4521 GN=QYE76_041605 PE=4 SV=1	21.1	8.34	■	325	High	0.004	1.917	59	4	1	1	5	15261893
A0AAD8QJJ9	transketolase OS=Lolium multiflorum OX=4521 GN=QYE76_027678 PE=3 SV=1	79.6	6.29	■	176	High	0	5.727	112	4	2	2	3	14978953
A0AAD8TZ21	Pre-mRNA-processing factor 19 OS=Lolium multiflorum OX=4521 GN=QYE76_011390 PE=3 SV=1	57.6	6.38	■	275	High	0	4.893	56	4	3	3	5	1.4933e+07
A0AAD8QPB4	AB hydrolase-1 domain-containing protein OS=Lolium multiflorum OX=4521 GN=QYE76_028457 PE=4 SV=1	47.7	7.18	■	81	High	0	3.592	104	5	2	2	4	1.44616e+07
K7AEX4	Calreticulin (Fragment) OS=Phleum pratense OX=15957 PE=2 SV=1	20.3	4.36	■	204	High	0	9.205	117	10	2	1	18	14293022
A0AAD8R7V7	Coatomer subunit beta' OS=Lolium multiflorum OX=4521 GN=QYE76_021529 PE=3 SV=1	103.4	5	■	156	High	0	13.442	240	9	5	5	5	1.40407e+07
A0AAD8QLE8	Acireductone dioxygenase OS=Lolium multiflorum OX=4521 GN=QYE76_017834 PE=3 SV=1	21.4	5.82	■	225	High	0	7.362	43	6	1	1	8	13378737
A0AAD8R1L5	L-ascorbate oxidase OS=Lolium multiflorum OX=4521 GN=QYE76_036013 PE=3 SV=1	60.4	8.18	■	193	High	0	8.837	140	4	2	2	5	1.32064e+07
A0AAD8TZC0	Nascent polypeptide-associated complex subunit beta OS=Lolium multiflorum OX=4521 GN=QYE76_011569 PE=3 SV=1	18.2	7.25	■	139	High	0	3.356	76	4	1	1	7	12985886
A0AAD8W9P8	Maf-like protein OS=Lolium multiflorum OX=4521 GN=QYE76_066376 PE=3 SV=1	30.2	6.95	■	7	High	0.002	2.37	54	3	1	1	4	12609891
A0AAD8RE68	Pyrophosphate--fructose 6-phosphate 1-phosphotransferase subunit alpha OS=Lolium multiflorum OX=4521 GN=PFP-ALPHA PE=3 SV=1	67	7.33	■	99	High	0	3.091	72	4	2	2	3	1.21642e+07
A0AAD8QM76	Pyrophosphate--fructose 6-phosphate 1-phosphotransferase subunit beta OS=Lolium multiflorum OX=4521 GN=PFP-BETA PE=3 SV=1	60.9	6.67	■	255	High	0	8.613	166	6	4	4	7	1.18758e+07
A0AAD8X1R2	Proteasome subunit beta OS=Lolium multiflorum OX=4521 GN=QYE76_010300 PE=3 SV=1	29.6	6.1	■	74	High	0.002	2.03	55	2	1	1	3	11748466
A0AAD8S0A3	Nudix hydrolase domain-containing protein OS=Lolium multiflorum OX=4521 GN=QYE76_060952 PE=3 SV=1	20.4	5.43	■	360	High	0	4.018	90	3	2	2	10	1.15921e+07
A0AAD8TMI5	Oryzain alpha chain OS=Lolium multiflorum OX=4521 GN=QYE76_046698 PE=3 SV=1	49.9	5.06	■	342	High	0	7.782	138	4	2	2	5	1.13905e+07
A0AAD8R899	Aminopeptidase OS=Lolium multiflorum OX=4521 GN=QYE76_021592 PE=3 SV=1	98.1	5.21	■	158	High	0	3.911	63	2	1	1	1	11273885
A0AAD8WQS4	sulfate adenylyltransferase OS=Lolium multiflorum OX=4521 GN=QYE76_037937 PE=4 SV=1	52.4	8.63	■	308	High	0	8.16	154	8	3	3	7	1.12073e+07
A0AAD8WJZ7	Xaa-Pro aminopeptidase P OS=Lolium multiflorum OX=4521 GN=QYE76_053343 PE=3 SV=1	72.7	5.97	■	27	High	0.002	2.644	58	2	1	1	1	11190955
A0AAD8S2G4	Elongation factor 1-alpha OS=Lolium multiflorum OX=4521 GN=QYE76_061513 PE=3 SV=1	49.2	9.13	■	110	High	0	9.223	126	7	4	4	9	1.10959e+07
A0AAD8SZS1	ATP synthase subunit beta OS=Lolium multiflorum OX=4521 GN=QYE76_054627 PE=3 SV=1	59.9	6.55	■	120	High	0	14.414	223	6	4	4	10	1.05643e+07
A0AAD8QQR3	Damage-control phosphatase ARMT1-like metal-binding domain-containing protein OS=Lolium multiflorum OX=4521 GN=QYE76_029595 PE=4 SV=1	40.7	5.01	■	28	High	0	3.685	56	3	1	1	3	1.04416e+07
A0AAD8VJL5	Peptidase M1 family protein OS=Lolium multiflorum OX=4521 GN=QYE76_030818 PE=3 SV=1	54.6	6.87	■	387	High	0	6.001	87	2	1	1	3	10084396
A0AAD8W760	Serpin domain-containing protein OS=Lolium multiflorum OX=4521 GN=QYE76_063603 PE=3 SV=1	39.2	5.36	■	356	High	0	3.479	46	2	1	1	3	10038902
A0AAD8SYH4	Vesicle transport v-SNARE N-terminal domain-containing protein OS=Lolium multiflorum OX=4521 GN=QYE76_054835 PE=3 SV=1	24.9	9.25	■	102	High	0.002	2.676	52	2	1	1	4	9881646
A0AAD8WQX3	Extradiol ring-cleavage dioxygenase class III enzyme subunit B domain-containing protein OS=Lolium multiflorum OX=4521 GN=QYE76_056839 PE=3 SV=1	33.8	7.23	■	50	High	0.004	1.854	25	4	1	1	3	9286356
A0AAD8T0H8	FAD/NAD(P)-binding domain-containing protein OS=Lolium multiflorum OX=4521 GN=QYE76_055155 PE=3 SV=1	31.3	6.21	■	216	High	0.002	2.463	39	2	1	1	4	9232302
A0AAD8R6E5	DNA damage-inducible protein 1 OS=Lolium multiflorum OX=4521 GN=QYE76_021350 PE=3 SV=1	56.4	5.36	■	385	High	0	6.191	93	2	2	2	5	9.14942e+06
A0AAD8T4X3	Uridine 5'-monophosphate synthase OS=Lolium multiflorum OX=4521 GN=QYE76_058150 PE=3 SV=1	51.5	6.55	■	159	High	0	3.147	61	3	2	2	4	9.12212e+06
A0AAD8SJD2	inositol-3-phosphate synthase OS=Lolium multiflorum OX=4521 GN=QYE76_070183 PE=3 SV=1	55.9	5.78	■	228	High	0	5.116	60	3	2	1	4	8792845
A0AAD8TID9	glutathione-specific gamma-glutamylcyclotransferase OS=Lolium multiflorum OX=4521 GN=QYE76_044313 PE=4 SV=1	21.4	4.92	■	248	High	0.002	2.579	29	2	1	1	5	8732083
A0AAD8TW73	Scaffold protein Nfu/NifU N-terminal domain-containing protein OS=Lolium multiflorum OX=4521 GN=QYE76_010065 PE=3 SV=1	29.3	5.27	■	240	High	0	3.739	68	3	1	1	4	8661849
D2K7Z9	Alpha-amylase OS=Dactylis glomerata OX=4509 PE=2 SV=1	47.2	5.48	■	272	High	0.004	1.809	51	2	1	1	2	8640218
A0AAD8R8K0	Histone H4 OS=Lolium multiflorum OX=4521 GN=QYE76_020486 PE=3 SV=1	22.8	10.93	■	232	High	0	4.739	101	5	3	3	14	8.16818e+06
G5CDD5	Protein kinase domain-containing protein OS=Lolium perenne OX=4522 PE=4 SV=1	92	7.61	■	362	High	0.002	2.598	28	4	1	1	1	7772953
A0AAD8TTU7	inorganic diphosphatase OS=Lolium multiflorum OX=4521 GN=QYE76_008707 PE=3 SV=1	24.3	5.66	■	178	High	0	8.308	123	4	2	1	13	7.05491e+06
A0AAD8SS59	NADH-cytochrome b5 reductase OS=Lolium multiflorum OX=4521 GN=QYE76_050577 PE=3 SV=1	34	8.92	■	386	High	0	3.115	62	2	1	1	4	6770012
A0AAD8VXQ4	Proteasome alpha-type subunits domain-containing protein OS=Lolium multiflorum OX=4521 GN=QYE76_002245 PE=3 SV=1	40	5.83	■	381	High	0	7.131	117	4	2	2	8	6.73563e+06
A0AAD8R225	HIT domain-containing protein OS=Lolium multiflorum OX=4521 GN=QYE76_036253 PE=4 SV=1	19	8.84	■	382	High	0	5.588	74	4	2	2	15	6694212
A0AAD8W3C5	Metal-dependent protein hydrolase OS=Lolium multiflorum OX=4521 GN=QYE76_005381 PE=3 SV=1	39.9	6.48	■	189	High	0	4.935	112	3	2	2	5	6.46608e+06
A0AAD8W5C3	Asparagine synthetase [glutamine-hydrolyzing] OS=Lolium multiflorum OX=4521 GN=QYE76_059464 PE=4 SV=1	66.1	6.14	■	38	High	0	6.963	72	3	2	2	5	6.34229e+06
A0AAD8QH96	Phospholipase C OS=Lolium multiflorum OX=4521 GN=QYE76_016919 PE=4 SV=1	44.9	8.34	■	122	High	0	3.179	55	3	2	2	5	6.33734e+06
A0AAD8TQ84	Phosphomannomutase OS=Lolium multiflorum OX=4521 GN=QYE76_047618 PE=3 SV=1	28.1	5.67	■	270	High	0	3.259	64	2	1	1	4	6210147
A0AAD8RT77	Serine-threonine kinase receptor-associated protein OS=Lolium multiflorum OX=4521 GN=QYE76_004817 PE=3 SV=1	37	5.77	■	330	High	0	3.35	27	3	1	1	5	6199859
A0AAD8TKX2	indole-3-glycerol-phosphate synthase OS=Lolium multiflorum OX=4521 GN=QYE76_044576 PE=3 SV=1	44.3	6.71	■	30	High	0	3.856	74	2	1	1	3	6071552
A0AAD8T9D4	4-hydroxy-7-methoxy-3-oxo-3,4-dihydro-2H-1,4-benzoxazin-2-yl glucosidebeta-D-glucosidase OS=Lolium multiflorum OX=4521 GN=QYE76_039158 PE=3 SV=1	57.3	8.72	■	49	High	0.002	2.729	77	2	1	1	2	5.99931e+06
A0AAD8QU86	Eukaryotic translation initiation factor 3 subunit G OS=Lolium multiflorum OX=4521 GN=QYE76_031022 PE=3 SV=1	31.3	7.4	■	209	High	0.002	2.325	54	3	1	1	3	5987588
A0AAD8VWD3	Thioredoxin reductase OS=Lolium multiflorum OX=4521 GN=QYE76_024765 PE=3 SV=1	35.1	6.44	■	358	High	0	5.573	88	2	1	1	5	5887287
A0AAD8S3T4	Subtilisin-like protease OS=Lolium multiflorum OX=4521 GN=QYE76_061680 PE=3 SV=1	78.3	7.84	■	109	High	0.002	2.774	51	3	1	1	2	5.77431e+06
A0AAD8VEC6	Luminal-binding protein 5 OS=Lolium multiflorum OX=4521 GN=QYE76_017809 PE=3 SV=1	70.4	5.3	■	92	High	0	9.068	154	6	2	1	5	5.30623e+06
A0AAD8SBU8	Adenylyl-sulfate kinase OS=Lolium multiflorum OX=4521 GN=QYE76_065925 PE=3 SV=1	30.5	8.51	■	229	High	0	4.638	74	2	1	1	5	5242289
A0AAD8VU59	Pyruvate dehydrogenase E1 component subunit alpha OS=Lolium multiflorum OX=4521 GN=QYE76_024946 PE=4 SV=1	40.8	7.5	■	341	High	0	5.971	114	4	2	2	5	5.08891e+06
A0A0D5BGB4	aldehyde dehydrogenase (NAD(+)) OS=Lolium perenne OX=4522 GN=ALDH7 PE=2 SV=1	54.1	5.94	■	333	High	0	3.893	56	2	1	1	3	4995790
A0AAD8SI85	Glucosidase II subunit alpha OS=Lolium multiflorum OX=4521 GN=QYE76_069686 PE=3 SV=1	102.9	5.99	■	181	High	0.004	1.744	51	2	1	1	1	4.91162e+06
A0AAD8UT31	ubiquitinyl hydrolase 1 (Fragment) OS=Lolium multiflorum OX=4521 GN=QYE76_008182 PE=4 SV=1	41.4	5.97	■	25	High	0	5.734	99	4	2	2	6	4.77526e+06
A0AAD8WGQ0	NAC-A/B domain-containing protein OS=Lolium multiflorum OX=4521 GN=QYE76_071299 PE=3 SV=1	23.8	4.36	■	69	High	0.002	2.182	43	2	1	1	5	4564785
A0AAD8QSW6	Pyruvate dehydrogenase E1 component subunit beta OS=Lolium multiflorum OX=4521 GN=QYE76_030332 PE=4 SV=1	39.7	5.48	■	230	High	0	3.245	47	2	1	1	3	4.4878e+06
A0AAD8U1T0	protein-serine/threonine phosphatase OS=Lolium multiflorum OX=4521 GN=QYE76_015032 PE=3 SV=1	52	4.72	■	18	High	0	6.335	75	2	1	1	5	4.41388e+06
A0AAD8W9R5	Clp R domain-containing protein OS=Lolium multiflorum OX=4521 GN=QYE76_066288 PE=3 SV=1	108.8	6.62	■	264	High	0	3.396	41	2	1	1	1	4274885
H6BDH1	Putative quinone oxidoreductase (Fragment) OS=Lolium perenne OX=4522 PE=2 SV=1	11.5	6.06	■	118	High	0.002	2.374	53	2	1	1	9	4.23684e+06
A0AAD8VHD6	Lipocalin/cytosolic fatty-acid binding domain-containing protein OS=Lolium multiflorum OX=4521 GN=QYE76_031370 PE=3 SV=1	29.4	9.57	■	234	High	0.002	2.07	36	1	1	1	4	4.18259e+06
A0AAD8SJI5	Adenylosuccinate synthetase, chloroplastic OS=Lolium multiflorum OX=4521 GN=PURA PE=3 SV=1	52.4	6.84	■	200	High	0.002	2.719	57	2	1	1	2	4.15129e+06
A0AAD8QDS3	3-isopropylmalate dehydrogenase OS=Lolium multiflorum OX=4521 GN=QYE76_017999 PE=3 SV=1	42.3	6.11	■	392	High	0	6.145	61	3	2	2	6	4.10459e+06
A0AAD8RKN5	pyridoxal kinase OS=Lolium multiflorum OX=4521 GN=QYE76_000707 PE=3 SV=1	40.5	8.05	■	349	High	0.002	2.648	47	2	1	1	4	3.96006e+06
A0AAD8TLF5	Phosphoglycolate phosphatase OS=Lolium multiflorum OX=4521 GN=QYE76_044861 PE=4 SV=1	38.9	5.59	■	70	High	0.002	2.642	62	2	1	1	3	3824373
A0AAD8W4G0	Multiple organellar RNA editing factor 8, chloroplastic/mitochondrial OS=Lolium multiflorum OX=4521 GN=QYE76_006521 PE=4 SV=1	41	9.32	■	298	High	0	3.349	30	2	1	1	3	3.80929e+06
A0AAD8WB84	TCTP domain-containing protein OS=Lolium multiflorum OX=4521 GN=QYE76_065659 PE=3 SV=1	18.8	4.58	■	301	High	0.002	2.265	59	2	1	1	5	3.75983e+06
A0AAD8TBU9	alanine transaminase OS=Lolium multiflorum OX=4521 GN=QYE76_039681 PE=3 SV=1	63.2	6.24	■	125	High	0.002	2.795	55	2	1	1	2	3.38711e+06
A0AAD8W9H3	glycerophosphodiester phosphodiesterase OS=Lolium multiflorum OX=4521 GN=QYE76_063814 PE=4 SV=1	87.4	6.19	■	54	High	0.002	2.108	53	2	1	1	1	3149883
Q40967	Pollen allergen Phl pI OS=Phleum pratense OX=15957 GN=phlpI.p4 PE=2 SV=2	28.2	7.64	■	36	High	0.004	1.698	34	2	1	1	3	3.04207e+06
A0AAD8WFU1	CN hydrolase domain-containing protein OS=Lolium multiflorum OX=4521 GN=QYE76_070398 PE=4 SV=1	37.4	8.02	■	368	High	0	3.394	50	2	1	1	3	2966753
A0AAD8SRM4	Aminotransferase class I/classII domain-containing protein OS=Lolium multiflorum OX=4521 GN=QYE76_050441 PE=3 SV=1	43.3	5.74	■	170	High	0.002	2.025	24	1	1	1	3	2.91947e+06
A0AAD8V7D6	Large ribosomal subunit protein bL9c OS=Lolium multiflorum OX=4521 GN=QYE76_017469 PE=3 SV=1	23.2	9.76	■	217	High	0.002	1.95	45	2	1	1	4	2.90237e+06
A0AAD8WP48	Autophagy-related protein 18a OS=Lolium multiflorum OX=4521 GN=QYE76_057676 PE=3 SV=1	49.1	5.77	■	6	High	0.002	2.912	57	2	1	1	2	2.75985e+06
A0AAD8VJ65	Stress up-regulated Nod 19 OS=Lolium multiflorum OX=4521 GN=QYE76_030353 PE=4 SV=1	92	5.87	■	87	High	0.002	3.026	41	2	1	1	1	2699661
A0AAD8WZN7	Glutamate dehydrogenase OS=Lolium multiflorum OX=4521 GN=QYE76_045314 PE=3 SV=1	44.6	6.68	■	82	High	0.002	2.753	50	1	1	1	2	2.66317e+06
A0AAD8QGB1	60S ribosomal protein L12 OS=Lolium multiflorum OX=4521 GN=QYE76_017788 PE=3 SV=1	17.7	8.69	■	13	High	0	3.761	56	2	1	1	8	2.58411e+06
A0AAD8TRD7	DUF3700 domain-containing protein OS=Lolium multiflorum OX=4521 GN=QYE76_047169 PE=4 SV=1	27.8	8.18	■	190	High	0	3.72	37	4	2	2	5	2.54926e+06
A0AAD8TZ46	leucine--tRNA ligase OS=Lolium multiflorum OX=4521 GN=QYE76_012588 PE=3 SV=1	123	6.76	■	213	High	0	3.423	74	2	1	1	1	2.52549e+06
A0AAD8T5N8	NAD-dependent epimerase/dehydratase domain-containing protein OS=Lolium multiflorum OX=4521 GN=QYE76_058522 PE=4 SV=1	44.1	5.59	■	171	High	0	4.492	95	4	2	2	5	2.52018e+06
A0AAD8V9C6	Acyl-coenzyme A oxidase OS=Lolium multiflorum OX=4521 GN=QYE76_017505 PE=3 SV=1	74.3	7.3	■	174	High	0.002	1.948	20	1	1	1	1	2.50578e+06
A0AAD8TW15	Alpha-galactosidase OS=Lolium multiflorum OX=4521 GN=QYE76_011788 PE=3 SV=1	45.9	6.4	■	111	High	0	4.979	60	3	2	2	5	2429478
A0AAD8WJV4	Phosphotransferase OS=Lolium multiflorum OX=4521 GN=QYE76_050719 PE=3 SV=1	50.8	5.95	■	307	High	0.002	2.75	63	1	1	1	3	2.38976e+06
A0AAD8RZF8	Ras-related protein RABA2a OS=Lolium multiflorum OX=4521 GN=QYE76_060160 PE=3 SV=1	24.2	6.6	■	3	High	0.002	2.593	42	2	1	1	5	2.29679e+06
A0AAD8QYW3	Ras-related protein RABA3 OS=Lolium multiflorum OX=4521 GN=QYE76_035261 PE=3 SV=1	28.3	7.44	■	3	High	0.002	2.593	42	2	1	1	4	2.29679e+06
A0AAD8QVI0	Ras-related protein RABA1f OS=Lolium multiflorum OX=4521 GN=QYE76_031712 PE=3 SV=1	24	5.73	■	3	High	0.002	2.593	42	2	1	1	5	2.29679e+06
A0AAD8RSY3	Ras-related protein RGP1 OS=Lolium multiflorum OX=4521 GN=QYE76_004297 PE=3 SV=1	24.7	7.96	■	3	High	0.002	2.593	42	2	1	1	5	2.29679e+06
A0AAD8TAZ9	Ras-related protein RABA5a OS=Lolium multiflorum OX=4521 GN=QYE76_039430 PE=3 SV=1	26.1	6.23	■	3	High	0.002	2.593	42	2	1	1	5	2.29679e+06
Q69B42	Phl p 3 allergen (Fragment) OS=Phleum pratense OX=15957 PE=1 SV=1	11	8.97	■	127	High	0.002	2.231	17	2	1	1	14	2.2344e+06
A0AAD8S5H1	Serine/threonine-protein phosphatase OS=Lolium multiflorum OX=4521 GN=QYE76_063414 PE=3 SV=1	105.7	5.99	■	115	High	0.002	2.072	40	2	1	1	1	2.15452e+06
A0AAD8WF20	Coatomer subunit gamma OS=Lolium multiflorum OX=4521 GN=QYE76_069572 PE=3 SV=1	99.5	5.22	■	8	High	0	4.449	88	2	1	1	1	1.93539e+06
A0AAD8WV58	Clathrin/coatomer adaptor adaptin-like N-terminal domain-containing protein OS=Lolium multiflorum OX=4521 GN=QYE76_042975 PE=4 SV=1	166.1	6.89	■	8	High	0	4.449	88	2	1	1	1	1.93539e+06
A0AAD8S549	3,4-dihydroxy-2-butanone kinase OS=Lolium multiflorum OX=4521 GN=QYE76_062355 PE=4 SV=1	61.7	5.41	■	369	High	0.004	1.677	41	2	1	1	2	1.92575e+06
A0AAD8VE57	RmlD-like substrate binding domain-containing protein OS=Lolium multiflorum OX=4521 GN=QYE76_048194 PE=4 SV=1	33.6	6.99	■	214	High	0	4.642	92	4	2	1	6	1.91459e+06
A0AAD8RQW2	Cx9C motif-containing protein 4 OS=Lolium multiflorum OX=4521 GN=QYE76_002586 PE=3 SV=1	7	8.31	■	152	High	0	3.15	52	2	1	1	17	1.87511e+06
A0AAD8VJJ3	Activator of Hsp90 ATPase AHSA1-like N-terminal domain-containing protein OS=Lolium multiflorum OX=4521 GN=QYE76_031239 PE=3 SV=1	39.2	5.91	■	377	High	0	4.108	75	2	1	1	3	1.82171e+06
A0AAD8TLG7	ATP-dependent 6-phosphofructokinase OS=Lolium multiflorum OX=4521 GN=PFK PE=3 SV=1	50.6	6.38	■	282	High	0.002	2.613	31	1	1	1	2	1.80463e+06
A0AAD8VZR1	ACT domain-containing protein OS=Lolium multiflorum OX=4521 GN=QYE76_004375 PE=3 SV=1	99.5	6.71	■	191	High	0.002	2.351	55	2	1	1	1	1.7763e+06
A0AAD8WEP7	CTLH domain-containing protein OS=Lolium multiflorum OX=4521 GN=QYE76_069212 PE=4 SV=1	125.9	7.15	■	84	High	0.002	2.059	20	1	1	1	1	1.69934e+06
A0AAD8WQX5	RuBisCO large subunit-binding protein subunit alpha OS=Lolium multiflorum OX=4521 GN=QYE76_038203 PE=3 SV=1	61	5.19	■	57	High	0	4.221	78	2	1	1	2	1.67246e+06
A0AAD8S7M1	Metallo-beta-lactamase domain-containing protein OS=Lolium multiflorum OX=4521 GN=QYE76_063537 PE=4 SV=1	44.2	7.88	■	135	High	0.002	2.413	34	1	1	1	3	1.59113e+06
A0AAD8S5Q3	UDP-glucose 6-dehydrogenase OS=Lolium multiflorum OX=4521 GN=QYE76_063839 PE=3 SV=1	52.9	5.74	■	77	High	0	4.819	105	2	1	1	3	1.58099e+06
A0AAD8WSJ5	Arginase OS=Lolium multiflorum OX=4521 GN=QYE76_038054 PE=3 SV=1	72.9	6.28	■	299	High	0	3.164	46	1	1	1	2	1.56046e+06
A0AAD8RXQ8	NADPH--cytochrome P450 reductase OS=Lolium multiflorum OX=4521 GN=QYE76_007057 PE=3 SV=1	76.6	5.58	■	273	High	0.002	2.219	42	2	1	1	1	1.50106e+06
A0AAD8SS64	TauD/TfdA-like domain-containing protein OS=Lolium multiflorum OX=4521 GN=QYE76_050726 PE=4 SV=1	36.6	5.76	■	290	High	0	3.849	73	2	1	1	4	1.43057e+06
A0AAD8TWK9	NAD(P)H dehydrogenase (quinone) OS=Lolium multiflorum OX=4521 GN=QYE76_010979 PE=3 SV=1	26.3	6.21	■	266	High	0	4.242	81	1	1	1	6	1.40334e+06
A0AAD8S8S4	Clathrin heavy chain OS=Lolium multiflorum OX=4521 GN=QYE76_065384 PE=3 SV=1	194.1	5.34	■	143	High	0	3.173	53	2	1	1	1	1.20252e+06
A0AAD8SMH0	MOB kinase activator-like 1A OS=Lolium multiflorum OX=4521 GN=QYE76_071535 PE=4 SV=1	24.9	8.24	■	21	High	0.004	1.736	25	1	1	1	4	760509
Q572C5	Mob1-like protein (Fragment) OS=Poa pratensis OX=4545 GN=mob1 PE=4 SV=1	11.4	5.15	■	21	High	0.004	1.736	25	1	1	1	9	760509
A0AAD8WFD7	Mitochondrial processing peptidase OS=Lolium multiflorum OX=4521 GN=QYE76_069919 PE=3 SV=1	58.3	6.55	■	221	High	0.002	2.593	55	2	1	1	2	663620

## Sheet: Fully identified proteins
Accession	Description	MW [kDa]	pI	Master	Protein Group ID	Confidence	Exp. q-value	Sum PEP Score	Mascot Protein Score	# Global PSMs	# Global Pepts	# Global Uniq. Pepts	Coverage [%]	Abundances (Normalized)
A0AAD8RK10	5-methyltetrahydropteroyltriglutamate--homocysteine S-methyltransferase OS=Lolium multiflorum OX=4521 GN=QYE76_001110 PE=3 SV=1	84.6	6.37	■	155	High	0	50.208	701	97	12	5	18	1.32009e+09
A0AAD8RVZ5	UTP--glucose-1-phosphate uridylyltransferase OS=Lolium multiflorum OX=4521 GN=QYE76_007073 PE=3 SV=1	51.6	5.35	■	197	High	0	23.064	403	37	6	6	14	9.00717e+08
A0AAD8VQB9	Phosphoglycerate kinase OS=Lolium multiflorum OX=4521 GN=QYE76_020791 PE=3 SV=1	47.3	7.5	■	346	High	0	17.645	210	25	4	3	11	4.78993e+08
A0AAD8TBU1	UDP-arabinopyranose mutase OS=Lolium multiflorum OX=4521 GN=QYE76_039835 PE=3 SV=1	40.8	7.33	■	268	High	0	20.246	405	40	7	2	16	4.21891e+08
A0AAD8VR80	Adenosylhomocysteinase OS=Lolium multiflorum OX=4521 GN=QYE76_019395 PE=3 SV=1	57.1	5.95	■	207	High	0	28.114	496	39	8	8	17	3.8954e+08
A0AAD8SA65	Heat shock protein 70 OS=Lolium multiflorum OX=4521 GN=QYE76_065471 PE=3 SV=1	71.1	5.16	■	304	High	0	57.817	838	48	13	4	23	3.4875e+08
A0AAD8SXE8	Isocitrate dehydrogenase [NADP] OS=Lolium multiflorum OX=4521 GN=QYE76_054295 PE=3 SV=1	52.2	8.03	■	355	High	0	36.701	531	53	10	5	17	3.48445e+08
A0AAD8TXB2	lactoylglutathione lyase OS=Lolium multiflorum OX=4521 GN=QYE76_010489 PE=3 SV=1	37.7	6.71	■	238	High	0	25.079	323	27	5	4	17	321237298
A0A6M6A6D8	monodehydroascorbate reductase (NADH) OS=Deschampsia antarctica OX=159298 GN=MDHAR PE=2 SV=1	46.5	5.47	■	331	High	0	7.729	170	17	3	3	6	309333528
A0AAD8SH88	Guanosine nucleotide diphosphate dissociation inhibitor OS=Lolium multiflorum OX=4521 GN=QYE76_069013 PE=3 SV=1	50	5.77	■	326	High	0	24.634	318	23	5	5	11	3.06161e+08
A0AAD8X5C8	Malate dehydrogenase OS=Lolium multiflorum OX=4521 GN=QYE76_011482 PE=3 SV=1	35.5	6.09	■	222	High	0	16.867	325	22	5	5	18	3.04409e+08
A0AAD8S2X7	phosphoglucomutase (alpha-D-glucose-1,6-bisphosphate-dependent) OS=Lolium multiflorum OX=4521 GN=QYE76_062384 PE=3 SV=1	69.7	6.73	■	289	High	0	15.136	217	20	4	4	8	246951733
C9WWM9	Cytosolic heat shock protein 90.2 OS=Dactylis glomerata OX=4509 PE=2 SV=1	80.1	5.06	■	31	High	0	17.355	287	22	6	3	8	2.4387e+08
C9EAC1	Glyceraldehyde-3-phosphate dehydrogenase OS=Festuca arundinacea OX=4606 PE=2 SV=1	36.5	6.87	■	47	High	0	20.976	385	29	7	7	19	227924396
A0AAD8TWH5	protein disulfide-isomerase OS=Lolium multiflorum OX=4521 GN=QYE76_009938 PE=3 SV=1	40.2	6.65	■	205	High	0	10.515	122	14	3	2	12	1.8019e+08
A0AAD8TXK4	peptide-methionine (S)-S-oxide reductase OS=Lolium multiflorum OX=4521 GN=QYE76_012688 PE=3 SV=1	28.3	8.06	■	108	High	0	4.918	74	9	2	2	8	173902496
A0AAD8T3L0	Transaldolase OS=Lolium multiflorum OX=4521 GN=QYE76_057546 PE=3 SV=1	47	8.16	■	262	High	0	5.302	113	9	2	2	5	171350144
A0AAD8RDR3	Beta-galactosidase OS=Lolium multiflorum OX=4521 GN=QYE76_023859 PE=3 SV=1	91.9	6	■	79	High	0	7.106	91	11	1	1	1	1.65847e+08
A0AAD8VSQ3	Carboxypeptidase OS=Lolium multiflorum OX=4521 GN=QYE76_023879 PE=3 SV=1	53.2	7.08	■	41	High	0	3.447	71	10	1	1	2	1.55914e+08
A0AAD8SJS6	Polygalacturonase OS=Lolium multiflorum OX=4521 GN=QYE76_071257 PE=3 SV=1	48.9	7.42	■	226	High	0.002	2.815	28	23	1	1	3	1.48751e+08
A0AAD8X714	isopentenyl-diphosphate Delta-isomerase OS=Lolium multiflorum OX=4521 GN=QYE76_013224 PE=3 SV=1	32.8	6.19	■	144	High	0	8.024	114	10	2	2	9	125454289
A0AAD8TN13	Glutathione peroxidase OS=Lolium multiflorum OX=4521 GN=QYE76_045444 PE=3 SV=1	26.9	9.29	■	98	High	0	4.296	88	5	1	1	5	107266016
Q25C92	Glycine-rich RNA-binding protein OS=Lolium perenne OX=4522 PE=4 SV=1	11.3	4.81	■	1	High	0.002	2.718	53	8	1	1	9	94423776
A0A0K0WTV1	Superoxide dismutase [Cu-Zn] OS=Puccinellia tenuiflora OX=240906 GN=CuZnSOD PE=2 SV=1	20.6	6.06	■	383	High	0	8.919	77	8	1	1	6	93254564
A0AAD8SDQ2	hydroxyacylglutathione hydrolase OS=Lolium multiflorum OX=4521 GN=QYE76_068136 PE=3 SV=1	28.4	5.8	■	393	High	0	6.839	149	8	3	3	12	93063078
A0AAD8WY63	coproporphyrinogen oxidase OS=Lolium multiflorum OX=4521 GN=QYE76_046215 PE=3 SV=1	42.7	6.95	■	357	High	0	3.248	62	3	2	2	4	8.43463e+07
A0AAD8WV57	Ferredoxin--NADP reductase, chloroplastic OS=Lolium multiflorum OX=4521 GN=QYE76_042482 PE=3 SV=1	41.4	9.03	■	259	High	0	10.545	178	8	3	2	6	8.14661e+07
A0AAD8W042	Nucleoside diphosphate kinase OS=Lolium multiflorum OX=4521 GN=QYE76_001901 PE=3 SV=1	35.8	9.88	■	91	High	0.004	1.767	59	4	1	1	3	75406408
A9UIF0	Phospholipase D OS=Lolium temulentum OX=34176 GN=PLD PE=2 SV=2	91.6	5.6	■	320	High	0	13.58	221	19	4	4	5	7.18561e+07
A0AAD8QMT5	Endoglucanase OS=Lolium multiflorum OX=4521 GN=QYE76_029411 PE=3 SV=1	54.5	7.02	■	177	High	0.002	2.852	52	6	2	2	3	68356961
A0AAD8RLW8	ATP citrate synthase OS=Lolium multiflorum OX=4521 GN=QYE76_001729 PE=3 SV=1	46.8	5.49	■	203	High	0	4.735	92	4	2	2	5	6.25853e+07
A0AAD8SLK5	Aconitate hydratase OS=Lolium multiflorum OX=4521 GN=QYE76_071010 PE=3 SV=1	106.8	6.95	■	93	High	0	3.304	75	6	2	2	2	54586484
A0AAD8W843	4-hydroxy-4-methyl-2-oxoglutarate aldolase OS=Lolium multiflorum OX=4521 GN=QYE76_062389 PE=3 SV=1	17.9	6.32	■	251	High	0	3.724	122	4	2	1	12	53130946
A0AAD8TIT4	cellulase OS=Lolium multiflorum OX=4521 GN=QYE76_044194 PE=3 SV=1	56.9	7.83	■	62	High	0	3.474	87	10	2	2	3	52487650
A0AAD8SGX3	L-ascorbate peroxidase OS=Lolium multiflorum OX=4521 GN=QYE76_068818 PE=3 SV=1	27.4	6.24	■	215	High	0	5.43	116	4	2	2	8	52247638
A0AAD8RJ41	S-(hydroxymethyl)glutathione dehydrogenase OS=Lolium multiflorum OX=4521 GN=QYE76_026631 PE=3 SV=1	40.7	6.67	■	78	High	0	6.281	145	6	3	3	5	4.91977e+07
A0AAD8T5B4	3-deoxy-8-phosphooctulonate synthase OS=Lolium multiflorum OX=4521 GN=QYE76_057675 PE=3 SV=1	33.1	8.32	■	351	High	0	7.874	148	4	2	2	8	47250004
A0AAD8SGV0	phosphoenolpyruvate carboxykinase (ATP) OS=Lolium multiflorum OX=4521 GN=QYE76_069234 PE=3 SV=1	73.5	7.05	■	175	High	0	17.828	315	12	5	5	9	4.51054e+07
A0AAD8PML7	beta-glucosidase OS=Lolium multiflorum OX=4521 GN=QYE76_027233 PE=4 SV=1	36.9	8.87	■	293	High	0.002	2.842	87	4	1	1	3	44779748
A0AAD8TA31	UMP-CMP kinase OS=Lolium multiflorum OX=4521 GN=QYE76_039544 PE=3 SV=1	42.6	8.91	■	23	High	0	3.468	78	9	2	2	6	42251652
A0AAD8T3D9	Small ubiquitin-related modifier OS=Lolium multiflorum OX=4521 GN=QYE76_057385 PE=3 SV=1	11.2	5.1	■	279	High	0	4.075	57	6	2	2	18	41153338
A0AAD8VL46	glucose-6-phosphate 1-epimerase OS=Lolium multiflorum OX=4521 GN=QYE76_032393 PE=3 SV=1	36.1	6.86	■	235	High	0	4.449	104	6	2	2	7	3.96715e+07
A0AAD8QUT7	Obg-like ATPase 1 OS=Lolium multiflorum OX=4521 GN=QYE76_032989 PE=3 SV=1	44.1	6.61	■	211	High	0	15.091	238	13	4	4	12	3.84269e+07
A0AAD8TQF7	Peroxidase OS=Lolium multiflorum OX=4521 GN=QYE76_046780 PE=3 SV=1	33.6	5.4	■	63	High	0	10.254	92	6	1	1	5	37786490
A0AAD8VUF9	Adenosine kinase OS=Lolium multiflorum OX=4521 GN=QYE76_023778 PE=3 SV=1	37	5.17	■	384	High	0	5.615	119	5	2	2	6	34701586
A0AAD8WNR0	Methanethiol oxidase OS=Lolium multiflorum OX=4521 GN=QYE76_057363 PE=3 SV=1	53.8	6.1	■	206	High	0	14.589	159	10	2	2	5	3.404e+07
A0AAD8RRY1	E2 ubiquitin-conjugating enzyme OS=Lolium multiflorum OX=4521 GN=QYE76_004383 PE=3 SV=1	16.5	6.52	■	48	High	0.002	2.591	39	2	1	1	7	33434986
A0AAD8VNM0	3-hydroxyisobutyryl-CoA hydrolase OS=Lolium multiflorum OX=4521 GN=QYE76_034776 PE=3 SV=1	45.3	6.35	■	391	High	0	11.53	194	12	3	3	8	32593208
A0AAD8X4W0	RNA helicase OS=Lolium multiflorum OX=4521 GN=QYE76_013750 PE=4 SV=1	45.2	7.91	■	119	High	0	6.596	90	5	2	2	7	31048895
A0AAD8SVP9	Dihydrolipoyl dehydrogenase OS=Lolium multiflorum OX=4521 GN=QYE76_052781 PE=3 SV=1	52.7	8.12	■	45	High	0	3.909	96	3	2	2	4	30615826
A0AAD8QY24	Alcohol dehydrogenase OS=Lolium multiflorum OX=4521 GN=QYE76_032881 PE=3 SV=1	41.1	6.2	■	353	High	0.004	1.908	44	4	1	1	3	30423226
A0AAD8QBY0	6-phosphogluconate dehydrogenase, decarboxylating OS=Lolium multiflorum OX=4521 GN=QYE76_018686 PE=3 SV=1	52.7	6	■	173	High	0	8.692	116	7	3	3	6	28565842
A0AAD8RF92	TOM1-like protein 2 OS=Lolium multiflorum OX=4521 GN=QYE76_024576 PE=3 SV=1	43.4	4.79	■	150	High	0	4.621	110	4	2	2	5	26486433
A0AAD8T0S3	Aspartate aminotransferase OS=Lolium multiflorum OX=4521 GN=QYE76_055137 PE=3 SV=1	49	8.85	■	253	High	0.002	2.884	78	6	2	2	3	25770003
P0C073	Ubiquitin-NEDD8-like protein RUB1 OS=Deschampsia antarctica OX=159298 GN=RUB1 PE=2 SV=2	17.1	6.06	■	4	High	0	8.503	130	9	3	3	22	2.55411e+07
A0AAD8SWJ8	glutathione transferase OS=Lolium multiflorum OX=4521 GN=QYE76_053258 PE=3 SV=1	25.7	5.49	■	56	High	0.002	2.491	46	6	1	1	4	25251936
A0AAD8SPM4	Glutathione S-transferase OS=Lolium multiflorum OX=4521 GN=QYE76_050260 PE=3 SV=1	25.4	5.36	■	56	High	0.002	2.491	46	6	1	1	4	25251936
A0AAD8R1B4	Elongation factor 1-gamma OS=Lolium multiflorum OX=4521 GN=QYE76_034576 PE=4 SV=1	46.6	6.57	■	335	High	0	7.057	137	13	3	2	5	2.51257e+07
A0AAD8W616	Adenylyl cyclase-associated protein OS=Lolium multiflorum OX=4521 GN=QYE76_062298 PE=3 SV=1	60.7	9.19	■	201	High	0.004	1.835	47	1	1	1	1	24385324
A0AAD8WIS7	Importin subunit alpha OS=Lolium multiflorum OX=4521 GN=QYE76_052098 PE=3 SV=1	57.2	5.21	■	390	High	0	10.393	98	5	2	2	5	24177145
A0AAD8SES2	LL-diaminopimelate aminotransferase OS=Lolium multiflorum OX=4521 GN=QYE76_068602 PE=3 SV=1	49.7	7.69	■	296	High	0	6.875	155	6	3	3	6	23255827
A0AAD8QZQ3	UTP-monosaccharide-1-phosphate uridylyltransferase OS=Lolium multiflorum OX=4521 GN=QYE76_035763 PE=3 SV=1	79.4	6.79	■	33	High	0	6.849	133	6	3	3	4	21731353
A0AAD8SXT3	Ketol-acid reductoisomerase OS=Lolium multiflorum OX=4521 GN=QYE76_054276 PE=3 SV=1	62.6	6.76	■	145	High	0	12.456	208	6	3	3	7	21592747
A0AAD8R996	thioredoxin-dependent peroxiredoxin OS=Lolium multiflorum OX=4521 GN=QYE76_022782 PE=3 SV=1	28.7	6.23	■	15	High	0	10.313	128	6	2	1	13	21264368
A0AAD8T0G4	Heat shock 70 kDa protein, mitochondrial OS=Lolium multiflorum OX=4521 GN=QYE76_055134 PE=3 SV=1	73.6	5.77	■	352	High	0	9.958	184	6	3	1	5	2.10988e+07
A0AAD8RTB9	phosphoenolpyruvate carboxylase OS=Lolium multiflorum OX=4521 GN=QYE76_004492 PE=3 SV=1	110.1	5.91	■	265	High	0	14.291	269	9	5	3	6	20931195
A0AAD8SER0	Ubiquinone biosynthesis protein OS=Lolium multiflorum OX=4521 GN=QYE76_067380 PE=3 SV=1	32.3	8.37	■	317	High	0.002	2.519	46	3	1	1	3	20623200
Q25B80	Catalase OS=Festuca arundinacea OX=4606 GN=cat1 PE=2 SV=1	56.6	6.83	■	261	High	0	6.379	73	5	2	2	4	19936297
A0AAD8RCB7	Succinate--CoA ligase [ADP-forming] subunit beta, mitochondrial OS=Lolium multiflorum OX=4521 GN=QYE76_023728 PE=3 SV=1	45.1	6.6	■	250	High	0	5.546	138	4	2	2	5	19367345
A0AAD8RXQ1	Proteasome subunit alpha type OS=Lolium multiflorum OX=4521 GN=QYE76_007475 PE=3 SV=1	27.2	8.31	■	73	High	0	10.13	179	5	3	3	13	1.89709e+07
A0AAD8U756	phosphoethanolamine N-methyltransferase OS=Lolium multiflorum OX=4521 GN=QYE76_015577 PE=4 SV=1	57	5.39	■	76	High	0	7.361	63	7	1	1	3	1.87997e+07
A0AAD8WKG7	5'-deoxynucleotidase OS=Lolium multiflorum OX=4521 GN=QYE76_054091 PE=3 SV=1	27.9	7.03	■	20	High	0	6.817	121	5	2	2	9	18622946
A0AAD8SH53	UDP-glucuronate decarboxylase OS=Lolium multiflorum OX=4521 GN=QYE76_068953 PE=3 SV=1	38.9	7.23	■	9	High	0	12.088	206	10	4	4	13	1.85922e+07
A0AAD8T247	Cysteine synthase OS=Lolium multiflorum OX=4521 GN=QYE76_055827 PE=3 SV=1	67.1	9.07	■	101	High	0	5.309	115	3	1	1	2	18511712
A0AAD8T0W9	Ras-related protein Rab7 OS=Lolium multiflorum OX=4521 GN=QYE76_055197 PE=3 SV=1	23.1	5.33	■	297	High	0	8.019	154	6	3	3	16	18296052
A0AAD8RXM4	CCT-beta OS=Lolium multiflorum OX=4521 GN=QYE76_007354 PE=3 SV=1	57.2	6.02	■	121	High	0	11.474	207	7	3	3	7	1.81174e+07
A0AAD8SIF1	26S proteasome regulatory subunit RPN10 OS=Lolium multiflorum OX=4521 GN=QYE76_069345 PE=3 SV=1	42.7	4.58	■	103	High	0	3.084	76	2	1	1	3	18100196
A0AAD8QVM3	Glucose-1-phosphate adenylyltransferase OS=Lolium multiflorum OX=4521 GN=QYE76_031591 PE=3 SV=1	57.1	7.23	■	310	High	0	12.397	262	10	5	1	9	1.80142e+07
A0AAD8QP39	Formate dehydrogenase, mitochondrial OS=Lolium multiflorum OX=4521 GN=QYE76_029710 PE=3 SV=1	41.3	7.03	■	344	High	0	7.279	117	8	3	3	8	1.80041e+07
A0AAD8QRP7	spermidine synthase OS=Lolium multiflorum OX=4521 GN=QYE76_031451 PE=3 SV=1	35.4	5.1	■	166	High	0	3.699	95	4	2	2	6	17774810
A0AAD8RSJ2	ADP-ribosylation factor OS=Lolium multiflorum OX=4521 GN=QYE76_003441 PE=3 SV=1	20.4	6.55	■	116	High	0	14.341	260	5	4	4	27	1.77675e+07
A0AAD8RUN6	Purple acid phosphatase OS=Lolium multiflorum OX=4521 GN=QYE76_006413 PE=3 SV=1	65.3	7.4	■	286	High	0	7.142	103	7	3	3	5	1.76934e+07
A0AAD8THU6	2-oxoglutarate dehydrogenase, mitochondrial OS=Lolium multiflorum OX=4521 GN=QYE76_043684 PE=3 SV=1	115.2	6.89	■	254	High	0	10.021	203	10	5	5	5	1.75704e+07
A0AAD8SGS3	E1 ubiquitin-activating enzyme OS=Lolium multiflorum OX=4521 GN=QYE76_068728 PE=3 SV=1	113.8	5.64	■	249	High	0	8.45	165	5	3	3	3	1.67057e+07
A0AAD8S9Y1	pyridoxal 5'-phosphate synthase (glutamine hydrolyzing) OS=Lolium multiflorum OX=4521 GN=QYE76_065336 PE=3 SV=1	33.3	6.32	■	366	High	0	8.158	158	6	3	3	7	1.65304e+07
A0AAD8VE67	Non-specific serine/threonine protein kinase OS=Lolium multiflorum OX=4521 GN=QYE76_017530 PE=4 SV=1	95.6	6.33	■	284	High	0	4.374	68	2	1	1	2	16236129
A0AAD8W3R6	Glucose-6-phosphate isomerase OS=Lolium multiflorum OX=4521 GN=QYE76_005771 PE=3 SV=1	66.5	6.06	■	141	High	0	17.862	297	8	5	5	10	1.60649e+07
A0AAD8QQ24	Probable 6-phosphogluconolactonase OS=Lolium multiflorum OX=4521 GN=QYE76_030529 PE=3 SV=1	34.4	6.98	■	278	High	0	4.189	52	4	1	1	4	1.5904e+07
A0AAD8QJJ9	transketolase OS=Lolium multiflorum OX=4521 GN=QYE76_027678 PE=3 SV=1	79.6	6.29	■	176	High	0	5.727	112	4	2	2	3	14978953
A0AAD8TZ21	Pre-mRNA-processing factor 19 OS=Lolium multiflorum OX=4521 GN=QYE76_011390 PE=3 SV=1	57.6	6.38	■	275	High	0	4.893	56	4	3	3	5	1.4933e+07
A0AAD8R7V7	Coatomer subunit beta' OS=Lolium multiflorum OX=4521 GN=QYE76_021529 PE=3 SV=1	103.4	5	■	156	High	0	13.442	240	9	5	5	5	1.40407e+07
A0AAD8QLE8	Acireductone dioxygenase OS=Lolium multiflorum OX=4521 GN=QYE76_017834 PE=3 SV=1	21.4	5.82	■	225	High	0	7.362	43	6	1	1	8	13378737
A0AAD8R1L5	L-ascorbate oxidase OS=Lolium multiflorum OX=4521 GN=QYE76_036013 PE=3 SV=1	60.4	8.18	■	193	High	0	8.837	140	4	2	2	5	1.32064e+07
A0AAD8TZC0	Nascent polypeptide-associated complex subunit beta OS=Lolium multiflorum OX=4521 GN=QYE76_011569 PE=3 SV=1	18.2	7.25	■	139	High	0	3.356	76	4	1	1	7	12985886
A0AAD8W9P8	Maf-like protein OS=Lolium multiflorum OX=4521 GN=QYE76_066376 PE=3 SV=1	30.2	6.95	■	7	High	0.002	2.37	54	3	1	1	4	12609891
A0AAD8RE68	Pyrophosphate--fructose 6-phosphate 1-phosphotransferase subunit alpha OS=Lolium multiflorum OX=4521 GN=PFP-ALPHA PE=3 SV=1	67	7.33	■	99	High	0	3.091	72	4	2	2	3	1.21642e+07
A0AAD8QM76	Pyrophosphate--fructose 6-phosphate 1-phosphotransferase subunit beta OS=Lolium multiflorum OX=4521 GN=PFP-BETA PE=3 SV=1	60.9	6.67	■	255	High	0	8.613	166	6	4	4	7	1.18758e+07
A0AAD8X1R2	Proteasome subunit beta OS=Lolium multiflorum OX=4521 GN=QYE76_010300 PE=3 SV=1	29.6	6.1	■	74	High	0.002	2.03	55	2	1	1	3	11748466
A0AAD8TMI5	Oryzain alpha chain OS=Lolium multiflorum OX=4521 GN=QYE76_046698 PE=3 SV=1	49.9	5.06	■	342	High	0	7.782	138	4	2	2	5	1.13905e+07
A0AAD8R899	Aminopeptidase OS=Lolium multiflorum OX=4521 GN=QYE76_021592 PE=3 SV=1	98.1	5.21	■	158	High	0	3.911	63	2	1	1	1	11273885
A0AAD8WQS4	sulfate adenylyltransferase OS=Lolium multiflorum OX=4521 GN=QYE76_037937 PE=4 SV=1	52.4	8.63	■	308	High	0	8.16	154	8	3	3	7	1.12073e+07
A0AAD8WJZ7	Xaa-Pro aminopeptidase P OS=Lolium multiflorum OX=4521 GN=QYE76_053343 PE=3 SV=1	72.7	5.97	■	27	High	0.002	2.644	58	2	1	1	1	11190955
A0AAD8S2G4	Elongation factor 1-alpha OS=Lolium multiflorum OX=4521 GN=QYE76_061513 PE=3 SV=1	49.2	9.13	■	110	High	0	9.223	126	7	4	4	9	1.10959e+07
A0AAD8SZS1	ATP synthase subunit beta OS=Lolium multiflorum OX=4521 GN=QYE76_054627 PE=3 SV=1	59.9	6.55	■	120	High	0	14.414	223	6	4	4	10	1.05643e+07
A0AAD8VJL5	Peptidase M1 family protein OS=Lolium multiflorum OX=4521 GN=QYE76_030818 PE=3 SV=1	54.6	6.87	■	387	High	0	6.001	87	2	1	1	3	10084396
A0AAD8R6E5	DNA damage-inducible protein 1 OS=Lolium multiflorum OX=4521 GN=QYE76_021350 PE=3 SV=1	56.4	5.36	■	385	High	0	6.191	93	2	2	2	5	9.14942e+06
A0AAD8T4X3	Uridine 5'-monophosphate synthase OS=Lolium multiflorum OX=4521 GN=QYE76_058150 PE=3 SV=1	51.5	6.55	■	159	High	0	3.147	61	3	2	2	4	9.12212e+06
A0AAD8SJD2	inositol-3-phosphate synthase OS=Lolium multiflorum OX=4521 GN=QYE76_070183 PE=3 SV=1	55.9	5.78	■	228	High	0	5.116	60	3	2	1	4	8792845
A0AAD8TID9	glutathione-specific gamma-glutamylcyclotransferase OS=Lolium multiflorum OX=4521 GN=QYE76_044313 PE=4 SV=1	21.4	4.92	■	248	High	0.002	2.579	29	2	1	1	5	8732083
D2K7Z9	Alpha-amylase OS=Dactylis glomerata OX=4509 PE=2 SV=1	47.2	5.48	■	272	High	0.004	1.809	51	2	1	1	2	8640218
A0AAD8R8K0	Histone H4 OS=Lolium multiflorum OX=4521 GN=QYE76_020486 PE=3 SV=1	22.8	10.93	■	232	High	0	4.739	101	5	3	3	14	8.16818e+06
A0AAD8TTU7	inorganic diphosphatase OS=Lolium multiflorum OX=4521 GN=QYE76_008707 PE=3 SV=1	24.3	5.66	■	178	High	0	8.308	123	4	2	1	13	7.05491e+06
A0AAD8SS59	NADH-cytochrome b5 reductase OS=Lolium multiflorum OX=4521 GN=QYE76_050577 PE=3 SV=1	34	8.92	■	386	High	0	3.115	62	2	1	1	4	6770012
A0AAD8W3C5	Metal-dependent protein hydrolase OS=Lolium multiflorum OX=4521 GN=QYE76_005381 PE=3 SV=1	39.9	6.48	■	189	High	0	4.935	112	3	2	2	5	6.46608e+06
A0AAD8W5C3	Asparagine synthetase [glutamine-hydrolyzing] OS=Lolium multiflorum OX=4521 GN=QYE76_059464 PE=4 SV=1	66.1	6.14	■	38	High	0	6.963	72	3	2	2	5	6.34229e+06
A0AAD8QH96	Phospholipase C OS=Lolium multiflorum OX=4521 GN=QYE76_016919 PE=4 SV=1	44.9	8.34	■	122	High	0	3.179	55	3	2	2	5	6.33734e+06
A0AAD8TQ84	Phosphomannomutase OS=Lolium multiflorum OX=4521 GN=QYE76_047618 PE=3 SV=1	28.1	5.67	■	270	High	0	3.259	64	2	1	1	4	6210147
A0AAD8RT77	Serine-threonine kinase receptor-associated protein OS=Lolium multiflorum OX=4521 GN=QYE76_004817 PE=3 SV=1	37	5.77	■	330	High	0	3.35	27	3	1	1	5	6199859
A0AAD8TKX2	indole-3-glycerol-phosphate synthase OS=Lolium multiflorum OX=4521 GN=QYE76_044576 PE=3 SV=1	44.3	6.71	■	30	High	0	3.856	74	2	1	1	3	6071552
A0AAD8T9D4	4-hydroxy-7-methoxy-3-oxo-3,4-dihydro-2H-1,4-benzoxazin-2-yl glucosidebeta-D-glucosidase OS=Lolium multiflorum OX=4521 GN=QYE76_039158 PE=3 SV=1	57.3	8.72	■	49	High	0.002	2.729	77	2	1	1	2	5.99931e+06
A0AAD8QU86	Eukaryotic translation initiation factor 3 subunit G OS=Lolium multiflorum OX=4521 GN=QYE76_031022 PE=3 SV=1	31.3	7.4	■	209	High	0.002	2.325	54	3	1	1	3	5987588
A0AAD8VWD3	Thioredoxin reductase OS=Lolium multiflorum OX=4521 GN=QYE76_024765 PE=3 SV=1	35.1	6.44	■	358	High	0	5.573	88	2	1	1	5	5887287
A0AAD8S3T4	Subtilisin-like protease OS=Lolium multiflorum OX=4521 GN=QYE76_061680 PE=3 SV=1	78.3	7.84	■	109	High	0.002	2.774	51	3	1	1	2	5.77431e+06
A0AAD8VEC6	Luminal-binding protein 5 OS=Lolium multiflorum OX=4521 GN=QYE76_017809 PE=3 SV=1	70.4	5.3	■	92	High	0	9.068	154	6	2	1	5	5.30623e+06
A0AAD8SBU8	Adenylyl-sulfate kinase OS=Lolium multiflorum OX=4521 GN=QYE76_065925 PE=3 SV=1	30.5	8.51	■	229	High	0	4.638	74	2	1	1	5	5242289
A0AAD8VU59	Pyruvate dehydrogenase E1 component subunit alpha OS=Lolium multiflorum OX=4521 GN=QYE76_024946 PE=4 SV=1	40.8	7.5	■	341	High	0	5.971	114	4	2	2	5	5.08891e+06
A0A0D5BGB4	aldehyde dehydrogenase (NAD(+)) OS=Lolium perenne OX=4522 GN=ALDH7 PE=2 SV=1	54.1	5.94	■	333	High	0	3.893	56	2	1	1	3	4995790
A0AAD8SI85	Glucosidase II subunit alpha OS=Lolium multiflorum OX=4521 GN=QYE76_069686 PE=3 SV=1	102.9	5.99	■	181	High	0.004	1.744	51	2	1	1	1	4.91162e+06
A0AAD8QSW6	Pyruvate dehydrogenase E1 component subunit beta OS=Lolium multiflorum OX=4521 GN=QYE76_030332 PE=4 SV=1	39.7	5.48	■	230	High	0	3.245	47	2	1	1	3	4.4878e+06
A0AAD8U1T0	protein-serine/threonine phosphatase OS=Lolium multiflorum OX=4521 GN=QYE76_015032 PE=3 SV=1	52	4.72	■	18	High	0	6.335	75	2	1	1	5	4.41388e+06
A0AAD8SJI5	Adenylosuccinate synthetase, chloroplastic OS=Lolium multiflorum OX=4521 GN=PURA PE=3 SV=1	52.4	6.84	■	200	High	0.002	2.719	57	2	1	1	2	4.15129e+06
A0AAD8QDS3	3-isopropylmalate dehydrogenase OS=Lolium multiflorum OX=4521 GN=QYE76_017999 PE=3 SV=1	42.3	6.11	■	392	High	0	6.145	61	3	2	2	6	4.10459e+06
A0AAD8RKN5	pyridoxal kinase OS=Lolium multiflorum OX=4521 GN=QYE76_000707 PE=3 SV=1	40.5	8.05	■	349	High	0.002	2.648	47	2	1	1	4	3.96006e+06
A0AAD8TLF5	Phosphoglycolate phosphatase OS=Lolium multiflorum OX=4521 GN=QYE76_044861 PE=4 SV=1	38.9	5.59	■	70	High	0.002	2.642	62	2	1	1	3	3824373
A0AAD8W4G0	Multiple organellar RNA editing factor 8, chloroplastic/mitochondrial OS=Lolium multiflorum OX=4521 GN=QYE76_006521 PE=4 SV=1	41	9.32	■	298	High	0	3.349	30	2	1	1	3	3.80929e+06
A0AAD8TBU9	alanine transaminase OS=Lolium multiflorum OX=4521 GN=QYE76_039681 PE=3 SV=1	63.2	6.24	■	125	High	0.002	2.795	55	2	1	1	2	3.38711e+06
A0AAD8W9H3	glycerophosphodiester phosphodiesterase OS=Lolium multiflorum OX=4521 GN=QYE76_063814 PE=4 SV=1	87.4	6.19	■	54	High	0.002	2.108	53	2	1	1	1	3149883
Q40967	Pollen allergen Phl pI OS=Phleum pratense OX=15957 GN=phlpI.p4 PE=2 SV=2	28.2	7.64	■	36	High	0.004	1.698	34	2	1	1	3	3.04207e+06
A0AAD8V7D6	Large ribosomal subunit protein bL9c OS=Lolium multiflorum OX=4521 GN=QYE76_017469 PE=3 SV=1	23.2	9.76	■	217	High	0.002	1.95	45	2	1	1	4	2.90237e+06
A0AAD8WP48	Autophagy-related protein 18a OS=Lolium multiflorum OX=4521 GN=QYE76_057676 PE=3 SV=1	49.1	5.77	■	6	High	0.002	2.912	57	2	1	1	2	2.75985e+06
A0AAD8VJ65	Stress up-regulated Nod 19 OS=Lolium multiflorum OX=4521 GN=QYE76_030353 PE=4 SV=1	92	5.87	■	87	High	0.002	3.026	41	2	1	1	1	2699661
A0AAD8WZN7	Glutamate dehydrogenase OS=Lolium multiflorum OX=4521 GN=QYE76_045314 PE=3 SV=1	44.6	6.68	■	82	High	0.002	2.753	50	1	1	1	2	2.66317e+06
A0AAD8QGB1	60S ribosomal protein L12 OS=Lolium multiflorum OX=4521 GN=QYE76_017788 PE=3 SV=1	17.7	8.69	■	13	High	0	3.761	56	2	1	1	8	2.58411e+06
A0AAD8TZ46	leucine--tRNA ligase OS=Lolium multiflorum OX=4521 GN=QYE76_012588 PE=3 SV=1	123	6.76	■	213	High	0	3.423	74	2	1	1	1	2.52549e+06
A0AAD8V9C6	Acyl-coenzyme A oxidase OS=Lolium multiflorum OX=4521 GN=QYE76_017505 PE=3 SV=1	74.3	7.3	■	174	High	0.002	1.948	20	1	1	1	1	2.50578e+06
A0AAD8TW15	Alpha-galactosidase OS=Lolium multiflorum OX=4521 GN=QYE76_011788 PE=3 SV=1	45.9	6.4	■	111	High	0	4.979	60	3	2	2	5	2429478
A0AAD8WJV4	Phosphotransferase OS=Lolium multiflorum OX=4521 GN=QYE76_050719 PE=3 SV=1	50.8	5.95	■	307	High	0.002	2.75	63	1	1	1	3	2.38976e+06
A0AAD8RZF8	Ras-related protein RABA2a OS=Lolium multiflorum OX=4521 GN=QYE76_060160 PE=3 SV=1	24.2	6.6	■	3	High	0.002	2.593	42	2	1	1	5	2.29679e+06
A0AAD8QYW3	Ras-related protein RABA3 OS=Lolium multiflorum OX=4521 GN=QYE76_035261 PE=3 SV=1	28.3	7.44	■	3	High	0.002	2.593	42	2	1	1	4	2.29679e+06
A0AAD8QVI0	Ras-related protein RABA1f OS=Lolium multiflorum OX=4521 GN=QYE76_031712 PE=3 SV=1	24	5.73	■	3	High	0.002	2.593	42	2	1	1	5	2.29679e+06
A0AAD8RSY3	Ras-related protein RGP1 OS=Lolium multiflorum OX=4521 GN=QYE76_004297 PE=3 SV=1	24.7	7.96	■	3	High	0.002	2.593	42	2	1	1	5	2.29679e+06
A0AAD8TAZ9	Ras-related protein RABA5a OS=Lolium multiflorum OX=4521 GN=QYE76_039430 PE=3 SV=1	26.1	6.23	■	3	High	0.002	2.593	42	2	1	1	5	2.29679e+06
A0AAD8S5H1	Serine/threonine-protein phosphatase OS=Lolium multiflorum OX=4521 GN=QYE76_063414 PE=3 SV=1	105.7	5.99	■	115	High	0.002	2.072	40	2	1	1	1	2.15452e+06
A0AAD8WF20	Coatomer subunit gamma OS=Lolium multiflorum OX=4521 GN=QYE76_069572 PE=3 SV=1	99.5	5.22	■	8	High	0	4.449	88	2	1	1	1	1.93539e+06
A0AAD8S549	3,4-dihydroxy-2-butanone kinase OS=Lolium multiflorum OX=4521 GN=QYE76_062355 PE=4 SV=1	61.7	5.41	■	369	High	0.004	1.677	41	2	1	1	2	1.92575e+06
A0AAD8RQW2	Cx9C motif-containing protein 4 OS=Lolium multiflorum OX=4521 GN=QYE76_002586 PE=3 SV=1	7	8.31	■	152	High	0	3.15	52	2	1	1	17	1.87511e+06
A0AAD8TLG7	ATP-dependent 6-phosphofructokinase OS=Lolium multiflorum OX=4521 GN=PFK PE=3 SV=1	50.6	6.38	■	282	High	0.002	2.613	31	1	1	1	2	1.80463e+06
A0AAD8WQX5	RuBisCO large subunit-binding protein subunit alpha OS=Lolium multiflorum OX=4521 GN=QYE76_038203 PE=3 SV=1	61	5.19	■	57	High	0	4.221	78	2	1	1	2	1.67246e+06
A0AAD8S5Q3	UDP-glucose 6-dehydrogenase OS=Lolium multiflorum OX=4521 GN=QYE76_063839 PE=3 SV=1	52.9	5.74	■	77	High	0	4.819	105	2	1	1	3	1.58099e+06
A0AAD8WSJ5	Arginase OS=Lolium multiflorum OX=4521 GN=QYE76_038054 PE=3 SV=1	72.9	6.28	■	299	High	0	3.164	46	1	1	1	2	1.56046e+06
A0AAD8RXQ8	NADPH--cytochrome P450 reductase OS=Lolium multiflorum OX=4521 GN=QYE76_007057 PE=3 SV=1	76.6	5.58	■	273	High	0.002	2.219	42	2	1	1	1	1.50106e+06
A0AAD8TWK9	NAD(P)H dehydrogenase (quinone) OS=Lolium multiflorum OX=4521 GN=QYE76_010979 PE=3 SV=1	26.3	6.21	■	266	High	0	4.242	81	1	1	1	6	1.40334e+06
A0AAD8S8S4	Clathrin heavy chain OS=Lolium multiflorum OX=4521 GN=QYE76_065384 PE=3 SV=1	194.1	5.34	■	143	High	0	3.173	53	2	1	1	1	1.20252e+06
A0AAD8SMH0	MOB kinase activator-like 1A OS=Lolium multiflorum OX=4521 GN=QYE76_071535 PE=4 SV=1	24.9	8.24	■	21	High	0.004	1.736	25	1	1	1	4	760509
A0AAD8WFD7	Mitochondrial processing peptidase OS=Lolium multiflorum OX=4521 GN=QYE76_069919 PE=3 SV=1	58.3	6.55	■	221	High	0.002	2.593	55	2	1	1	2	663620

## Sheet: Domain-cont. prot. or fragments
Accession	Description	MW [kDa]	pI	Master	Protein Group ID	Confidence	Exp. q-value	Sum PEP Score	Mascot Protein Score	# Global PSMs	# Global Pepts	# Global Uniq. Pepts	Coverage [%]	Abundances (Normalized)
A0AAD8WEC5	GST N-terminal domain-containing protein OS=Lolium multiflorum OX=4521 GN=QYE76_068854 PE=4 SV=1	57.8	8.18	■	361	High	0.002	2.973	67	72	1	1	2	3.4249e+09
K6Z760	Peptidyl-prolyl cis-trans isomerase (Fragment) OS=Phleum pratense OX=15957 PE=2 SV=1	20	8.07	■	138	High	0	13.832	146	40	3	2	19	1.43346e+09
K6Z748	phosphopyruvate hydratase (Fragment) OS=Phleum pratense OX=15957 PE=2 SV=1	48	5.57	■	276	High	0	46.782	588	42	8	3	20	435268953
K7B086	GTP-binding nuclear protein (Fragment) OS=Phleum pratense OX=15957 PE=2 SV=1	27.7	8	■	311	High	0	22.16	370	37	7	7	28	3.59993e+08
A0AAD8T309	C2 domain-containing protein OS=Lolium multiflorum OX=4521 GN=QYE76_056277 PE=3 SV=1	70.2	5.47	■	285	High	0	8.798	212	19	3	1	5	2.63708e+08
K6ZY94	Triosephosphate isomerase (Fragment) OS=Phleum pratense OX=15957 PE=2 SV=1	28.9	6.14	■	285	High	0	8.798	212	19	3	1	8	2.63708e+08
A0AAD8RB96	Tr-type G domain-containing protein OS=Lolium multiflorum OX=4521 GN=QYE76_022614 PE=4 SV=1	93.9	6.16	■	72	High	0	23.7	399	27	8	4	9	262951228
A0AAD8R2H5	F-box domain-containing protein OS=Lolium multiflorum OX=4521 GN=QYE76_036799 PE=3 SV=1	107.1	5.12	■	364	High	0	9.783	186	10	4	4	4	2.12071e+08
A0AAD8WT83	Histidine kinase/HSP90-like ATPase domain-containing protein OS=Lolium multiflorum OX=4521 GN=QYE76_038011 PE=3 SV=1	81.3	5.1	■	131	High	0	11.996	266	17	5	2	7	1.81938e+08
K7AL19	14-3-3 domain-containing protein OS=Phleum pratense OX=15957 PE=2 SV=1	29.2	4.88	■	29	High	0	10.931	238	40	4	1	13	143024444
A0AAD8STV4	EF-hand domain-containing protein OS=Lolium multiflorum OX=4521 GN=QYE76_052507 PE=4 SV=1	16.8	4.27	■	294	High	0	24.464	344	24	7	7	32	1.19714e+08
K7AF38	phosphoglycerate mutase (2,3-diphosphoglycerate-independent) (Fragment) OS=Phleum pratense OX=15957 PE=2 SV=1	34	5.53	■	147	High	0	13.732	201	20	4	2	12	114481660
K7AFE9	Triosephosphate isomerase, cytosolic (Fragment) OS=Phleum pratense OX=15957 PE=2 SV=1	25.5	5.29	■	236	High	0	10.231	190	26	3	1	9	1.07071e+08
A0AAD8R4R7	NADP-dependent oxidoreductase domain-containing protein OS=Lolium multiflorum OX=4521 GN=QYE76_019858 PE=4 SV=1	34.7	6.33	■	267	High	0	8.236	162	8	3	3	7	103251704
A0AAD8TMC4	Fibronectin type III-like domain-containing protein OS=Lolium multiflorum OX=4521 GN=QYE76_046597 PE=4 SV=1	85.3	6.05	■	100	High	0	13.382	231	17	4	4	4	9.59589e+07
A0AAD8S561	RRM domain-containing protein OS=Lolium multiflorum OX=4521 GN=QYE76_063175 PE=4 SV=1	15.3	5.22	■	1	High	0.002	2.718	53	8	1	1	6	94423776
K6ZXS1	fructose-bisphosphate aldolase (Fragment) OS=Phleum pratense OX=15957 PE=2 SV=1	21.8	6.05	■	75	High	0	4.588	98	4	1	1	7	93776520
A0AAD8VFZ1	NADH:flavin oxidoreductase/NADH oxidase N-terminal domain-containing protein OS=Lolium multiflorum OX=4521 GN=QYE76_028657 PE=3 SV=1	41	6.07	■	12	High	0	7.007	127	7	3	2	8	6.40793e+07
A0AAD8RGQ1	Cytosol aminopeptidase domain-containing protein OS=Lolium multiflorum OX=4521 GN=QYE76_025963 PE=3 SV=1	61.5	8.06	■	367	High	0	15.538	273	12	4	4	8	5.34473e+07
A0AAD8T176	tRNA-binding domain-containing protein OS=Lolium multiflorum OX=4521 GN=QYE76_055673 PE=4 SV=1	43.5	8.24	■	83	High	0	5.66	115	4	2	2	3	49818030
A0AAD8RSS5	UBC core domain-containing protein OS=Lolium multiflorum OX=4521 GN=QYE76_004419 PE=4 SV=1	16.6	6.93	■	11	High	0	7.597	33	3	1	1	11	49318329
A0AAD8S0T6	NAD(P)-binding domain-containing protein OS=Lolium multiflorum OX=4521 GN=QYE76_060761 PE=4 SV=1	27.6	6.71	■	324	High	0	4.138	50	4	1	1	6	43651640
K6ZYI4	Malic enzyme (Fragment) OS=Phleum pratense OX=15957 PE=2 SV=1	63.2	5.83	■	71	High	0	8.808	218	11	4	2	8	4.10991e+07
A0AAD8WYD1	HP domain-containing protein OS=Lolium multiflorum OX=4521 GN=QYE76_046123 PE=3 SV=1	104.5	6.32	■	123	High	0	11.239	218	10	4	3	4	4.10292e+07
H6BDI3	Aconitate hydratase 2 (Fragment) OS=Lolium perenne OX=4522 PE=2 SV=1	33.1	6.79	■	258	High	0	3.365	69	4	1	1	4	39807324
A0AAD8WRU0	Translation elongation factor EF1B beta/delta subunit guanine nucleotide exchange domain-containing protein OS=Lolium multiflorum OX=4521 GN=QYE76_039028 PE=3 SV=1	23.3	4.78	■	165	High	0.002	2.384	73	4	1	1	4	30369462
A0AAD8QYD6	Enoyl reductase (ER) domain-containing protein OS=Lolium multiflorum OX=4521 GN=QYE76_034991 PE=4 SV=1	37.8	5.58	■	212	High	0	6.152	59	5	1	1	3	27288365
A0AAD8WIE2	Oxidoreductase N-terminal domain-containing protein OS=Lolium multiflorum OX=4521 GN=QYE76_051080 PE=4 SV=1	23.6	9.1	■	212	High	0	6.152	59	5	1	1	5	27288365
A0AAD8PWF2	Peptidase M24 domain-containing protein OS=Lolium multiflorum OX=4521 GN=QYE76_012925 PE=3 SV=1	43.1	6.86	■	153	High	0	4.653	81	9	2	2	5	2.58042e+07
A0AAD8SWA5	Ubiquitin-like domain-containing protein OS=Lolium multiflorum OX=4521 GN=QYE76_052812 PE=3 SV=1	15.1	9.2	■	4	High	0	8.503	130	9	3	3	26	2.55411e+07
A6YEF5	Ubiquitin (Fragment) OS=Lolium perenne OX=4522 GN=UBQ PE=2 SV=1	17.7	9.77	■	4	High	0	8.503	130	9	3	3	22	2.55411e+07
A0AAD8RF61	Aldehyde dehydrogenase domain-containing protein OS=Lolium multiflorum OX=4521 GN=QYE76_025118 PE=3 SV=1	58.7	7.12	■	17	High	0	6.905	144	6	3	3	5	22784958
A0AAD8T1J0	Reverse transcriptase Ty1/copia-type domain-containing protein OS=Lolium multiflorum OX=4521 GN=QYE76_055838 PE=3 SV=1	76.7	8.44	■	116	High	0	14.341	260	5	4	4	7	1.77675e+07
A0AAD8WNE0	Cytochrome c domain-containing protein OS=Lolium multiflorum OX=4521 GN=QYE76_056988 PE=3 SV=1	12.1	9.45	■	199	High	0	7.843	159	6	3	3	26	1.62872e+07
A0AAD8TF75	Glycolipid transfer protein domain-containing protein OS=Lolium multiflorum OX=4521 GN=QYE76_041605 PE=4 SV=1	21.1	8.34	■	325	High	0.004	1.917	59	4	1	1	5	15261893
A0AAD8QPB4	AB hydrolase-1 domain-containing protein OS=Lolium multiflorum OX=4521 GN=QYE76_028457 PE=4 SV=1	47.7	7.18	■	81	High	0	3.592	104	5	2	2	4	1.44616e+07
K7AEX4	Calreticulin (Fragment) OS=Phleum pratense OX=15957 PE=2 SV=1	20.3	4.36	■	204	High	0	9.205	117	10	2	1	18	14293022
A0AAD8S0A3	Nudix hydrolase domain-containing protein OS=Lolium multiflorum OX=4521 GN=QYE76_060952 PE=3 SV=1	20.4	5.43	■	360	High	0	4.018	90	3	2	2	10	1.15921e+07
A0AAD8QQR3	Damage-control phosphatase ARMT1-like metal-binding domain-containing protein OS=Lolium multiflorum OX=4521 GN=QYE76_029595 PE=4 SV=1	40.7	5.01	■	28	High	0	3.685	56	3	1	1	3	1.04416e+07
A0AAD8W760	Serpin domain-containing protein OS=Lolium multiflorum OX=4521 GN=QYE76_063603 PE=3 SV=1	39.2	5.36	■	356	High	0	3.479	46	2	1	1	3	10038902
A0AAD8SYH4	Vesicle transport v-SNARE N-terminal domain-containing protein OS=Lolium multiflorum OX=4521 GN=QYE76_054835 PE=3 SV=1	24.9	9.25	■	102	High	0.002	2.676	52	2	1	1	4	9881646
A0AAD8WQX3	Extradiol ring-cleavage dioxygenase class III enzyme subunit B domain-containing protein OS=Lolium multiflorum OX=4521 GN=QYE76_056839 PE=3 SV=1	33.8	7.23	■	50	High	0.004	1.854	25	4	1	1	3	9286356
A0AAD8T0H8	FAD/NAD(P)-binding domain-containing protein OS=Lolium multiflorum OX=4521 GN=QYE76_055155 PE=3 SV=1	31.3	6.21	■	216	High	0.002	2.463	39	2	1	1	4	9232302
A0AAD8TW73	Scaffold protein Nfu/NifU N-terminal domain-containing protein OS=Lolium multiflorum OX=4521 GN=QYE76_010065 PE=3 SV=1	29.3	5.27	■	240	High	0	3.739	68	3	1	1	4	8661849
G5CDD5	Protein kinase domain-containing protein OS=Lolium perenne OX=4522 PE=4 SV=1	92	7.61	■	362	High	0.002	2.598	28	4	1	1	1	7772953
A0AAD8VXQ4	Proteasome alpha-type subunits domain-containing protein OS=Lolium multiflorum OX=4521 GN=QYE76_002245 PE=3 SV=1	40	5.83	■	381	High	0	7.131	117	4	2	2	8	6.73563e+06
A0AAD8R225	HIT domain-containing protein OS=Lolium multiflorum OX=4521 GN=QYE76_036253 PE=4 SV=1	19	8.84	■	382	High	0	5.588	74	4	2	2	15	6694212
A0AAD8UT31	ubiquitinyl hydrolase 1 (Fragment) OS=Lolium multiflorum OX=4521 GN=QYE76_008182 PE=4 SV=1	41.4	5.97	■	25	High	0	5.734	99	4	2	2	6	4.77526e+06
A0AAD8WGQ0	NAC-A/B domain-containing protein OS=Lolium multiflorum OX=4521 GN=QYE76_071299 PE=3 SV=1	23.8	4.36	■	69	High	0.002	2.182	43	2	1	1	5	4564785
A0AAD8W9R5	Clp R domain-containing protein OS=Lolium multiflorum OX=4521 GN=QYE76_066288 PE=3 SV=1	108.8	6.62	■	264	High	0	3.396	41	2	1	1	1	4274885
H6BDH1	Putative quinone oxidoreductase (Fragment) OS=Lolium perenne OX=4522 PE=2 SV=1	11.5	6.06	■	118	High	0.002	2.374	53	2	1	1	9	4.23684e+06
A0AAD8VHD6	Lipocalin/cytosolic fatty-acid binding domain-containing protein OS=Lolium multiflorum OX=4521 GN=QYE76_031370 PE=3 SV=1	29.4	9.57	■	234	High	0.002	2.07	36	1	1	1	4	4.18259e+06
A0AAD8WB84	TCTP domain-containing protein OS=Lolium multiflorum OX=4521 GN=QYE76_065659 PE=3 SV=1	18.8	4.58	■	301	High	0.002	2.265	59	2	1	1	5	3.75983e+06
A0AAD8WFU1	CN hydrolase domain-containing protein OS=Lolium multiflorum OX=4521 GN=QYE76_070398 PE=4 SV=1	37.4	8.02	■	368	High	0	3.394	50	2	1	1	3	2966753
A0AAD8SRM4	Aminotransferase class I/classII domain-containing protein OS=Lolium multiflorum OX=4521 GN=QYE76_050441 PE=3 SV=1	43.3	5.74	■	170	High	0.002	2.025	24	1	1	1	3	2.91947e+06
A0AAD8TRD7	DUF3700 domain-containing protein OS=Lolium multiflorum OX=4521 GN=QYE76_047169 PE=4 SV=1	27.8	8.18	■	190	High	0	3.72	37	4	2	2	5	2.54926e+06
A0AAD8T5N8	NAD-dependent epimerase/dehydratase domain-containing protein OS=Lolium multiflorum OX=4521 GN=QYE76_058522 PE=4 SV=1	44.1	5.59	■	171	High	0	4.492	95	4	2	2	5	2.52018e+06
Q69B42	Phl p 3 allergen (Fragment) OS=Phleum pratense OX=15957 PE=1 SV=1	11	8.97	■	127	High	0.002	2.231	17	2	1	1	14	2.2344e+06
A0AAD8WV58	Clathrin/coatomer adaptor adaptin-like N-terminal domain-containing protein OS=Lolium multiflorum OX=4521 GN=QYE76_042975 PE=4 SV=1	166.1	6.89	■	8	High	0	4.449	88	2	1	1	1	1.93539e+06
A0AAD8VE57	RmlD-like substrate binding domain-containing protein OS=Lolium multiflorum OX=4521 GN=QYE76_048194 PE=4 SV=1	33.6	6.99	■	214	High	0	4.642	92	4	2	1	6	1.91459e+06
A0AAD8VJJ3	Activator of Hsp90 ATPase AHSA1-like N-terminal domain-containing protein OS=Lolium multiflorum OX=4521 GN=QYE76_031239 PE=3 SV=1	39.2	5.91	■	377	High	0	4.108	75	2	1	1	3	1.82171e+06
A0AAD8VZR1	ACT domain-containing protein OS=Lolium multiflorum OX=4521 GN=QYE76_004375 PE=3 SV=1	99.5	6.71	■	191	High	0.002	2.351	55	2	1	1	1	1.7763e+06
A0AAD8WEP7	CTLH domain-containing protein OS=Lolium multiflorum OX=4521 GN=QYE76_069212 PE=4 SV=1	125.9	7.15	■	84	High	0.002	2.059	20	1	1	1	1	1.69934e+06
A0AAD8S7M1	Metallo-beta-lactamase domain-containing protein OS=Lolium multiflorum OX=4521 GN=QYE76_063537 PE=4 SV=1	44.2	7.88	■	135	High	0.002	2.413	34	1	1	1	3	1.59113e+06
A0AAD8SS64	TauD/TfdA-like domain-containing protein OS=Lolium multiflorum OX=4521 GN=QYE76_050726 PE=4 SV=1	36.6	5.76	■	290	High	0	3.849	73	2	1	1	4	1.43057e+06
Q572C5	Mob1-like protein (Fragment) OS=Poa pratensis OX=4545 GN=mob1 PE=4 SV=1	11.4	5.15	■	21	High	0.004	1.736	25	1	1	1	9	760509
