# Supplementary material for: Impact of cross-linking stoichiometry on the structure and allergenicity of glutaraldehyde-polymerized allergen extracts
Source: Front Immunol. 2026 Feb 26;17:1748277. doi: 10.3389/fimmu.2026.1748277 (PMC12980651; doi:10.3389/fimmu.2026.1748277)
Supplement: Supplementary file 15 [file Table7.xlsx]

## Sheet: Total entried
Accession	Description	MW [kDa]	pI	Master	Protein Group ID	Confidence	Exp. q-value	Sum PEP Score	Mascot Protein Score	# Global PSMs	# Global Pepts	# Global Uniq. Pepts	Coverage [%]	Abundances (Normalized)
O65868	Phl p6 allergen OS=Phleum pratense OX=15957 GN=Phl p6 PE=2 SV=1	14.6	6.06	■	10	High	0	27.85	317	101	5	5	36	1.24269e+08
Q40967	Pollen allergen Phl pI OS=Phleum pratense OX=15957 GN=phlpI.p4 PE=2 SV=2	28.2	7.64	■	16	High	0	14.923	246	49	5	2	18	7.86144e+07
A0AAD8W3I6	5-methyltetrahydropteroyltriglutamate--homocysteine S-methyltransferase OS=Lolium multiflorum OX=4521 GN=QYE76_017746 PE=3 SV=1	84.3	6.37	■	83	High	0	10.235	157	19	4	2	6	2.54866e+07
A0AAD8QPZ6	glutathione dehydrogenase (ascorbate) OS=Lolium multiflorum OX=4521 GN=QYE76_030581 PE=3 SV=1	65.7	7.77	■	74	High	0	12.388	189	8	4	1	6	2.51383e+07
O82040	Polcalcin Phl p 7 OS=Phleum pratense OX=15957 GN=P7 PE=1 SV=1	8.7	4.41	■	147	High	0	7.033	104	14	1	1	15	2.44341e+07
A0AAD8SDL8	Pentacotripeptide-repeat region of PRORP domain-containing protein OS=Lolium multiflorum OX=4521 GN=QYE76_067271 PE=4 SV=1	96.2	7.37	■	87	High	0.004	1.724	30	13	1	1	1	2.18054e+07
Q2I6V7	Major pollen allergen Phl p 4 OS=Phleum pratense OX=15957 PE=1 SV=1	58.2	9.09	■	123	High	0	21.781	275	53	6	3	11	2.14617e+07
A0AAD8STF6	Pollen allergen Phl p 11 OS=Lolium multiflorum OX=4521 GN=QYE76_051476 PE=3 SV=1	18.6	5.41	■	19	High	0	6.463	97	15	2	2	9	1.92349e+07
A0AAD8RE02	NADPH-dependent pterin aldehyde reductase OS=Lolium multiflorum OX=4521 GN=QYE76_023080 PE=3 SV=1	30.8	10.15	■	101	High	0.011	1.505	36	6	1	1	3	18487356
Q69B42	Phl p 3 allergen (Fragment) OS=Phleum pratense OX=15957 PE=1 SV=1	11	8.97	■	52	High	0	27.215	322	52	5	4	39	1.62602e+07
P43213	Pollen allergen Phl p 1 OS=Phleum pratense OX=15957 GN=PHLPI PE=1 SV=1	28.4	6.55	■	92	High	0	14.943	249	26	5	2	18	1.37785e+07
O24282	Profilin-3 OS=Phleum pratense OX=15957 GN=PRO3 PE=1 SV=1	14.2	5.05	■	48	High	0	7.307	75	17	2	2	18	1.25963e+07
K6Z7H4	Peroxidase (Fragment) OS=Phleum pratense OX=15957 PE=2 SV=1	39.9	7.11	■	4	High	0	14.543	202	12	4	4	11	1.19748e+07
K7AKS5	Triosephosphate isomerase, cytosolic (Fragment) OS=Phleum pratense OX=15957 PE=2 SV=1	22.8	6.58	■	33	High	0	31.017	318	24	5	5	30	1.14823e+07
A0AAD8X088	Beta-galactosidase OS=Lolium multiflorum OX=4521 GN=QYE76_008408 PE=3 SV=1	91.6	6.52	■	43	High	0	15.269	268	14	6	6	8	1.06631e+07
A0AAD8S7B9	DUF4220 domain-containing protein OS=Lolium multiflorum OX=4521 GN=QYE76_064694 PE=4 SV=1	38.6	8.28	■	71	High	0.01	1.427	10	12	1	1	3	1.05538e+07
A0AAD8VMB6	protein-serine/threonine phosphatase OS=Lolium multiflorum OX=4521 GN=QYE76_035557 PE=3 SV=1	30.4	5.16	■	122	High	0	4.755	84	9	1	1	4	1.03246e+07
A0AAD8THJ8	Desiccation-related protein PCC13-62 OS=Lolium multiflorum OX=4521 GN=QYE76_043732 PE=4 SV=1	33.5	4.92	■	121	High	0	23.105	287	17	4	4	15	9.58917e+06
Q40960	Pollen allergen Phl p 5.0101 OS=Phleum pratense OX=15957 PE=1 SV=1	31.1	7.36	■	94	High	0	37.733	498	26	8	2	30	8.9672e+06
K6ZYG9	Pectinesterase (Fragment) OS=Phleum pratense OX=15957 PE=2 SV=1	8.3	5.21	■	66	High	0	8.785	99	9	1	1	22	7.9656e+06
K6Z7F0	Pectinesterase catalytic domain-containing protein (Fragment) OS=Phleum pratense OX=15957 PE=2 SV=1	8.5	4.78	■	66	High	0	8.785	99	9	1	1	21	7.9656e+06
A0AAD8S232	beta-glucosidase OS=Lolium multiflorum OX=4521 GN=QYE76_061852 PE=4 SV=1	70.2	8.65	■	56	High	0	14.998	228	23	3	3	5	6.44961e+06
A0AAD8WXJ1	H15 domain-containing protein OS=Lolium multiflorum OX=4521 GN=QYE76_045313 PE=4 SV=1	60.9	7.06	■	32	High	0.01	1.477	41	6	1	1	1	6.18984e+06
O81342	Group V allergen Phl p 5.0203 (Fragment) OS=Phleum pratense OX=15957 PE=2 SV=1	29.3	8.9	■	105	High	0	46.929	599	31	10	10	39	5904697
O81343	Group V allergen Phl p 5.0206 OS=Phleum pratense OX=15957 PE=2 SV=1	28.8	6.23	■	105	High	0	46.929	599	31	10	10	39	5904697
K7AFF4	Plant heme peroxidase family profile domain-containing protein (Fragment) OS=Phleum pratense OX=15957 PE=2 SV=1	18.2	6.52	■	59	High	0	10.765	210	13	4	4	23	5.44351e+06
A0AAD8S2X7	phosphoglucomutase (alpha-D-glucose-1,6-bisphosphate-dependent) OS=Lolium multiflorum OX=4521 GN=QYE76_062384 PE=3 SV=1	69.7	6.73	■	116	High	0	8.988	149	10	3	3	5	4.6874e+06
A0AAD8R686	L-ascorbate oxidase OS=Lolium multiflorum OX=4521 GN=QYE76_019286 PE=3 SV=1	73.6	9.26	■	11	High	0	12.799	201	25	4	2	5	4.56488e+06
A0AAD8VW44	Glucan endo-1,3-beta-D-glucosidase OS=Lolium multiflorum OX=4521 GN=QYE76_000177 PE=3 SV=1	24	9.66	■	29	High	0	7.631	108	5	2	2	8	4.0744e+06
A0AAD8WV57	Ferredoxin--NADP reductase, chloroplastic OS=Lolium multiflorum OX=4521 GN=QYE76_042482 PE=3 SV=1	41.4	9.03	■	100	High	0	2.527	49	2	1	1	2	3.10655e+06
A0AAD8QMX8	Haloacid dehalogenase-like hydrolase domain-containing protein Sgpp OS=Lolium multiflorum OX=4521 GN=QYE76_028035 PE=4 SV=1	26.5	5	■	82	High	0	5.608	93	8	2	2	9	2.4211e+06
A0AAD8SWJ7	Dynein light chain OS=Lolium multiflorum OX=4521 GN=QYE76_053276 PE=4 SV=1	21	9.66	■	69	High	0.011	1.515	24	2	1	1	6	2403475
K6Z748	phosphopyruvate hydratase (Fragment) OS=Phleum pratense OX=15957 PE=2 SV=1	48	5.57	■	110	High	0	6.977	140	4	3	3	9	2.39233e+06
A0AAD8SN94	FAS1 domain-containing protein OS=Lolium multiflorum OX=4521 GN=QYE76_049124 PE=4 SV=1	22.1	9.73	■	138	High	0	3.438	49	4	1	1	5	2.37883e+06
A0AAD8RB96	Tr-type G domain-containing protein OS=Lolium multiflorum OX=4521 GN=QYE76_022614 PE=4 SV=1	93.9	6.16	■	28	High	0	2.547	35	2	1	1	1	2.29049e+06
A0AAD8RTC0	Aminopeptidase OS=Lolium multiflorum OX=4521 GN=QYE76_004704 PE=3 SV=1	102.1	8.94	■	141	High	0	5.226	111	5	3	3	3	2.28958e+06
A0AAD8VNI2	RNA helicase OS=Lolium multiflorum OX=4521 GN=QYE76_035484 PE=3 SV=1	46.9	5.48	■	150	High	0	4.343	77	2	1	1	2	2.28784e+06
A0AAD8TSF3	Phospholipase D OS=Lolium multiflorum OX=4521 GN=QYE76_009722 PE=3 SV=1	91.4	6.27	■	89	High	0	8.81	155	10	4	4	5	2.2411e+06
A0AAD8T7E0	Cupin type-1 domain-containing protein OS=Lolium multiflorum OX=4521 GN=QYE76_058898 PE=3 SV=1	44.9	6.54	■	23	High	0	3.171	55	2	1	1	2	2109033
A0A5C2D0L4	cytokinin dehydrogenase (Fragment) OS=Festuca arundinacea OX=4606 GN=CKX1 PE=2 SV=1	24.2	6.01	■	46	High	0	3.549	57	2	1	1	4	1.82876e+06
P00698	Lysozyme C (MW-Marker) OS=Gallus gallus GN=LYZ PE=1 SV=1	16.2	9.07	■	108	High	0	13.997	214	10	3	3	25	1.8236e+06
A0A385HDR9	Actin OS=Alopecurus aequalis OX=114194 PE=2 SV=1	41.6	5.49	■	102	High	0	7.378	128	6	3	1	8	1.74136e+06
K6Z6L1	L-ascorbate peroxidase (Fragment) OS=Phleum pratense OX=15957 PE=2 SV=1	28.4	5.35	■	98	High	0	6.824	56	6	1	1	5	1.64302e+06
C9EAC1	Glyceraldehyde-3-phosphate dehydrogenase OS=Festuca arundinacea OX=4606 PE=2 SV=1	36.5	6.87	■	21	High	0	8.716	118	4	2	2	6	1.58378e+06
A0AAD8S561	RRM domain-containing protein OS=Lolium multiflorum OX=4521 GN=QYE76_063175 PE=4 SV=1	15.3	5.22	■	1	High	0	3.812	53	4	1	1	6	1503607
Q25C92	Glycine-rich RNA-binding protein OS=Lolium perenne OX=4522 PE=4 SV=1	11.3	4.81	■	1	High	0	3.812	53	4	1	1	9	1503607
A0AAD8WLQ3	IST1-like protein OS=Lolium multiflorum OX=4521 GN=QYE76_054830 PE=4 SV=1	123.5	6.16	■	117	High	0.004	1.849	41	6	1	1	1	1.49449e+06
A0AAD8STV4	EF-hand domain-containing protein OS=Lolium multiflorum OX=4521 GN=QYE76_052507 PE=4 SV=1	16.8	4.27	■	118	High	0	5.8	67	5	1	1	9	1.4729e+06
A0AAD8W3Z0	Fruit bromelain OS=Lolium multiflorum OX=4521 GN=QYE76_005966 PE=3 SV=1	35.9	6.99	■	3	High	0	3.604	51	4	1	1	2	1.39583e+06
K7AFJ3	HP domain-containing protein (Fragment) OS=Phleum pratense OX=15957 PE=2 SV=1	72.9	6.06	■	130	High	0	8.67	94	3	2	2	5	1.3789e+06
A0AAD8R8K0	Histone H4 OS=Lolium multiflorum OX=4521 GN=QYE76_020486 PE=3 SV=1	22.8	10.93	■	95	High	0	7.09	99	8	2	2	10	1.06946e+06
A0AAD8T3L0	Transaldolase OS=Lolium multiflorum OX=4521 GN=QYE76_057546 PE=3 SV=1	47	8.16	■	103	High	0	4.843	65	2	1	1	3	1.06895e+06
K7AL19	14-3-3 domain-containing protein OS=Phleum pratense OX=15957 PE=2 SV=1	29.2	4.88	■	37	High	0	5.59	100	6	2	1	7	1.03629e+06
P43214	Pollen allergen Phl p 2 OS=Phleum pratense OX=15957 GN=PHLPII PE=1 SV=1	13.4	4.64	■	7	High	0	11.658	116	7	2	2	16	1.02109e+06
A0AAD8QKE4	Expansin-like CBD domain-containing protein OS=Lolium multiflorum OX=4521 GN=QYE76_007634 PE=3 SV=1	13.4	4.64	■	7	High	0	11.658	116	7	2	2	15	1.02109e+06
A0AAD8SS59	NADH-cytochrome b5 reductase OS=Lolium multiflorum OX=4521 GN=QYE76_050577 PE=3 SV=1	34	8.92	■	155	High	0	4.453	66	2	1	1	3	1.0115e+06
K7AJG6	Phosphoglycerate kinase (Fragment) OS=Phleum pratense OX=15957 PE=2 SV=1	38	8.02	■	34	High	0	2.692	41	2	1	1	3	1.0052e+06
A0AAD8VIH8	MSP domain-containing protein OS=Lolium multiflorum OX=4521 GN=QYE76_032615 PE=3 SV=1	26.7	8.22	■	143	High	0	2.862	46	3	1	1	5	871046
A0AAD8RBZ6	ADF-H domain-containing protein OS=Lolium multiflorum OX=4521 GN=QYE76_024207 PE=3 SV=1	16	5.72	■	78	High	0	2.366	39	2	1	1	6	862878
A0AAD8S0T6	NAD(P)-binding domain-containing protein OS=Lolium multiflorum OX=4521 GN=QYE76_060761 PE=4 SV=1	27.6	6.71	■	131	High	0	3.697	57	2	1	1	4	832814
A0A3Q8BQ34	NAD-dependent epimerase/dehydratase OS=Alopecurus myosuroides OX=81473 PE=2 SV=1	27.7	6.39	■	131	High	0	3.697	57	2	1	1	4	832814
A0AAD8W3V3	phosphoribosylformylglycinamidine cyclo-ligase OS=Lolium multiflorum OX=4521 GN=QYE76_060511 PE=3 SV=1	40.4	6.19	■	144	High	0	2.221	39	1	1	1	3	822962
A0AAD8VIK8	Cytochrome c domain-containing protein OS=Lolium multiflorum OX=4521 GN=QYE76_030189 PE=3 SV=1	11.9	9.41	■	109	High	0	3.289	55	3	1	1	7	780182
A0AAD8SYA7	Malate dehydrogenase OS=Lolium multiflorum OX=4521 GN=QYE76_054254 PE=3 SV=1	35.3	8.37	■	54	High	0	2.753	45	1	1	1	4	676438
A0AAD8RR30	Exopolygalacturonase OS=Lolium multiflorum OX=4521 GN=QYE76_003617 PE=3 SV=1	43.9	8.56	■	145	High	0	5.177	101	4	2	2	5	662943
A0AAD8RMH1	Heat shock protein 70 OS=Lolium multiflorum OX=4521 GN=QYE76_001652 PE=3 SV=1	71	5.19	■	51	High	0	5.68	93	4	2	2	4	604287
A0AAD8QHJ3	Cell wall hydroxyproline-rich glycoprotein OS=Lolium multiflorum OX=4521 GN=QYE76_018507 PE=4 SV=1	48.9	4.89	■	76	High	0	7.549	104	6	2	1	5	602336
A0AAD8RZ58	Calreticulin OS=Lolium multiflorum OX=4521 GN=QYE76_060479 PE=3 SV=1	49.9	4.6	■	75	High	0	3.232	45	2	1	1	2	546343
A0AAD8W9R2	RNase H type-1 domain-containing protein OS=Lolium multiflorum OX=4521 GN=QYE76_063917 PE=4 SV=1	65	5.62	■	90	High	0.004	1.766	40	1	1	1	1	494788
A0AAD8TYS1	Histone H2A OS=Lolium multiflorum OX=4521 GN=QYE76_011196 PE=3 SV=1	14.7	10.32	■	99	High	0.004	1.721	34	2	1	1	5	490135
A0AAD8S8V6	Fibronectin type III-like domain-containing protein OS=Lolium multiflorum OX=4521 GN=QYE76_065437 PE=4 SV=1	87.7	6.8	■	152	High	0.004	1.72	37	2	1	1	1	467954
P93467	Major allergen Phl p 5 (Fragment) OS=Phleum pratense OX=15957 GN=Phl p 5 Iso 618II8 PE=2 SV=1	27.7	6.61	■	53	High	0	34.503	433	27	7	1	30	460699
K6Z760	Peptidyl-prolyl cis-trans isomerase (Fragment) OS=Phleum pratense OX=15957 PE=2 SV=1	20	8.07	■	58	High	0	4.349	64	2	1	1	7	460354
A0AAD8VQY3	Pullulanase OS=Lolium multiflorum OX=4521 GN=QYE76_020028 PE=4 SV=1	106.6	5.74	■	14	High	0	3.621	72	3	2	2	2	451238
A0AAD8TUR2	Histone H3.2 OS=Lolium multiflorum OX=4521 GN=QYE76_009172 PE=3 SV=1	12.9	11.28	■	22	High	0.01	1.446	34	2	1	1	6	392312
A0AAD8TUQ0	Histone H3 OS=Lolium multiflorum OX=4521 GN=QYE76_009169 PE=3 SV=1	12.1	11.8	■	22	High	0.01	1.446	34	2	1	1	6	392312
A0A915VF22	Histone H3.3-like OS=Lolium multiflorum OX=4521 GN=HIS3 PE=2 SV=1	17.2	11.47	■	22	High	0.01	1.446	34	2	1	1	5	392312
K6Z6H2	Rho GDP-dissociation inhibitor 1 (Fragment) OS=Phleum pratense OX=15957 PE=2 SV=1	10.4	4.88	■	63	High	0.01	1.497	32	1	1	1	7	379304
A0AAD8T8A2	Cytochrome P450 716B1 OS=Lolium multiflorum OX=4521 GN=QYE76_038569 PE=3 SV=1	59.2	9.51	■	156	High	0.01	1.434	35	1	1	1	2	349159
A0AAD8SLK5	Aconitate hydratase OS=Lolium multiflorum OX=4521 GN=QYE76_071010 PE=3 SV=1	106.8	6.95	■	38	High	0	2.32	43	3	1	1	1	349159
K7AKW0	Pectinesterase inhibitor domain-containing protein (Fragment) OS=Phleum pratense OX=15957 PE=2 SV=1	14.3	4.81	■	115	High	0	3.228	44	2	1	1	10	347873
Q2QI09	Fructosyltransferase-like protein OS=Lolium perenne OX=4522 PE=2 SV=1	72.3	6.8	■	5	High	0	2.458	35	1	1	1	2	347036
K7AKE2	Soluble acid invertase (Fragment) OS=Phleum pratense OX=15957 PE=2 SV=1	58.5	5.24	■	5	High	0	2.458	35	1	1	1	3	347036
A0AAD8RU35	Histidine kinase/HSP90-like ATPase domain-containing protein OS=Lolium multiflorum OX=4521 GN=QYE76_006106 PE=3 SV=1	80.4	5.03	■	125	High	0	2.262	44	2	1	1	1	341061
A0AAD8WK86	PITH domain-containing protein OS=Lolium multiflorum OX=4521 GN=QYE76_053240 PE=3 SV=1	123	5.12	■	134	High	0.011	1.617	35	2	1	1	1	336736
A0AAD8R260	Fructose-bisphosphate aldolase OS=Lolium multiflorum OX=4521 GN=QYE76_034996 PE=3 SV=1	37.7	6.39	■	36	High	0	2.464	44	1	1	1	2	314590
A0AAD8SNZ7	4-hydroxy-7-methoxy-3-oxo-3,4-dihydro-2H-1,4-benzoxazin-2-yl glucosidebeta-D-glucosidase OS=Lolium multiflorum OX=4521 GN=QYE76_049318 PE=3 SV=1	57	7.33	■	91	High	0	3.908	79	4	2	2	3	309390
A0AAD8S090	Inhibitor I9 domain-containing protein OS=Lolium multiflorum OX=4521 GN=QYE76_060343 PE=4 SV=1	12.5	8.18	■	25	High	0	2.151	36	1	1	1	8	306214
A0AAD8WIU2	Gfo/Idh/MocA-like oxidoreductase N-terminal domain-containing protein OS=Lolium multiflorum OX=4521 GN=QYE76_052321 PE=4 SV=1	44.5	6.79	■	157	High	0	4.951	86	3	2	2	5	297668
K6Z707	glycerophosphodiester phosphodiesterase (Fragment) OS=Phleum pratense OX=15957 PE=2 SV=1	26.9	5.49	■	80	High	0	2.801	53	2	1	1	4	289913
A0AAD8X3I8	Phosphoglycerate mutase-like protein AT74H OS=Lolium multiflorum OX=4521 GN=QYE76_009401 PE=4 SV=1	37.7	5.06	■	57	High	0	3.759	62	5	1	1	4	283245
A0AAD8X148	Glucose-6-phosphate isomerase OS=Lolium multiflorum OX=4521 GN=QYE76_008682 PE=3 SV=1	62.1	7.08	■	132	High	0	2.307	43	4	1	1	2	260990
A0AAD8QQI9	Phytocyanin domain-containing protein OS=Lolium multiflorum OX=4521 GN=QYE76_029490 PE=3 SV=1	20.5	9.42	■	27	High	0.004	1.962	36	2	1	1	8	253610
A0AAD8Q8U4	CCHC-type domain-containing protein OS=Lolium multiflorum OX=4521 GN=QYE76_018745 PE=4 SV=1	144.3	7.78	■	45	High	0.01	1.503	40	1	1	1	1	245865
A0AAD8VWD3	Thioredoxin reductase OS=Lolium multiflorum OX=4521 GN=QYE76_024765 PE=3 SV=1	35.1	6.44	■	142	High	0	3.024	58	1	1	1	3	229920
S5VE97	Pyrroline-5-carboxylate reductase OS=Lolium perenne OX=4522 GN=P5CR PE=2 SV=1	28.8	8.79	■	68	High	0.004	1.724	37	1	1	1	5	225262
A0AAD8TRS3	Anamorsin homolog OS=Lolium multiflorum OX=4521 GN=QYE76_047450 PE=3 SV=1	35.2	5	■	12	High	0.011	1.517	33	1	1	1	4	214712
A0AAD8THN9	Thioredoxin OS=Lolium multiflorum OX=4521 GN=QYE76_042881 PE=3 SV=1	13.2	5.33	■	8	High	0.004	1.896	49	2	1	1	7	214349
A0AAD8RZF8	Ras-related protein RABA2a OS=Lolium multiflorum OX=4521 GN=QYE76_060160 PE=3 SV=1	24.2	6.6	■	2	High	0.004	1.664	33	1	1	1	4	194676
A0AAD8QVI0	Ras-related protein RABA1f OS=Lolium multiflorum OX=4521 GN=QYE76_031712 PE=3 SV=1	24	5.73	■	2	High	0.004	1.664	33	1	1	1	4	194676
A0AAD8WV36	Small nuclear ribonucleoprotein-associated protein OS=Lolium multiflorum OX=4521 GN=QYE76_042643 PE=3 SV=1	28	11.39	■	84	High	0.011	1.544	34	1	1	1	3	185234
A0AAD8RVQ0	peptidylprolyl isomerase OS=Lolium multiflorum OX=4521 GN=QYE76_006470 PE=3 SV=1	33	10.29	■	79	High	0	3.39	64	2	1	1	4	178156
K7AF38	phosphoglycerate mutase (2,3-diphosphoglycerate-independent) (Fragment) OS=Phleum pratense OX=15957 PE=2 SV=1	34	5.53	■	60	High	0	2.738	53	1	1	1	4	176581
A0AAD8X5A2	Ubiquitin-fold modifier-conjugating enzyme 1 OS=Lolium multiflorum OX=4521 GN=QYE76_011081 PE=3 SV=1	20.4	7.83	■	126	High	0.004	1.634	37	2	1	1	5	172029
A0AAD8TQZ7	glucose-6-phosphate 1-epimerase OS=Lolium multiflorum OX=4521 GN=QYE76_047045 PE=3 SV=1	37.3	5.4	■	50	High	0	3.708	56	1	1	1	5	161941
A0AAD8R2H5	F-box domain-containing protein OS=Lolium multiflorum OX=4521 GN=QYE76_036799 PE=3 SV=1	107.1	5.12	■	146	High	0	2.105	43	2	1	1	1	154334
A0AAD8WA09	Osmotin-like protein OS=Lolium multiflorum OX=4521 GN=QYE76_065465 PE=4 SV=1	22.8	4.73	■	111	High	0	3.287	57	2	1	1	5	146564
A0AAD8RU62	N-acetyltransferase domain-containing protein OS=Lolium multiflorum OX=4521 GN=QYE76_006158 PE=4 SV=1	17.8	7.37	■	31	High	0.004	1.89	41	1	1	1	7	111571
A0AAD8T147	dihydroorotase OS=Lolium multiflorum OX=4521 GN=QYE76_055287 PE=3 SV=1	44.3	8.44	■	151	High	0	2.624	48	2	1	1	3	104526
A0AAD8VWK3	RING-type E3 ubiquitin transferase OS=Lolium multiflorum OX=4521 GN=QYE76_026118 PE=4 SV=1	144.7	7.59	■	149	High	0.004	1.947	46	1	1	1	1	89705.4
A0AAD8VFT4	oligopeptidase A OS=Lolium multiflorum OX=4521 GN=QYE76_017820 PE=3 SV=1	87	6.34	■	88	High	0	2.261	43	1	1	1	1	85181.5
A0AAD8VW46	Peptidase M20 dimerisation domain-containing protein OS=Lolium multiflorum OX=4521 GN=QYE76_024480 PE=4 SV=1	49	5.74	■	97	High	0.004	1.692	30	1	1	1	3	72355.6
A0AAD8WRA7	4-hydroxy-4-methyl-2-oxoglutarate aldolase OS=Lolium multiflorum OX=4521 GN=QYE76_038458 PE=3 SV=1	18.1	5.88	■	133	High	0.004	1.953	13	1	1	1	7
A0AAD8SQY1	Choline kinase 2 OS=Lolium multiflorum OX=4521 GN=QYE76_050303 PE=3 SV=1	47.4	7.08	■	39	High	0	6.17	112	2	2	2	5
A0AAD8QSP5	Protein kinase domain-containing protein OS=Lolium multiflorum OX=4521 GN=QYE76_031720 PE=3 SV=1	103.5	6.33	■	72	High	0.01	1.448	0	1	1	1	4

## Sheet: Fully identified proteins
Accession	Description	MW [kDa]	pI	Master	Protein Group ID	Confidence	Exp. q-value	Sum PEP Score	Mascot Protein Score	# Global PSMs	# Global Pepts	# Global Uniq. Pepts	Coverage [%]	Abundances (Normalized)
O65868	Phl p6 allergen OS=Phleum pratense OX=15957 GN=Phl p6 PE=2 SV=1	14.6	6.06	■	10	High	0	27.85	317	101	5	5	36	1.24269e+08
Q40967	Pollen allergen Phl pI OS=Phleum pratense OX=15957 GN=phlpI.p4 PE=2 SV=2	28.2	7.64	■	16	High	0	14.923	246	49	5	2	18	7.86144e+07
A0AAD8W3I6	5-methyltetrahydropteroyltriglutamate--homocysteine S-methyltransferase OS=Lolium multiflorum OX=4521 GN=QYE76_017746 PE=3 SV=1	84.3	6.37	■	83	High	0	10.235	157	19	4	2	6	2.54866e+07
A0AAD8QPZ6	glutathione dehydrogenase (ascorbate) OS=Lolium multiflorum OX=4521 GN=QYE76_030581 PE=3 SV=1	65.7	7.77	■	74	High	0	12.388	189	8	4	1	6	2.51383e+07
O82040	Polcalcin Phl p 7 OS=Phleum pratense OX=15957 GN=P7 PE=1 SV=1	8.7	4.41	■	147	High	0	7.033	104	14	1	1	15	2.44341e+07
Q2I6V7	Major pollen allergen Phl p 4 OS=Phleum pratense OX=15957 PE=1 SV=1	58.2	9.09	■	123	High	0	21.781	275	53	6	3	11	2.14617e+07
A0AAD8STF6	Pollen allergen Phl p 11 OS=Lolium multiflorum OX=4521 GN=QYE76_051476 PE=3 SV=1	18.6	5.41	■	19	High	0	6.463	97	15	2	2	9	1.92349e+07
A0AAD8RE02	NADPH-dependent pterin aldehyde reductase OS=Lolium multiflorum OX=4521 GN=QYE76_023080 PE=3 SV=1	30.8	10.15	■	101	High	0.011	1.505	36	6	1	1	3	18487356
P43213	Pollen allergen Phl p 1 OS=Phleum pratense OX=15957 GN=PHLPI PE=1 SV=1	28.4	6.55	■	92	High	0	14.943	249	26	5	2	18	1.37785e+07
O24282	Profilin-3 OS=Phleum pratense OX=15957 GN=PRO3 PE=1 SV=1	14.2	5.05	■	48	High	0	7.307	75	17	2	2	18	1.25963e+07
A0AAD8X088	Beta-galactosidase OS=Lolium multiflorum OX=4521 GN=QYE76_008408 PE=3 SV=1	91.6	6.52	■	43	High	0	15.269	268	14	6	6	8	1.06631e+07
A0AAD8VMB6	protein-serine/threonine phosphatase OS=Lolium multiflorum OX=4521 GN=QYE76_035557 PE=3 SV=1	30.4	5.16	■	122	High	0	4.755	84	9	1	1	4	1.03246e+07
A0AAD8THJ8	Desiccation-related protein PCC13-62 OS=Lolium multiflorum OX=4521 GN=QYE76_043732 PE=4 SV=1	33.5	4.92	■	121	High	0	23.105	287	17	4	4	15	9.58917e+06
Q40960	Pollen allergen Phl p 5.0101 OS=Phleum pratense OX=15957 PE=1 SV=1	31.1	7.36	■	94	High	0	37.733	498	26	8	2	30	8.9672e+06
A0AAD8S232	beta-glucosidase OS=Lolium multiflorum OX=4521 GN=QYE76_061852 PE=4 SV=1	70.2	8.65	■	56	High	0	14.998	228	23	3	3	5	6.44961e+06
O81343	Group V allergen Phl p 5.0206 OS=Phleum pratense OX=15957 PE=2 SV=1	28.8	6.23	■	105	High	0	46.929	599	31	10	10	39	5904697
A0AAD8S2X7	phosphoglucomutase (alpha-D-glucose-1,6-bisphosphate-dependent) OS=Lolium multiflorum OX=4521 GN=QYE76_062384 PE=3 SV=1	69.7	6.73	■	116	High	0	8.988	149	10	3	3	5	4.6874e+06
A0AAD8R686	L-ascorbate oxidase OS=Lolium multiflorum OX=4521 GN=QYE76_019286 PE=3 SV=1	73.6	9.26	■	11	High	0	12.799	201	25	4	2	5	4.56488e+06
A0AAD8VW44	Glucan endo-1,3-beta-D-glucosidase OS=Lolium multiflorum OX=4521 GN=QYE76_000177 PE=3 SV=1	24	9.66	■	29	High	0	7.631	108	5	2	2	8	4.0744e+06
A0AAD8WV57	Ferredoxin--NADP reductase, chloroplastic OS=Lolium multiflorum OX=4521 GN=QYE76_042482 PE=3 SV=1	41.4	9.03	■	100	High	0	2.527	49	2	1	1	2	3.10655e+06
A0AAD8SWJ7	Dynein light chain OS=Lolium multiflorum OX=4521 GN=QYE76_053276 PE=4 SV=1	21	9.66	■	69	High	0.011	1.515	24	2	1	1	6	2403475
A0AAD8RTC0	Aminopeptidase OS=Lolium multiflorum OX=4521 GN=QYE76_004704 PE=3 SV=1	102.1	8.94	■	141	High	0	5.226	111	5	3	3	3	2.28958e+06
A0AAD8VNI2	RNA helicase OS=Lolium multiflorum OX=4521 GN=QYE76_035484 PE=3 SV=1	46.9	5.48	■	150	High	0	4.343	77	2	1	1	2	2.28784e+06
A0AAD8TSF3	Phospholipase D OS=Lolium multiflorum OX=4521 GN=QYE76_009722 PE=3 SV=1	91.4	6.27	■	89	High	0	8.81	155	10	4	4	5	2.2411e+06
P00698	Lysozyme C (MW-Marker) OS=Gallus gallus GN=LYZ PE=1 SV=1	16.2	9.07	■	108	High	0	13.997	214	10	3	3	25	1.8236e+06
A0A385HDR9	Actin OS=Alopecurus aequalis OX=114194 PE=2 SV=1	41.6	5.49	■	102	High	0	7.378	128	6	3	1	8	1.74136e+06
C9EAC1	Glyceraldehyde-3-phosphate dehydrogenase OS=Festuca arundinacea OX=4606 PE=2 SV=1	36.5	6.87	■	21	High	0	8.716	118	4	2	2	6	1.58378e+06
Q25C92	Glycine-rich RNA-binding protein OS=Lolium perenne OX=4522 PE=4 SV=1	11.3	4.81	■	1	High	0	3.812	53	4	1	1	9	1503607
A0AAD8WLQ3	IST1-like protein OS=Lolium multiflorum OX=4521 GN=QYE76_054830 PE=4 SV=1	123.5	6.16	■	117	High	0.004	1.849	41	6	1	1	1	1.49449e+06
A0AAD8W3Z0	Fruit bromelain OS=Lolium multiflorum OX=4521 GN=QYE76_005966 PE=3 SV=1	35.9	6.99	■	3	High	0	3.604	51	4	1	1	2	1.39583e+06
A0AAD8R8K0	Histone H4 OS=Lolium multiflorum OX=4521 GN=QYE76_020486 PE=3 SV=1	22.8	10.93	■	95	High	0	7.09	99	8	2	2	10	1.06946e+06
A0AAD8T3L0	Transaldolase OS=Lolium multiflorum OX=4521 GN=QYE76_057546 PE=3 SV=1	47	8.16	■	103	High	0	4.843	65	2	1	1	3	1.06895e+06
P43214	Pollen allergen Phl p 2 OS=Phleum pratense OX=15957 GN=PHLPII PE=1 SV=1	13.4	4.64	■	7	High	0	11.658	116	7	2	2	16	1.02109e+06
A0AAD8SS59	NADH-cytochrome b5 reductase OS=Lolium multiflorum OX=4521 GN=QYE76_050577 PE=3 SV=1	34	8.92	■	155	High	0	4.453	66	2	1	1	3	1.0115e+06
A0A3Q8BQ34	NAD-dependent epimerase/dehydratase OS=Alopecurus myosuroides OX=81473 PE=2 SV=1	27.7	6.39	■	131	High	0	3.697	57	2	1	1	4	832814
A0AAD8W3V3	phosphoribosylformylglycinamidine cyclo-ligase OS=Lolium multiflorum OX=4521 GN=QYE76_060511 PE=3 SV=1	40.4	6.19	■	144	High	0	2.221	39	1	1	1	3	822962
A0AAD8SYA7	Malate dehydrogenase OS=Lolium multiflorum OX=4521 GN=QYE76_054254 PE=3 SV=1	35.3	8.37	■	54	High	0	2.753	45	1	1	1	4	676438
A0AAD8RR30	Exopolygalacturonase OS=Lolium multiflorum OX=4521 GN=QYE76_003617 PE=3 SV=1	43.9	8.56	■	145	High	0	5.177	101	4	2	2	5	662943
A0AAD8RMH1	Heat shock protein 70 OS=Lolium multiflorum OX=4521 GN=QYE76_001652 PE=3 SV=1	71	5.19	■	51	High	0	5.68	93	4	2	2	4	604287
A0AAD8QHJ3	Cell wall hydroxyproline-rich glycoprotein OS=Lolium multiflorum OX=4521 GN=QYE76_018507 PE=4 SV=1	48.9	4.89	■	76	High	0	7.549	104	6	2	1	5	602336
A0AAD8RZ58	Calreticulin OS=Lolium multiflorum OX=4521 GN=QYE76_060479 PE=3 SV=1	49.9	4.6	■	75	High	0	3.232	45	2	1	1	2	546343
A0AAD8TYS1	Histone H2A OS=Lolium multiflorum OX=4521 GN=QYE76_011196 PE=3 SV=1	14.7	10.32	■	99	High	0.004	1.721	34	2	1	1	5	490135
A0AAD8VQY3	Pullulanase OS=Lolium multiflorum OX=4521 GN=QYE76_020028 PE=4 SV=1	106.6	5.74	■	14	High	0	3.621	72	3	2	2	2	451238
A0AAD8TUR2	Histone H3.2 OS=Lolium multiflorum OX=4521 GN=QYE76_009172 PE=3 SV=1	12.9	11.28	■	22	High	0.01	1.446	34	2	1	1	6	392312
A0AAD8TUQ0	Histone H3 OS=Lolium multiflorum OX=4521 GN=QYE76_009169 PE=3 SV=1	12.1	11.8	■	22	High	0.01	1.446	34	2	1	1	6	392312
A0A915VF22	Histone H3.3-like OS=Lolium multiflorum OX=4521 GN=HIS3 PE=2 SV=1	17.2	11.47	■	22	High	0.01	1.446	34	2	1	1	5	392312
A0AAD8T8A2	Cytochrome P450 716B1 OS=Lolium multiflorum OX=4521 GN=QYE76_038569 PE=3 SV=1	59.2	9.51	■	156	High	0.01	1.434	35	1	1	1	2	349159
A0AAD8SLK5	Aconitate hydratase OS=Lolium multiflorum OX=4521 GN=QYE76_071010 PE=3 SV=1	106.8	6.95	■	38	High	0	2.32	43	3	1	1	1	349159
Q2QI09	Fructosyltransferase-like protein OS=Lolium perenne OX=4522 PE=2 SV=1	72.3	6.8	■	5	High	0	2.458	35	1	1	1	2	347036
A0AAD8R260	Fructose-bisphosphate aldolase OS=Lolium multiflorum OX=4521 GN=QYE76_034996 PE=3 SV=1	37.7	6.39	■	36	High	0	2.464	44	1	1	1	2	314590
A0AAD8SNZ7	4-hydroxy-7-methoxy-3-oxo-3,4-dihydro-2H-1,4-benzoxazin-2-yl glucosidebeta-D-glucosidase OS=Lolium multiflorum OX=4521 GN=QYE76_049318 PE=3 SV=1	57	7.33	■	91	High	0	3.908	79	4	2	2	3	309390
A0AAD8X3I8	Phosphoglycerate mutase-like protein AT74H OS=Lolium multiflorum OX=4521 GN=QYE76_009401 PE=4 SV=1	37.7	5.06	■	57	High	0	3.759	62	5	1	1	4	283245
A0AAD8X148	Glucose-6-phosphate isomerase OS=Lolium multiflorum OX=4521 GN=QYE76_008682 PE=3 SV=1	62.1	7.08	■	132	High	0	2.307	43	4	1	1	2	260990
A0AAD8VWD3	Thioredoxin reductase OS=Lolium multiflorum OX=4521 GN=QYE76_024765 PE=3 SV=1	35.1	6.44	■	142	High	0	3.024	58	1	1	1	3	229920
S5VE97	Pyrroline-5-carboxylate reductase OS=Lolium perenne OX=4522 GN=P5CR PE=2 SV=1	28.8	8.79	■	68	High	0.004	1.724	37	1	1	1	5	225262
A0AAD8TRS3	Anamorsin homolog OS=Lolium multiflorum OX=4521 GN=QYE76_047450 PE=3 SV=1	35.2	5	■	12	High	0.011	1.517	33	1	1	1	4	214712
A0AAD8THN9	Thioredoxin OS=Lolium multiflorum OX=4521 GN=QYE76_042881 PE=3 SV=1	13.2	5.33	■	8	High	0.004	1.896	49	2	1	1	7	214349
A0AAD8RZF8	Ras-related protein RABA2a OS=Lolium multiflorum OX=4521 GN=QYE76_060160 PE=3 SV=1	24.2	6.6	■	2	High	0.004	1.664	33	1	1	1	4	194676
A0AAD8QVI0	Ras-related protein RABA1f OS=Lolium multiflorum OX=4521 GN=QYE76_031712 PE=3 SV=1	24	5.73	■	2	High	0.004	1.664	33	1	1	1	4	194676
A0AAD8WV36	Small nuclear ribonucleoprotein-associated protein OS=Lolium multiflorum OX=4521 GN=QYE76_042643 PE=3 SV=1	28	11.39	■	84	High	0.011	1.544	34	1	1	1	3	185234
A0AAD8RVQ0	peptidylprolyl isomerase OS=Lolium multiflorum OX=4521 GN=QYE76_006470 PE=3 SV=1	33	10.29	■	79	High	0	3.39	64	2	1	1	4	178156
A0AAD8X5A2	Ubiquitin-fold modifier-conjugating enzyme 1 OS=Lolium multiflorum OX=4521 GN=QYE76_011081 PE=3 SV=1	20.4	7.83	■	126	High	0.004	1.634	37	2	1	1	5	172029
A0AAD8TQZ7	glucose-6-phosphate 1-epimerase OS=Lolium multiflorum OX=4521 GN=QYE76_047045 PE=3 SV=1	37.3	5.4	■	50	High	0	3.708	56	1	1	1	5	161941
A0AAD8WA09	Osmotin-like protein OS=Lolium multiflorum OX=4521 GN=QYE76_065465 PE=4 SV=1	22.8	4.73	■	111	High	0	3.287	57	2	1	1	5	146564
A0AAD8T147	dihydroorotase OS=Lolium multiflorum OX=4521 GN=QYE76_055287 PE=3 SV=1	44.3	8.44	■	151	High	0	2.624	48	2	1	1	3	104526
A0AAD8VWK3	RING-type E3 ubiquitin transferase OS=Lolium multiflorum OX=4521 GN=QYE76_026118 PE=4 SV=1	144.7	7.59	■	149	High	0.004	1.947	46	1	1	1	1	89705.4
A0AAD8VFT4	oligopeptidase A OS=Lolium multiflorum OX=4521 GN=QYE76_017820 PE=3 SV=1	87	6.34	■	88	High	0	2.261	43	1	1	1	1	85181.5
A0AAD8WRA7	4-hydroxy-4-methyl-2-oxoglutarate aldolase OS=Lolium multiflorum OX=4521 GN=QYE76_038458 PE=3 SV=1	18.1	5.88	■	133	High	0.004	1.953	13	1	1	1	7
A0AAD8SQY1	Choline kinase 2 OS=Lolium multiflorum OX=4521 GN=QYE76_050303 PE=3 SV=1	47.4	7.08	■	39	High	0	6.17	112	2	2	2	5

## Sheet: Domain-cont. prot. or fragments
Accession	Description	MW [kDa]	pI	Master	Protein Group ID	Confidence	Exp. q-value	Sum PEP Score	Mascot Protein Score	# Global PSMs	# Global Pepts	# Global Uniq. Pepts	Coverage [%]	Abundances (Normalized)
A0AAD8SDL8	Pentacotripeptide-repeat region of PRORP domain-containing protein OS=Lolium multiflorum OX=4521 GN=QYE76_067271 PE=4 SV=1	96.2	7.37	■	87	High	0.004	1.724	30	13	1	1	1	2.18054e+07
Q69B42	Phl p 3 allergen (Fragment) OS=Phleum pratense OX=15957 PE=1 SV=1	11	8.97	■	52	High	0	27.215	322	52	5	4	39	1.62602e+07
K6Z7H4	Peroxidase (Fragment) OS=Phleum pratense OX=15957 PE=2 SV=1	39.9	7.11	■	4	High	0	14.543	202	12	4	4	11	1.19748e+07
K7AKS5	Triosephosphate isomerase, cytosolic (Fragment) OS=Phleum pratense OX=15957 PE=2 SV=1	22.8	6.58	■	33	High	0	31.017	318	24	5	5	30	1.14823e+07
A0AAD8S7B9	DUF4220 domain-containing protein OS=Lolium multiflorum OX=4521 GN=QYE76_064694 PE=4 SV=1	38.6	8.28	■	71	High	0.01	1.427	10	12	1	1	3	1.05538e+07
K6ZYG9	Pectinesterase (Fragment) OS=Phleum pratense OX=15957 PE=2 SV=1	8.3	5.21	■	66	High	0	8.785	99	9	1	1	22	7.9656e+06
K6Z7F0	Pectinesterase catalytic domain-containing protein (Fragment) OS=Phleum pratense OX=15957 PE=2 SV=1	8.5	4.78	■	66	High	0	8.785	99	9	1	1	21	7.9656e+06
A0AAD8WXJ1	H15 domain-containing protein OS=Lolium multiflorum OX=4521 GN=QYE76_045313 PE=4 SV=1	60.9	7.06	■	32	High	0.01	1.477	41	6	1	1	1	6.18984e+06
O81342	Group V allergen Phl p 5.0203 (Fragment) OS=Phleum pratense OX=15957 PE=2 SV=1	29.3	8.9	■	105	High	0	46.929	599	31	10	10	39	5904697
K7AFF4	Plant heme peroxidase family profile domain-containing protein (Fragment) OS=Phleum pratense OX=15957 PE=2 SV=1	18.2	6.52	■	59	High	0	10.765	210	13	4	4	23	5.44351e+06
A0AAD8QMX8	Haloacid dehalogenase-like hydrolase domain-containing protein Sgpp OS=Lolium multiflorum OX=4521 GN=QYE76_028035 PE=4 SV=1	26.5	5	■	82	High	0	5.608	93	8	2	2	9	2.4211e+06
K6Z748	phosphopyruvate hydratase (Fragment) OS=Phleum pratense OX=15957 PE=2 SV=1	48	5.57	■	110	High	0	6.977	140	4	3	3	9	2.39233e+06
A0AAD8SN94	FAS1 domain-containing protein OS=Lolium multiflorum OX=4521 GN=QYE76_049124 PE=4 SV=1	22.1	9.73	■	138	High	0	3.438	49	4	1	1	5	2.37883e+06
A0AAD8RB96	Tr-type G domain-containing protein OS=Lolium multiflorum OX=4521 GN=QYE76_022614 PE=4 SV=1	93.9	6.16	■	28	High	0	2.547	35	2	1	1	1	2.29049e+06
A0AAD8T7E0	Cupin type-1 domain-containing protein OS=Lolium multiflorum OX=4521 GN=QYE76_058898 PE=3 SV=1	44.9	6.54	■	23	High	0	3.171	55	2	1	1	2	2109033
A0A5C2D0L4	cytokinin dehydrogenase (Fragment) OS=Festuca arundinacea OX=4606 GN=CKX1 PE=2 SV=1	24.2	6.01	■	46	High	0	3.549	57	2	1	1	4	1.82876e+06
K6Z6L1	L-ascorbate peroxidase (Fragment) OS=Phleum pratense OX=15957 PE=2 SV=1	28.4	5.35	■	98	High	0	6.824	56	6	1	1	5	1.64302e+06
A0AAD8S561	RRM domain-containing protein OS=Lolium multiflorum OX=4521 GN=QYE76_063175 PE=4 SV=1	15.3	5.22	■	1	High	0	3.812	53	4	1	1	6	1503607
A0AAD8STV4	EF-hand domain-containing protein OS=Lolium multiflorum OX=4521 GN=QYE76_052507 PE=4 SV=1	16.8	4.27	■	118	High	0	5.8	67	5	1	1	9	1.4729e+06
K7AFJ3	HP domain-containing protein (Fragment) OS=Phleum pratense OX=15957 PE=2 SV=1	72.9	6.06	■	130	High	0	8.67	94	3	2	2	5	1.3789e+06
K7AL19	14-3-3 domain-containing protein OS=Phleum pratense OX=15957 PE=2 SV=1	29.2	4.88	■	37	High	0	5.59	100	6	2	1	7	1.03629e+06
A0AAD8QKE4	Expansin-like CBD domain-containing protein OS=Lolium multiflorum OX=4521 GN=QYE76_007634 PE=3 SV=1	13.4	4.64	■	7	High	0	11.658	116	7	2	2	15	1.02109e+06
K7AJG6	Phosphoglycerate kinase (Fragment) OS=Phleum pratense OX=15957 PE=2 SV=1	38	8.02	■	34	High	0	2.692	41	2	1	1	3	1.0052e+06
A0AAD8VIH8	MSP domain-containing protein OS=Lolium multiflorum OX=4521 GN=QYE76_032615 PE=3 SV=1	26.7	8.22	■	143	High	0	2.862	46	3	1	1	5	871046
A0AAD8RBZ6	ADF-H domain-containing protein OS=Lolium multiflorum OX=4521 GN=QYE76_024207 PE=3 SV=1	16	5.72	■	78	High	0	2.366	39	2	1	1	6	862878
A0AAD8S0T6	NAD(P)-binding domain-containing protein OS=Lolium multiflorum OX=4521 GN=QYE76_060761 PE=4 SV=1	27.6	6.71	■	131	High	0	3.697	57	2	1	1	4	832814
A0AAD8VIK8	Cytochrome c domain-containing protein OS=Lolium multiflorum OX=4521 GN=QYE76_030189 PE=3 SV=1	11.9	9.41	■	109	High	0	3.289	55	3	1	1	7	780182
A0AAD8W9R2	RNase H type-1 domain-containing protein OS=Lolium multiflorum OX=4521 GN=QYE76_063917 PE=4 SV=1	65	5.62	■	90	High	0.004	1.766	40	1	1	1	1	494788
A0AAD8S8V6	Fibronectin type III-like domain-containing protein OS=Lolium multiflorum OX=4521 GN=QYE76_065437 PE=4 SV=1	87.7	6.8	■	152	High	0.004	1.72	37	2	1	1	1	467954
P93467	Major allergen Phl p 5 (Fragment) OS=Phleum pratense OX=15957 GN=Phl p 5 Iso 618II8 PE=2 SV=1	27.7	6.61	■	53	High	0	34.503	433	27	7	1	30	460699
K6Z760	Peptidyl-prolyl cis-trans isomerase (Fragment) OS=Phleum pratense OX=15957 PE=2 SV=1	20	8.07	■	58	High	0	4.349	64	2	1	1	7	460354
K6Z6H2	Rho GDP-dissociation inhibitor 1 (Fragment) OS=Phleum pratense OX=15957 PE=2 SV=1	10.4	4.88	■	63	High	0.01	1.497	32	1	1	1	7	379304
K7AKW0	Pectinesterase inhibitor domain-containing protein (Fragment) OS=Phleum pratense OX=15957 PE=2 SV=1	14.3	4.81	■	115	High	0	3.228	44	2	1	1	10	347873
K7AKE2	Soluble acid invertase (Fragment) OS=Phleum pratense OX=15957 PE=2 SV=1	58.5	5.24	■	5	High	0	2.458	35	1	1	1	3	347036
A0AAD8RU35	Histidine kinase/HSP90-like ATPase domain-containing protein OS=Lolium multiflorum OX=4521 GN=QYE76_006106 PE=3 SV=1	80.4	5.03	■	125	High	0	2.262	44	2	1	1	1	341061
A0AAD8WK86	PITH domain-containing protein OS=Lolium multiflorum OX=4521 GN=QYE76_053240 PE=3 SV=1	123	5.12	■	134	High	0.011	1.617	35	2	1	1	1	336736
A0AAD8S090	Inhibitor I9 domain-containing protein OS=Lolium multiflorum OX=4521 GN=QYE76_060343 PE=4 SV=1	12.5	8.18	■	25	High	0	2.151	36	1	1	1	8	306214
A0AAD8WIU2	Gfo/Idh/MocA-like oxidoreductase N-terminal domain-containing protein OS=Lolium multiflorum OX=4521 GN=QYE76_052321 PE=4 SV=1	44.5	6.79	■	157	High	0	4.951	86	3	2	2	5	297668
K6Z707	glycerophosphodiester phosphodiesterase (Fragment) OS=Phleum pratense OX=15957 PE=2 SV=1	26.9	5.49	■	80	High	0	2.801	53	2	1	1	4	289913
A0AAD8QQI9	Phytocyanin domain-containing protein OS=Lolium multiflorum OX=4521 GN=QYE76_029490 PE=3 SV=1	20.5	9.42	■	27	High	0.004	1.962	36	2	1	1	8	253610
A0AAD8Q8U4	CCHC-type domain-containing protein OS=Lolium multiflorum OX=4521 GN=QYE76_018745 PE=4 SV=1	144.3	7.78	■	45	High	0.01	1.503	40	1	1	1	1	245865
K7AF38	phosphoglycerate mutase (2,3-diphosphoglycerate-independent) (Fragment) OS=Phleum pratense OX=15957 PE=2 SV=1	34	5.53	■	60	High	0	2.738	53	1	1	1	4	176581
A0AAD8R2H5	F-box domain-containing protein OS=Lolium multiflorum OX=4521 GN=QYE76_036799 PE=3 SV=1	107.1	5.12	■	146	High	0	2.105	43	2	1	1	1	154334
A0AAD8RU62	N-acetyltransferase domain-containing protein OS=Lolium multiflorum OX=4521 GN=QYE76_006158 PE=4 SV=1	17.8	7.37	■	31	High	0.004	1.89	41	1	1	1	7	111571
A0AAD8VW46	Peptidase M20 dimerisation domain-containing protein OS=Lolium multiflorum OX=4521 GN=QYE76_024480 PE=4 SV=1	49	5.74	■	97	High	0.004	1.692	30	1	1	1	3	72355.6
A0AAD8QSP5	Protein kinase domain-containing protein OS=Lolium multiflorum OX=4521 GN=QYE76_031720 PE=3 SV=1	103.5	6.33	■	72	High	0.01	1.448	0	1	1	1	4
