# Supplementary material for: Impact of cross-linking stoichiometry on the structure and allergenicity of glutaraldehyde-polymerized allergen extracts
Source: Front Immunol. 2026 Feb 26;17:1748277. doi: 10.3389/fimmu.2026.1748277 (PMC12980651; doi:10.3389/fimmu.2026.1748277)
Supplement: Supplementary file 16 [file Table8.xlsx]

## Sheet: Total entried
Accession	Description	MW [kDa]	pI	Master	Protein Group ID	Confidence	Exp. q-value	Sum PEP Score	Mascot Protein Score	# Global PSMs	# Global Pepts	# Global Uniq. Pepts	Coverage [%]	Abundances (Normalized)
O65868	Phl p6 allergen OS=Phleum pratense OX=15957 GN=Phl p6 PE=2 SV=1	14.6	6.06	■	63	High	0	70.053	592	275	10	9	58	3208155342
Q2I6V7	Major pollen allergen Phl p 4 OS=Phleum pratense OX=15957 PE=1 SV=1	58.2	9.09	■	813	High	0	179.987	1601	375	27	16	58	2.717e+09
O81342	Group V allergen Phl p 5.0203 (Fragment) OS=Phleum pratense OX=15957 PE=2 SV=1	29.3	8.9	■	703	High	0	128.818	1259	225	19	18	64	2.06585e+09
Q40967	Pollen allergen Phl pI OS=Phleum pratense OX=15957 GN=phlpI.p4 PE=2 SV=2	28.2	7.64	■	99	High	0	64.02	654	197	12	6	47	1.90294e+09
A0AAD8R686	L-ascorbate oxidase OS=Lolium multiflorum OX=4521 GN=QYE76_019286 PE=3 SV=1	73.6	9.26	■	74	High	0	73.5	704	243	14	11	20	1.8767e+09
A0AAD8QPZ6	glutathione dehydrogenase (ascorbate) OS=Lolium multiflorum OX=4521 GN=QYE76_030581 PE=3 SV=1	65.7	7.77	■	463	High	0	122.101	1006	136	17	8	34	1.55982e+09
K6Z748	phosphopyruvate hydratase (Fragment) OS=Phleum pratense OX=15957 PE=2 SV=1	48	5.57	■	735	High	0	232.447	1594	222	25	15	71	1.4825e+09
K7AFE9	Triosephosphate isomerase, cytosolic (Fragment) OS=Phleum pratense OX=15957 PE=2 SV=1	25.5	5.29	■	642	High	0	64.9	653	161	9	7	50	1.36164e+09
P43213	Pollen allergen Phl p 1 OS=Phleum pratense OX=15957 GN=PHLPI PE=1 SV=1	28.4	6.55	■	583	High	0	73.66	745	147	13	3	48	1.34309e+09
A0AAD8S2X7	phosphoglucomutase (alpha-D-glucose-1,6-bisphosphate-dependent) OS=Lolium multiflorum OX=4521 GN=QYE76_062384 PE=3 SV=1	69.7	6.73	■	778	High	0	121.077	1073	139	16	16	34	1.10453e+09
A0AAD8SH88	Guanosine nucleotide diphosphate dissociation inhibitor OS=Lolium multiflorum OX=4521 GN=QYE76_069013 PE=3 SV=1	50	5.77	■	882	High	0	103.548	983	167	18	16	40	1.08548e+09
O24282	Profilin-3 OS=Phleum pratense OX=15957 GN=PRO3 PE=1 SV=1	14.2	5.05	■	823	High	0	84.211	373	191	6	1	51	1.05758e+09
Q69B42	Phl p 3 allergen (Fragment) OS=Phleum pratense OX=15957 PE=1 SV=1	11	8.97	■	344	High	0	66.465	573	166	9	9	80	1.01125e+09
K6ZXS1	fructose-bisphosphate aldolase (Fragment) OS=Phleum pratense OX=15957 PE=2 SV=1	21.8	6.05	■	512	High	0	95.612	931	119	15	8	55	9.26717e+08
Q40960	Pollen allergen Phl p 5.0101 OS=Phleum pratense OX=15957 PE=1 SV=1	31.1	7.36	■	600	High	0	92.951	883	154	15	2	54	9.02604e+08
A0AAD8S232	beta-glucosidase OS=Lolium multiflorum OX=4521 GN=QYE76_061852 PE=4 SV=1	70.2	8.65	■	370	High	0	87.414	695	207	12	12	17	7.90033e+08
K7AF38	phosphoglycerate mutase (2,3-diphosphoglycerate-independent) (Fragment) OS=Phleum pratense OX=15957 PE=2 SV=1	34	5.53	■	402	High	0	110.611	981	198	19	10	51	7.63532e+08
C9EAC1	Glyceraldehyde-3-phosphate dehydrogenase OS=Festuca arundinacea OX=4606 PE=2 SV=1	36.5	6.87	■	130	High	0	54.48	689	124	14	9	39	7.47915e+08
A0AAD8W3I6	5-methyltetrahydropteroyltriglutamate--homocysteine S-methyltransferase OS=Lolium multiflorum OX=4521 GN=QYE76_017746 PE=3 SV=1	84.3	6.37	■	526	High	0	83.212	858	161	15	6	21	6.45291e+08
A0AAD8TEX1	Nucleoside diphosphate kinase OS=Lolium multiflorum OX=4521 GN=QYE76_041241 PE=3 SV=1	16.9	7.5	■	650	High	0	46.316	452	134	9	8	57	6.1586e+08
K7AL19	14-3-3 domain-containing protein OS=Phleum pratense OX=15957 PE=2 SV=1	29.2	4.88	■	254	High	0	111.122	1042	207	16	9	59	6.10338e+08
K6ZYI4	Malic enzyme (Fragment) OS=Phleum pratense OX=15957 PE=2 SV=1	63.2	5.83	■	196	High	0	97.619	1036	126	20	20	37	4.62918e+08
K7AF78	monodehydroascorbate reductase (NADH) (Fragment) OS=Phleum pratense OX=15957 PE=2 SV=1	47.5	5.67	■	588	High	0	87.344	996	102	17	16	45	4.61168e+08
A0AAD8SLK5	Aconitate hydratase OS=Lolium multiflorum OX=4521 GN=QYE76_071010 PE=3 SV=1	106.8	6.95	■	271	High	0	114.852	999	124	22	22	24	4.60737e+08
K6ZXS6	Alcohol dehydrogenase 1 (Fragment) OS=Phleum pratense OX=15957 PE=2 SV=1	41.1	6.28	■	198	High	0	119.199	976	119	18	6	53	4.575e+08
K6Z6L1	L-ascorbate peroxidase (Fragment) OS=Phleum pratense OX=15957 PE=2 SV=1	28.4	5.35	■	655	High	0	109.386	822	122	13	7	64	4.44311e+08
K6Z7H4	Peroxidase (Fragment) OS=Phleum pratense OX=15957 PE=2 SV=1	39.9	7.11	■	15	High	0	83.13	830	88	16	16	43	4.33777e+08
A0AAD8RCB7	Succinate--CoA ligase [ADP-forming] subunit beta, mitochondrial OS=Lolium multiflorum OX=4521 GN=QYE76_023728 PE=3 SV=1	45.1	6.6	■	669	High	0	73.627	903	81	16	16	37	3.90313e+08
A0AAD8X148	Glucose-6-phosphate isomerase OS=Lolium multiflorum OX=4521 GN=QYE76_008682 PE=3 SV=1	62.1	7.08	■	884	High	0	100.213	965	95	17	17	34	3.6423e+08
A0AAD8RB96	Tr-type G domain-containing protein OS=Lolium multiflorum OX=4521 GN=QYE76_022614 PE=4 SV=1	93.9	6.16	■	199	High	0	78.218	855	100	20	9	20	3.27544e+08
A0AAD8SLH4	Expansin-like CBD domain-containing protein OS=Lolium multiflorum OX=4521 GN=QYE76_071759 PE=3 SV=1	12.5	8.63	■	948	High	0	32.328	242	41	4	4	29	3.16629e+08
A0AAD8T1M4	Alpha-1,4 glucan phosphorylase OS=Lolium multiflorum OX=4521 GN=QYE76_056422 PE=3 SV=1	93.6	7.4	■	815	High	0	153.62	1166	120	20	20	28	3.13178e+08
A0AAD8W7N9	Cupin type-1 domain-containing protein OS=Lolium multiflorum OX=4521 GN=QYE76_062900 PE=3 SV=1	41.4	7.43	■	694	High	0	115.263	879	129	15	6	43	3.09787e+08
A0AAD8RU35	Histidine kinase/HSP90-like ATPase domain-containing protein OS=Lolium multiflorum OX=4521 GN=QYE76_006106 PE=3 SV=1	80.4	5.03	■	822	High	0	90.24	1027	92	19	9	28	2.94703e+08
A0AAD8SXE8	Isocitrate dehydrogenase [NADP] OS=Lolium multiflorum OX=4521 GN=QYE76_054295 PE=3 SV=1	52.2	8.03	■	953	High	0	105.395	900	115	16	8	31	2.8855e+08
A0AAD8VNI2	RNA helicase OS=Lolium multiflorum OX=4521 GN=QYE76_035484 PE=3 SV=1	46.9	5.48	■	1010	High	0	73.662	814	61	16	14	33	2.78364e+08
A0AAD8STF6	Pollen allergen Phl p 11 OS=Lolium multiflorum OX=4521 GN=QYE76_051476 PE=3 SV=1	18.6	5.41	■	116	High	0	28.944	247	69	6	6	48	2.7714e+08
A0AAD8QHJ3	Cell wall hydroxyproline-rich glycoprotein OS=Lolium multiflorum OX=4521 GN=QYE76_018507 PE=4 SV=1	48.9	4.89	■	466	High	0	19.055	264	41	5	4	10	2.04817e+08
A0AAD8X088	Beta-galactosidase OS=Lolium multiflorum OX=4521 GN=QYE76_008408 PE=3 SV=1	91.6	6.52	■	312	High	0	69.671	686	57	12	11	18	2.02121e+08
Q9XG86	Polygalacturonase (Fragment) OS=Phleum pratense OX=15957 GN=pg PE=2 SV=1	41.7	7.59	■	134	High	0	67.777	632	48	10	10	30	1.97896e+08
A0AAD8VJ72	Carbohydrate kinase PfkB domain-containing protein OS=Lolium multiflorum OX=4521 GN=QYE76_033320 PE=3 SV=1	35.5	4.94	■	458	High	0	25.976	326	51	6	2	18	1.94573e+08
A0AAD8SYA7	Malate dehydrogenase OS=Lolium multiflorum OX=4521 GN=QYE76_054254 PE=3 SV=1	35.3	8.37	■	361	High	0	42.837	463	39	10	5	32	1.87665e+08
A0AAD8STV4	EF-hand domain-containing protein OS=Lolium multiflorum OX=4521 GN=QYE76_052507 PE=4 SV=1	16.8	4.27	■	788	High	0	39.897	344	48	7	7	50	1.79039e+08
P43214	Pollen allergen Phl p 2 OS=Phleum pratense OX=15957 GN=PHLPII PE=1 SV=1	13.4	4.64	■	39	High	0	32.461	279	67	5	5	39	1.62788e+08
A0AAD8SN94	FAS1 domain-containing protein OS=Lolium multiflorum OX=4521 GN=QYE76_049124 PE=4 SV=1	22.1	9.73	■	947	High	0	13.639	159	49	3	3	14	1.5348e+08
A0AAD8SH82	GH10 domain-containing protein OS=Lolium multiflorum OX=4521 GN=QYE76_069985 PE=3 SV=1	68.3	7.53	■	990	High	0	62.212	544	53	11	11	20	1.51855e+08
A0AAD8WNG1	fructokinase OS=Lolium multiflorum OX=4521 GN=QYE76_057063 PE=3 SV=1	34.7	5.12	■	692	High	0	30.675	363	73	6	5	18	1.48344e+08
A0AAD8TVU8	Dihydrolipoyl dehydrogenase OS=Lolium multiflorum OX=4521 GN=QYE76_009870 PE=3 SV=1	52.7	7.36	■	627	High	0	98.484	1016	58	17	14	42	147069095
K7AKW0	Pectinesterase inhibitor domain-containing protein (Fragment) OS=Phleum pratense OX=15957 PE=2 SV=1	14.3	4.81	■	775	High	0	28.888	231	23	3	1	22	1.39675e+08
K6ZYE7	Pectinesterase (Fragment) OS=Phleum pratense OX=15957 PE=2 SV=1	7.9	9.36	■	154	High	0	23.126	201	38	3	2	44	1.36532e+08
K6Z707	glycerophosphodiester phosphodiesterase (Fragment) OS=Phleum pratense OX=15957 PE=2 SV=1	26.9	5.49	■	507	High	0	57.646	473	50	9	8	40	131240784
A0AAD8RVR5	Glycosyl hydrolase family 13 catalytic domain-containing protein OS=Lolium multiflorum OX=4521 GN=QYE76_005902 PE=4 SV=1	85.6	6.62	■	955	High	0	38.964	408	37	9	9	12	1.303e+08
K7AFF4	Plant heme peroxidase family profile domain-containing protein (Fragment) OS=Phleum pratense OX=15957 PE=2 SV=1	18.2	6.52	■	399	High	0	51.098	386	98	6	1	40	1.28622e+08
A0AAD8R899	Aminopeptidase OS=Lolium multiflorum OX=4521 GN=QYE76_021592 PE=3 SV=1	98.1	5.21	■	436	High	0	65.968	892	45	16	15	18	1.21032e+08
A0AAD8T3L0	Transaldolase OS=Lolium multiflorum OX=4521 GN=QYE76_057546 PE=3 SV=1	47	8.16	■	688	High	0	47.282	442	30	10	10	25	1.17874e+08
K6Z6H2	Rho GDP-dissociation inhibitor 1 (Fragment) OS=Phleum pratense OX=15957 PE=2 SV=1	10.4	4.88	■	418	High	0	5.136	88	16	2	2	16	117798240
K7AKH3	CoA-binding domain-containing protein (Fragment) OS=Phleum pratense OX=15957 PE=2 SV=1	37.9	8.87	■	530	High	0	46.7	430	27	9	9	25	1.16661e+08
A0AAD8VFT4	oligopeptidase A OS=Lolium multiflorum OX=4521 GN=QYE76_017820 PE=3 SV=1	87	6.34	■	547	High	0	55.139	632	32	13	13	19	1.1576e+08
K7AF65	phospholipase D (Fragment) OS=Phleum pratense OX=15957 PE=2 SV=1	67.1	5.73	■	45	High	0	104.1	797	70	12	6	26	1.15552e+08
P93467	Major allergen Phl p 5 (Fragment) OS=Phleum pratense OX=15957 GN=Phl p 5 Iso 618II8 PE=2 SV=1	27.7	6.61	■	351	High	0	78.568	701	143	12	2	47	1.13384e+08
A0AAD8RJS4	Actin OS=Lolium multiflorum OX=4521 GN=QYE76_000290 PE=3 SV=1	41.8	5.39	■	754	High	0	57.61	659	41	12	2	41	1.13363e+08
K6Z7F0	Pectinesterase catalytic domain-containing protein (Fragment) OS=Phleum pratense OX=15957 PE=2 SV=1	8.5	4.78	■	423	High	0	34.751	230	16	2	2	56	1.09804e+08
A0AAD8VFV3	Pyruvate phosphate dikinase AMP/ATP-binding domain-containing protein OS=Lolium multiflorum OX=4521 GN=QYE76_029780 PE=3 SV=1	154.7	5.67	■	637	High	0	70.894	906	48	17	17	12	1.06097e+08
A0AAD8RIK6	Annexin OS=Lolium multiflorum OX=4521 GN=QYE76_025450 PE=3 SV=1	35.6	6.55	■	184	High	0	42.194	403	33	8	6	33	1.03774e+08
A0AAD8THJ8	Desiccation-related protein PCC13-62 OS=Lolium multiflorum OX=4521 GN=QYE76_043732 PE=4 SV=1	33.5	4.92	■	805	High	0	11.27	101	3	2	2	8	95519904
K6ZXX9	UTP--glucose-1-phosphate uridylyltransferase (Fragment) OS=Phleum pratense OX=15957 PE=2 SV=1	39.2	5.96	■	937	High	0	95.351	829	107	14	1	54	95102184
A0AAD8PWF2	Peptidase M24 domain-containing protein OS=Lolium multiflorum OX=4521 GN=QYE76_012925 PE=3 SV=1	43.1	6.86	■	415	High	0	58.404	555	41	12	12	30	9.17236e+07
K6Z7A1	Citrate synthase (Fragment) OS=Phleum pratense OX=15957 PE=2 SV=1	49.4	6.84	■	709	High	0	55.582	507	87	11	3	26	8.91617e+07
A0AAD8RBZ6	ADF-H domain-containing protein OS=Lolium multiflorum OX=4521 GN=QYE76_024207 PE=3 SV=1	16	5.72	■	481	High	0	18.661	171	28	3	2	21	8.80258e+07
A0A0C5AYX4	cinnamyl-alcohol dehydrogenase OS=Lolium perenne OX=4522 GN=CAD6 PE=3 SV=1	38.2	6.46	■	394	High	0	24.543	264	15	5	2	14	87561877
A0AAD8T952	4-alpha-glucanotransferase OS=Lolium multiflorum OX=4521 GN=QYE76_039023 PE=3 SV=1	107.3	6.3	■	570	High	0	54.907	616	38	13	13	14	8.75101e+07
A0AAD8R2H5	F-box domain-containing protein OS=Lolium multiflorum OX=4521 GN=QYE76_036799 PE=3 SV=1	107.1	5.12	■	977	High	0	63.07	764	48	15	15	18	8.55884e+07
A0AAD8THN9	Thioredoxin OS=Lolium multiflorum OX=4521 GN=QYE76_042881 PE=3 SV=1	13.2	5.33	■	43	High	0	14.278	188	13	4	4	32	8.48243e+07
A0AAD8TYC0	Cytochrome c OS=Lolium multiflorum OX=4521 GN=QYE76_013142 PE=3 SV=1	12.2	9.19	■	277	High	0	20.899	204	17	4	2	36	8.44226e+07
A0AAD8VR80	Adenosylhomocysteinase OS=Lolium multiflorum OX=4521 GN=QYE76_019395 PE=3 SV=1	57.1	5.95	■	568	High	0	47.845	567	41	11	11	22	8.35121e+07
A0AAD8QMX8	Haloacid dehalogenase-like hydrolase domain-containing protein Sgpp OS=Lolium multiflorum OX=4521 GN=QYE76_028035 PE=4 SV=1	26.5	5	■	516	High	0	34.29	353	28	6	6	27	7.91458e+07
A0AAD8PJ50	Protein disulfide-isomerase OS=Lolium multiflorum OX=4521 GN=QYE76_017973 PE=3 SV=1	56.4	4.96	■	42	High	0	33.795	372	24	7	7	12	7.80166e+07
A0AAD8W3Z0	Fruit bromelain OS=Lolium multiflorum OX=4521 GN=QYE76_005966 PE=3 SV=1	35.9	6.99	■	13	High	0	17.713	182	28	3	3	12	7.75858e+07
A0AAD8SZ31	Ribokinase OS=Lolium multiflorum OX=4521 GN=QYE76_054429 PE=3 SV=1	37.3	5.06	■	21	High	0	14.456	175	13	3	3	9	7.73983e+07
K6Z7P7	4-hydroxy-7-methoxy-3-oxo-3,4-dihydro-2H-1,4-benzoxazin-2-yl glucosidebeta-D-glucosidase (Fragment) OS=Phleum pratense OX=15957 PE=2 SV=1	28.3	7.03	■	902	High	0	21.224	227	23	4	2	21	76423791
A0AAD8U702	Ras-related protein RABA1f OS=Lolium multiflorum OX=4521 GN=QYE76_015454 PE=3 SV=1	24	5.95	■	881	High	0	33.072	417	32	8	1	37	7.56196e+07
A0AAD8QUT7	Obg-like ATPase 1 OS=Lolium multiflorum OX=4521 GN=QYE76_032989 PE=3 SV=1	44.1	6.61	■	577	High	0	42.152	384	31	10	10	27	7.54362e+07
A0AAD8VMB6	protein-serine/threonine phosphatase OS=Lolium multiflorum OX=4521 GN=QYE76_035557 PE=3 SV=1	30.4	5.16	■	806	High	0	22.064	311	12	4	3	16	74769730
A0AAD8SLR0	Heat shock 70 kDa protein, mitochondrial OS=Lolium multiflorum OX=4521 GN=QYE76_071516 PE=3 SV=1	72.6	5.59	■	253	High	0	69.662	874	33	14	13	23	65751134
A0AAD8WKN9	Carbonic anhydrase OS=Lolium multiflorum OX=4521 GN=QYE76_054078 PE=3 SV=1	22.2	6.34	■	204	High	0	24.348	227	26	5	5	29	6.44534e+07
K7AJG6	Phosphoglycerate kinase (Fragment) OS=Phleum pratense OX=15957 PE=2 SV=1	38	8.02	■	232	High	0	122.604	1121	139	19	1	53	63847264
A0AAD8SCR6	UDP-arabinopyranose mutase OS=Lolium multiflorum OX=4521 GN=QYE76_067028 PE=3 SV=1	41.6	5.97	■	325	High	0	36.006	430	34	9	3	24	6.31701e+07
A0AAD8R1B4	Elongation factor 1-gamma OS=Lolium multiflorum OX=4521 GN=QYE76_034576 PE=4 SV=1	46.6	6.57	■	898	High	0	31.875	294	20	6	5	18	6.07677e+07
O82040	Polcalcin Phl p 7 OS=Phleum pratense OX=15957 GN=P7 PE=1 SV=1	8.7	4.41	■	987	High	0	6.146	105	6	1	1	15	58717576
K7AFJ3	HP domain-containing protein (Fragment) OS=Phleum pratense OX=15957 PE=2 SV=1	72.9	6.06	■	873	High	0	48.513	555	36	11	4	19	57226420
A0AAD8S5H1	Serine/threonine-protein phosphatase OS=Lolium multiflorum OX=4521 GN=QYE76_063414 PE=3 SV=1	105.7	5.99	■	328	High	0	74.194	761	38	16	5	20	5.58857e+07
A0AAD8VQ47	H(+)-transporting two-sector ATPase OS=Lolium multiflorum OX=4521 GN=QYE76_036411 PE=3 SV=1	61.2	6.32	■	544	High	0	55.188	729	32	12	12	23	5.57474e+07
K7B0G6	Probable 6-phosphogluconolactonase (Fragment) OS=Phleum pratense OX=15957 PE=2 SV=1	28.9	5.33	■	968	High	0	38.059	358	22	7	7	28	5.26205e+07
A0AAD8SIX8	Carboxypeptidase OS=Lolium multiflorum OX=4521 GN=QYE76_070208 PE=3 SV=1	56.2	8.75	■	334	High	0	7.171	77	10	2	2	4	5.11577e+07
A0AAD8TVQ8	Purple acid phosphatase OS=Lolium multiflorum OX=4521 GN=QYE76_009810 PE=3 SV=1	52	7.61	■	780	High	0	23.558	181	27	5	1	11	5.04956e+07
A0AAD8VSS0	Subtilisin-like protease SBT5.3 OS=Lolium multiflorum OX=4521 GN=QYE76_021362 PE=3 SV=1	82.9	8.59	■	245	High	0	22.43	242	19	5	5	8	5.00672e+07
A0AAD8VML3	1,4-alpha-glucan branching enzyme OS=Lolium multiflorum OX=4521 GN=QYE76_036995 PE=3 SV=1	94.2	6.86	■	208	High	0	46.454	586	34	13	13	16	4.95597e+07
A0AAD8W8I3	Ribonuclease OS=Lolium multiflorum OX=4521 GN=QYE76_062552 PE=4 SV=1	112	6.6	■	170	High	0	35.162	438	24	9	6	9	4.85162e+07
A0AAD8VJ18	Glycoside hydrolase family 31 N-terminal domain-containing protein OS=Lolium multiflorum OX=4521 GN=QYE76_033155 PE=3 SV=1	108.6	5.71	■	756	High	0	27.431	306	11	6	6	7	4.7639e+07
K7AKE2	Soluble acid invertase (Fragment) OS=Phleum pratense OX=15957 PE=2 SV=1	58.5	5.24	■	725	High	0	39.217	449	26	9	9	20	4.70361e+07
A0AAD8RR30	Exopolygalacturonase OS=Lolium multiflorum OX=4521 GN=QYE76_003617 PE=3 SV=1	43.9	8.56	■	975	High	0	18.851	255	12	6	3	15	4.70039e+07
A0AAD8QLE8	Acireductone dioxygenase OS=Lolium multiflorum OX=4521 GN=QYE76_017834 PE=3 SV=1	21.4	5.82	■	614	High	0.001	4.765	61	4	2	2	10	46947145
A0AAD8S0L0	Ferredoxin--NADP reductase, chloroplastic OS=Lolium multiflorum OX=4521 GN=QYE76_061371 PE=3 SV=1	41.5	8.95	■	738	High	0	33.167	385	19	9	6	24	4.63952e+07
A0AAD8WMR0	NADP-dependent oxidoreductase domain-containing protein OS=Lolium multiflorum OX=4521 GN=QYE76_056343 PE=4 SV=1	34.3	6.74	■	601	High	0	16.941	288	18	7	5	23	4.61921e+07
A0AAD8S8V6	Fibronectin type III-like domain-containing protein OS=Lolium multiflorum OX=4521 GN=QYE76_065437 PE=4 SV=1	87.7	6.8	■	1025	High	0	31.729	482	26	11	11	13	45639167
A0AAD8T8N8	Lactoylglutathione lyase OS=Lolium multiflorum OX=4521 GN=QYE76_038335 PE=3 SV=1	26.4	9.04	■	142	High	0	15.132	180	16	5	5	20	43659434
A0AAD8RTB9	phosphoenolpyruvate carboxylase OS=Lolium multiflorum OX=4521 GN=QYE76_004492 PE=3 SV=1	110.1	5.91	■	698	High	0	51.025	661	33	15	9	15	4.32686e+07
A0AAD8TQZ7	glucose-6-phosphate 1-epimerase OS=Lolium multiflorum OX=4521 GN=QYE76_047045 PE=3 SV=1	37.3	5.4	■	336	High	0	54.671	430	25	7	7	31	4.28895e+07
A0AAD8X9D8	ATP synthase subunit beta OS=Lolium multiflorum OX=4521 GN=QYE76_015654 PE=3 SV=1	59.4	6.24	■	657	High	0	72.665	671	31	12	12	27	4.27359e+07
A0AAD8QAQ9	GDSL esterase/lipase OS=Lolium multiflorum OX=4521 GN=QYE76_017056 PE=3 SV=1	19.7	7.62	■	61	High	0	6.901	35	9	1	1	9	4.26435e+07
K7AK97	Superoxide dismutase (Fragment) OS=Phleum pratense OX=15957 PE=2 SV=1	27.7	8.63	■	132	High	0	27.042	336	16	5	5	21	42582674
A0AAD8U5Z6	V-type proton ATPase subunit C OS=Lolium multiflorum OX=4521 GN=QYE76_014977 PE=3 SV=1	43.1	5.96	■	234	High	0	48.505	478	23	11	10	30	4.24649e+07
A0AAD8SQY1	Choline kinase 2 OS=Lolium multiflorum OX=4521 GN=QYE76_050303 PE=3 SV=1	47.4	7.08	■	281	High	0	13.275	223	9	6	6	12	40876073
A0AAD8SJD2	inositol-3-phosphate synthase OS=Lolium multiflorum OX=4521 GN=QYE76_070183 PE=3 SV=1	55.9	5.78	■	623	High	0	43.413	528	26	10	6	22	3.97544e+07
A0AAD8QM76	Pyrophosphate--fructose 6-phosphate 1-phosphotransferase subunit beta OS=Lolium multiflorum OX=4521 GN=PFP-BETA PE=3 SV=1	60.9	6.67	■	676	High	0	39.887	500	23	9	9	17	3.95601e+07
K7B0M1	Plastocyanin-like domain-containing protein (Fragment) OS=Phleum pratense OX=15957 PE=2 SV=1	16.3	6.92	■	220	High	0	13.63	197	23	3	1	23	39104360
K6Z760	Peptidyl-prolyl cis-trans isomerase (Fragment) OS=Phleum pratense OX=15957 PE=2 SV=1	20	8.07	■	386	High	0	21.939	276	18	6	3	36	38411998
A0AAD8T0S3	Aspartate aminotransferase OS=Lolium multiflorum OX=4521 GN=QYE76_055137 PE=3 SV=1	49	8.85	■	673	High	0	28.287	379	20	9	9	19	3.83157e+07
A0AAD8RH36	Glutathione reductase OS=Lolium multiflorum OX=4521 GN=QYE76_026344 PE=3 SV=1	53	6.67	■	802	High	0	27.324	249	17	5	5	13	3.77775e+07
A0AAD8SES2	LL-diaminopimelate aminotransferase OS=Lolium multiflorum OX=4521 GN=QYE76_068602 PE=3 SV=1	49.7	7.69	■	789	High	0	30.145	397	20	9	9	20	3.74063e+07
A0AAD8TF03	Coatomer subunit gamma OS=Lolium multiflorum OX=4521 GN=QYE76_042094 PE=3 SV=1	98.6	5.11	■	333	High	0	16.034	175	9	4	2	5	36905574
A0AAD8WHY1	Hydroxyphenylpyruvate reductase OS=Lolium multiflorum OX=4521 GN=QYE76_051481 PE=4 SV=1	56.3	6.62	■	404	High	0	19.248	293	18	7	2	13	3.6829e+07
A0AAD8TDV9	Dienelactone hydrolase domain-containing protein OS=Lolium multiflorum OX=4521 GN=QYE76_041434 PE=4 SV=1	30.1	6.01	■	70	High	0	7.46	109	8	2	2	7	34540534
A0AAD8WAF5	Inositol-1-monophosphatase OS=Lolium multiflorum OX=4521 GN=QYE76_067096 PE=3 SV=1	28.8	5.16	■	1040	High	0	21.014	230	15	5	5	18	3.42138e+07
A0AAD8VJL5	Peptidase M1 family protein OS=Lolium multiflorum OX=4521 GN=QYE76_030818 PE=3 SV=1	54.6	6.87	■	1034	High	0	30.587	316	15	7	7	15	3.33712e+07
K7B0Z0	Isopropylmalate dehydrogenase-like domain-containing protein (Fragment) OS=Phleum pratense OX=15957 PE=2 SV=1	9.6	5.87	■	764	High	0	12.072	167	16	3	1	35	3.33108e+07
A0AAD8Q3N5	Peptidase M1 leukotriene A4 hydrolase/aminopeptidase C-terminal domain-containing protein OS=Lolium multiflorum OX=4521 GN=QYE76_027021 PE=3 SV=1	67.5	5.35	■	909	High	0	27.218	359	16	6	6	11	3.27755e+07
A0AAD8WG99	Beta-amylase OS=Lolium multiflorum OX=4521 GN=QYE76_070879 PE=3 SV=1	60.5	6.29	■	425	High	0	27.549	282	19	6	5	12	2.98104e+07
A0AAD8RJ79	SCP domain-containing protein OS=Lolium multiflorum OX=4521 GN=QYE76_000414 PE=4 SV=1	37.7	4.82	■	849	High	0	12.988	135	11	2	2	6	2.94191e+07
A0AAD8REH8	Heat shock 70 kDa protein 17 OS=Lolium multiflorum OX=4521 GN=QYE76_024743 PE=4 SV=1	97.5	5.68	■	159	High	0.002	3.932	35	3	2	2	2	2.8707e+07
K6Z6R8	Peptidase S8/S53 domain-containing protein (Fragment) OS=Phleum pratense OX=15957 PE=2 SV=1	24.3	5.26	■	521	High	0	50.095	439	37	7	1	42	2.8645e+07
K7AEX4	Calreticulin (Fragment) OS=Phleum pratense OX=15957 PE=2 SV=1	20.3	4.36	■	552	High	0	8.86	147	13	3	2	15	28635329
A0AAD8S8U6	E1 ubiquitin-activating enzyme OS=Lolium multiflorum OX=4521 GN=QYE76_065215 PE=3 SV=1	116.6	5.31	■	932	High	0	36.887	480	26	12	5	11	2.80076e+07
A0AAD8WJZ7	Xaa-Pro aminopeptidase P OS=Lolium multiflorum OX=4521 GN=QYE76_053343 PE=3 SV=1	72.7	5.97	■	68	High	0	29.196	364	12	6	6	10	2.74317e+07
A0AAD8SS59	NADH-cytochrome b5 reductase OS=Lolium multiflorum OX=4521 GN=QYE76_050577 PE=3 SV=1	34	8.92	■	1033	High	0	13.327	233	7	4	4	12	2.71198e+07
A0AAD8WT06	isopentenyl-diphosphate Delta-isomerase OS=Lolium multiflorum OX=4521 GN=QYE76_040725 PE=3 SV=1	26.3	5.39	■	918	High	0	11.414	138	7	3	2	12	25998890
A0AAD8S3B7	DNA/RNA-binding protein Alba-like domain-containing protein OS=Lolium multiflorum OX=4521 GN=QYE76_062063 PE=3 SV=1	38.5	9.73	■	292	High	0	13.43	197	8	4	4	12	2.58797e+07
A0AAD8TA31	UMP-CMP kinase OS=Lolium multiflorum OX=4521 GN=QYE76_039544 PE=3 SV=1	42.6	8.91	■	58	High	0	10.499	125	9	4	4	10	2.53764e+07
A0AAD8U781	Proline iminopeptidase OS=Lolium multiflorum OX=4521 GN=QYE76_015811 PE=3 SV=1	36.7	6.48	■	44	High	0	13.947	195	14	5	5	14	2.5089e+07
A0AAD8VDW2	Vacuolar proton pump subunit B OS=Lolium multiflorum OX=4521 GN=QYE76_027269 PE=3 SV=1	61.2	5.97	■	903	High	0	39.683	465	17	9	9	16	2.50272e+07
A0AAD8QGA5	Aminotransferase class I/classII domain-containing protein OS=Lolium multiflorum OX=4521 GN=QYE76_037802 PE=4 SV=1	40.3	5.49	■	834	High	0.002	3.757	37	2	2	2	7	24997663
A0AAD8TKV7	Glutamate decarboxylase OS=Lolium multiflorum OX=4521 GN=QYE76_044334 PE=3 SV=1	54.6	5.92	■	505	High	0	11.266	230	13	5	5	8	2.49229e+07
A0AAD8QQR3	Damage-control phosphatase ARMT1-like metal-binding domain-containing protein OS=Lolium multiflorum OX=4521 GN=QYE76_029595 PE=4 SV=1	40.7	5.01	■	69	High	0	19.366	271	16	6	6	15	2.44496e+07
A0AAD8VNM0	3-hydroxyisobutyryl-CoA hydrolase OS=Lolium multiflorum OX=4521 GN=QYE76_034776 PE=3 SV=1	45.3	6.35	■	1041	High	0	41.696	498	22	11	11	25	2.40343e+07
A0AAD8R9U4	5'-deoxynucleotidase OS=Lolium multiflorum OX=4521 GN=QYE76_021026 PE=3 SV=1	45.3	8.94	■	607	High	0	17.403	141	11	4	4	14	2.38168e+07
A0AAD8WLR1	Histone-binding protein RBBP4 N-terminal domain-containing protein OS=Lolium multiflorum OX=4521 GN=QYE76_054860 PE=3 SV=1	50.3	6.21	■	938	High	0	29.14	232	9	5	5	18	2.31563e+07
A0AAD8VW44	Glucan endo-1,3-beta-D-glucosidase OS=Lolium multiflorum OX=4521 GN=QYE76_000177 PE=3 SV=1	24	9.66	■	202	High	0	22.451	181	7	3	3	17	2.26412e+07
A0AAD8SCX8	Aldose 1-epimerase OS=Lolium multiflorum OX=4521 GN=QYE76_067600 PE=3 SV=1	40.5	8.7	■	981	High	0	20.784	230	10	5	5	11	2.19516e+07
A0AAD8U2Q9	inorganic diphosphatase OS=Lolium multiflorum OX=4521 GN=QYE76_014553 PE=3 SV=1	24.8	6.16	■	936	High	0	13.438	118	4	2	2	14	2.12514e+07
A0AAD8VIH8	MSP domain-containing protein OS=Lolium multiflorum OX=4521 GN=QYE76_032615 PE=3 SV=1	26.7	8.22	■	963	High	0	16.626	197	11	5	5	21	20455511
A0AAD8W3V3	phosphoribosylformylglycinamidine cyclo-ligase OS=Lolium multiflorum OX=4521 GN=QYE76_060511 PE=3 SV=1	40.4	6.19	■	969	High	0	26.374	295	14	7	7	19	20434529
A0AAD8VCM9	X8 domain-containing protein OS=Lolium multiflorum OX=4521 GN=QYE76_018574 PE=3 SV=1	60.5	6.55	■	597	High	0	16.617	222	11	4	4	8	2.04255e+07
A0AAD8SZX0	Glycylpeptide N-tetradecanoyltransferase OS=Lolium multiflorum OX=4521 GN=QYE76_054840 PE=3 SV=1	49.6	6.7	■	452	High	0	13.569	198	9	4	4	9	1.99626e+07
A0AAD8R996	thioredoxin-dependent peroxiredoxin OS=Lolium multiflorum OX=4521 GN=QYE76_022782 PE=3 SV=1	28.7	6.23	■	41	High	0	16.193	197	12	4	3	17	1.98204e+07
A0AAD8QZK8	Serine-threonine kinase receptor-associated protein OS=Lolium multiflorum OX=4521 GN=QYE76_034769 PE=3 SV=1	37.1	6.2	■	96	High	0	28.35	308	10	5	3	18	1.84933e+07
C9WWM9	Cytosolic heat shock protein 90.2 OS=Dactylis glomerata OX=4509 PE=2 SV=1	80.1	5.06	■	86	High	0	58.904	763	56	14	3	19	1.81695e+07
A0AAD8S2D1	Amine oxidase domain-containing protein OS=Lolium multiflorum OX=4521 GN=QYE76_061468 PE=4 SV=1	40	7.75	■	739	High	0	14.893	220	11	5	5	11	1.78422e+07
A0AAD8S561	RRM domain-containing protein OS=Lolium multiflorum OX=4521 GN=QYE76_063175 PE=4 SV=1	15.3	5.22	■	1	High	0.002	3.355	53	4	1	1	6	17830640
Q25C92	Glycine-rich RNA-binding protein OS=Lolium perenne OX=4522 PE=4 SV=1	11.3	4.81	■	1	High	0.002	3.355	53	4	1	1	9	17830640
A0AAD8QBY0	6-phosphogluconate dehydrogenase, decarboxylating OS=Lolium multiflorum OX=4521 GN=QYE76_018686 PE=3 SV=1	52.7	6	■	479	High	0	40.293	393	23	8	7	18	1.77938e+07
A0AAD8SZN7	PRONE domain-containing protein OS=Lolium multiflorum OX=4521 GN=QYE76_055138 PE=4 SV=1	52.6	5.55	■	561	High	0	18.152	252	8	5	5	10	17728056
A0AAD8VQY3	Pullulanase OS=Lolium multiflorum OX=4521 GN=QYE76_020028 PE=4 SV=1	106.6	5.74	■	85	High	0	23.558	347	11	6	6	6	1.75227e+07
A0AAD8VHN9	Phytocyanin domain-containing protein OS=Lolium multiflorum OX=4521 GN=QYE76_028868 PE=4 SV=1	70	5.12	■	504	High	0.002	4.114	58	3	1	1	2	17345860
A0AAD8X1V3	Glutamate--cysteine ligase OS=Lolium multiflorum OX=4521 GN=QYE76_009222 PE=3 SV=1	55.6	6.2	■	659	High	0	17.408	250	15	6	6	11	1.73184e+07
A0AAD8WXD7	Sucrose-phosphatase OS=Lolium multiflorum OX=4521 GN=QYE76_042854 PE=3 SV=1	47.1	5.97	■	707	High	0	9.118	127	8	3	2	6	1.71531e+07
A0AAD8WFU1	CN hydrolase domain-containing protein OS=Lolium multiflorum OX=4521 GN=QYE76_070398 PE=4 SV=1	37.4	8.02	■	986	High	0	36.78	428	13	6	6	24	1.71427e+07
A0AAD8ST84	Ras-related protein Rab7 OS=Lolium multiflorum OX=4521 GN=QYE76_051503 PE=3 SV=1	23.2	5.33	■	392	High	0	12.952	183	12	4	1	18	1.6958e+07
A0AAD8RSJ2	ADP-ribosylation factor OS=Lolium multiflorum OX=4521 GN=QYE76_003441 PE=3 SV=1	20.4	6.55	■	330	High	0	16.812	189	9	3	3	19	1.69146e+07
A0AAD8T1J0	Reverse transcriptase Ty1/copia-type domain-containing protein OS=Lolium multiflorum OX=4521 GN=QYE76_055838 PE=3 SV=1	76.7	8.44	■	330	High	0	16.812	189	9	3	3	5	1.69146e+07
A0AAD8VW46	Peptidase M20 dimerisation domain-containing protein OS=Lolium multiflorum OX=4521 GN=QYE76_024480 PE=4 SV=1	49	5.74	■	643	High	0	19.53	243	10	5	5	12	1.68546e+07
A0AAD8RRS1	Long-chain-fatty-acid--CoA ligase OS=Lolium multiflorum OX=4521 GN=QYE76_003637 PE=3 SV=1	73.4	6.44	■	939	High	0	7.654	156	9	4	3	5	16839813
A0AAD8R6E5	DNA damage-inducible protein 1 OS=Lolium multiflorum OX=4521 GN=QYE76_021350 PE=3 SV=1	56.4	5.36	■	1027	High	0	21.914	267	8	4	4	10	1.68219e+07
A0AAD8T5N8	NAD-dependent epimerase/dehydratase domain-containing protein OS=Lolium multiflorum OX=4521 GN=QYE76_058522 PE=4 SV=1	44.1	5.59	■	476	High	0	27.313	248	13	6	6	19	1.66646e+07
A0AAD8QDS3	3-isopropylmalate dehydrogenase OS=Lolium multiflorum OX=4521 GN=QYE76_017999 PE=3 SV=1	42.3	6.11	■	1042	High	0	17.279	159	8	5	5	13	1.64943e+07
A0AAD8TJU2	Beta-fructofuranosidase OS=Lolium multiflorum OX=4521 GN=QYE76_043990 PE=3 SV=1	66	8.95	■	272	High	0	20.613	264	13	6	6	11	1.62146e+07
A0AAD8S0T6	NAD(P)-binding domain-containing protein OS=Lolium multiflorum OX=4521 GN=QYE76_060761 PE=4 SV=1	27.6	6.71	■	880	High	0	17.949	198	8	4	4	21	1.61845e+07
A0AAD8TB99	Adenylyl-sulfate kinase OS=Lolium multiflorum OX=4521 GN=QYE76_040189 PE=3 SV=1	33.3	7.8	■	704	High	0	9.096	106	4	3	3	9	16154467
A0AAD8SJM5	Phosphoserine aminotransferase OS=Lolium multiflorum OX=4521 GN=QYE76_070629 PE=3 SV=1	44.6	8.59	■	395	High	0	16.26	224	9	5	5	13	1.59607e+07
A0AAD8VUF9	Adenosine kinase OS=Lolium multiflorum OX=4521 GN=QYE76_023778 PE=3 SV=1	37	5.17	■	1026	High	0	16.715	189	6	2	2	9	1.58521e+07
A0AAD8T5B4	3-deoxy-8-phosphooctulonate synthase OS=Lolium multiflorum OX=4521 GN=QYE76_057675 PE=3 SV=1	33.1	8.32	■	946	High	0	28.261	297	12	5	5	21	1.58397e+07
A0AAD8VSP0	3-hydroxyacyl-CoA dehydrogenase OS=Lolium multiflorum OX=4521 GN=QYE76_021933 PE=3 SV=1	78.5	8.78	■	242	High	0	23.637	340	13	7	7	9	1.57336e+07
A0AAD8VV11	Calponin-homology (CH) domain-containing protein OS=Lolium multiflorum OX=4521 GN=QYE76_023340 PE=4 SV=1	75.8	5.22	■	912	High	0	20.519	199	11	5	5	8	1.57161e+07
A0AAD8THU6	2-oxoglutarate dehydrogenase, mitochondrial OS=Lolium multiflorum OX=4521 GN=QYE76_043684 PE=3 SV=1	115.2	6.89	■	675	High	0	15.885	213	10	6	2	5	1.56414e+07
A0AAD8QRP7	spermidine synthase OS=Lolium multiflorum OX=4521 GN=QYE76_031451 PE=3 SV=1	35.4	5.1	■	460	High	0	8.899	117	6	3	3	10	15473369
A0AAD8WZI4	PI-PLC X domain-containing protein OS=Lolium multiflorum OX=4521 GN=QYE76_047670 PE=4 SV=1	62.4	8.19	■	371	High	0	11.588	204	12	5	4	7	1.54027e+07
A0AAD8RVU8	NTF2 domain-containing protein OS=Lolium multiflorum OX=4521 GN=QYE76_006545 PE=4 SV=1	13.4	6.13	■	275	High	0	7.189	79	8	2	2	22	1.47157e+07
A0A4P9JFN6	APOSTART OS=Poa pratensis OX=4545 PE=2 SV=1	85.1	6.43	■	900	High	0	22.026	293	17	6	6	10	1.43146e+07
A0AAD8RJS7	Nudix hydrolase domain-containing protein OS=Lolium multiflorum OX=4521 GN=QYE76_026050 PE=4 SV=1	87	5.22	■	782	High	0	35.503	411	17	9	9	13	1.43096e+07
A0AAD8WYK3	beta-ketoacyl-[acyl-carrier-protein] synthase III OS=Lolium multiflorum OX=4521 GN=QYE76_046665 PE=3 SV=1	41.7	6.96	■	798	High	0	9.111	132	5	3	3	7	1.4272e+07
A0AAD8U5I7	assimilatory sulfite reductase (ferredoxin) OS=Lolium multiflorum OX=4521 GN=QYE76_014794 PE=3 SV=1	69.6	7.94	■	993	High	0	23.078	265	13	7	7	13	1.3948e+07
A0AAD8VWD3	Thioredoxin reductase OS=Lolium multiflorum OX=4521 GN=QYE76_024765 PE=3 SV=1	35.1	6.44	■	960	High	0	32.455	238	10	4	4	20	1.39371e+07
A0AAD8R8K0	Histone H4 OS=Lolium multiflorum OX=4521 GN=QYE76_020486 PE=3 SV=1	22.8	10.93	■	628	High	0	16.017	155	9	5	5	19	1.38743e+07
A0AAD8WU52	glutamate synthase (ferredoxin) OS=Lolium multiflorum OX=4521 GN=QYE76_039091 PE=3 SV=1	174.5	6.65	■	376	High	0	42.597	465	22	11	11	7	1.38495e+07
A0AAD8WZN7	Glutamate dehydrogenase OS=Lolium multiflorum OX=4521 GN=QYE76_045314 PE=3 SV=1	44.6	6.68	■	233	High	0	22.079	273	10	5	5	14	1.35829e+07
A0AAD8S4P0	Prolyl endopeptidase OS=Lolium multiflorum OX=4521 GN=QYE76_062920 PE=3 SV=1	95.3	6.61	■	685	High	0	20.139	270	13	6	6	6	1.3566e+07
A0AAD8SDN4	fumarate hydratase OS=Lolium multiflorum OX=4521 GN=QYE76_053836 PE=3 SV=1	53.1	7.61	■	859	High	0	17.582	206	10	5	5	12	1.33703e+07
A0AAD8QTT3	Co-chaperone protein p23 OS=Lolium multiflorum OX=4521 GN=QYE76_031557 PE=3 SV=1	33.8	5.1	■	489	High	0	12.508	139	8	3	3	14	1.31422e+07
A0AAD8WEP7	CTLH domain-containing protein OS=Lolium multiflorum OX=4521 GN=QYE76_069212 PE=4 SV=1	125.9	7.15	■	238	High	0	17.37	199	8	5	4	5	1.30282e+07
A0AAD8U3W5	Aldehyde dehydrogenase domain-containing protein OS=Lolium multiflorum OX=4521 GN=QYE76_016228 PE=3 SV=1	61	6.95	■	129	High	0	30.744	387	13	7	7	13	12873816
A0AAD8QJJ9	transketolase OS=Lolium multiflorum OX=4521 GN=QYE76_027678 PE=3 SV=1	79.6	6.29	■	487	High	0	20.465	263	10	6	6	9	1.27408e+07
A0AAD8RGQ1	Cytosol aminopeptidase domain-containing protein OS=Lolium multiflorum OX=4521 GN=QYE76_025963 PE=3 SV=1	61.5	8.06	■	984	High	0	24.857	273	8	5	5	10	1.25573e+07
A0AAD8QN97	Proteasome subunit beta OS=Lolium multiflorum OX=4521 GN=QYE76_027766 PE=3 SV=1	26.1	5.82	■	661	High	0	21.556	282	13	6	6	22	1.25273e+07
A0AAD8QPZ1	peptidylprolyl isomerase OS=Lolium multiflorum OX=4521 GN=QYE76_030205 PE=4 SV=1	62.2	5.27	■	746	High	0	11.685	126	8	3	3	5	1.23496e+07
A0AAD8VU59	Pyruvate dehydrogenase E1 component subunit alpha OS=Lolium multiflorum OX=4521 GN=QYE76_024946 PE=4 SV=1	40.8	7.5	■	911	High	0	18.301	247	10	6	6	15	1.22647e+07
A0AAD8SER0	Ubiquinone biosynthesis protein OS=Lolium multiflorum OX=4521 GN=QYE76_067380 PE=3 SV=1	32.3	8.37	■	855	High	0	16.6	194	8	3	3	12	1.22628e+07
A0AAD8SRK7	valine--tRNA ligase OS=Lolium multiflorum OX=4521 GN=QYE76_050411 PE=3 SV=1	118.5	6.47	■	786	High	0	8.391	151	4	3	3	3	12034995
A0AAD8R6F7	Acetyltransferase component of pyruvate dehydrogenase complex OS=Lolium multiflorum OX=4521 GN=QYE76_019150 PE=3 SV=1	58.5	8	■	91	High	0	18.256	237	11	5	5	10	1.17308e+07
A0AAD8TYD7	alanine transaminase OS=Lolium multiflorum OX=4521 GN=QYE76_011030 PE=3 SV=1	52.8	6.32	■	522	High	0	24.078	260	9	6	6	15	1.16579e+07
A0AAD8R1W5	Ubiquitin-like domain-containing protein OS=Lolium multiflorum OX=4521 GN=QYE76_035970 PE=3 SV=1	45.7	8.97	■	75	High	0	11.01	149	12	4	4	30	1.14915e+07
P0C073	Ubiquitin-NEDD8-like protein RUB1 OS=Deschampsia antarctica OX=159298 GN=RUB1 PE=2 SV=2	17.1	6.06	■	75	High	0	11.01	149	12	4	4	22	1.14915e+07
A0AAD8SJI5	Adenylosuccinate synthetase, chloroplastic OS=Lolium multiflorum OX=4521 GN=PURA PE=3 SV=1	52.4	6.84	■	542	High	0	12.33	182	7	4	4	8	1.13504e+07
A0AAD8TW85	Protein CutA, chloroplastic OS=Lolium multiflorum OX=4521 GN=QYE76_011058 PE=3 SV=1	20	8.84	■	258	High	0.001	4.356	46	2	1	1	7	11335608
A0AAD8WRA7	4-hydroxy-4-methyl-2-oxoglutarate aldolase OS=Lolium multiflorum OX=4521 GN=QYE76_038458 PE=3 SV=1	18.1	5.88	■	892	High	0	11.938	162	6	3	2	18	1.12867e+07
A0AAD8SB96	Water stress and hypersensitive response domain-containing protein OS=Lolium multiflorum OX=4521 GN=QYE76_066399 PE=3 SV=1	52	5.1	■	994	High	0	7.446	68	7	2	2	4	1.12854e+07
A0AAD8QNK1	Myosin XI OS=Lolium multiflorum OX=4521 GN=QYE76_028917 PE=3 SV=1	157.5	9.01	■	791	High	0	17.891	221	10	4	4	3	1.12485e+07
A0AAD8RRT6	Enoyl-[acyl-carrier-protein] reductase (NADH) OS=Lolium multiflorum OX=4521 GN=QYE76_004324 PE=3 SV=1	39.2	8.97	■	890	High	0	16.36	248	9	5	1	14	1.10237e+07
A0AAD8S090	Inhibitor I9 domain-containing protein OS=Lolium multiflorum OX=4521 GN=QYE76_060343 PE=4 SV=1	12.5	8.18	■	156	High	0	6.166	101	4	2	2	15	1.07875e+07
A0AAD8RDF4	dihydropyrimidine dehydrogenase (NADP(+)) OS=Lolium multiflorum OX=4521 GN=QYE76_024972 PE=3 SV=1	45.3	6.46	■	359	High	0	19.979	210	11	5	5	14	1.07509e+07
A0AAD8Q2S6	S-formylglutathione hydrolase OS=Lolium multiflorum OX=4521 GN=QYE76_016932 PE=3 SV=1	31.6	6.43	■	179	High	0	7.88	54	4	1	1	6	10728446
A0AAD8U405	Glucose-1-phosphate adenylyltransferase OS=Lolium multiflorum OX=4521 GN=QYE76_015213 PE=3 SV=1	57.6	6.48	■	674	High	0	16.196	180	8	5	5	10	1.06588e+07
A0AAD8QP39	Formate dehydrogenase, mitochondrial OS=Lolium multiflorum OX=4521 GN=QYE76_029710 PE=3 SV=1	41.3	7.03	■	921	High	0	12.221	141	6	3	3	8	1.03372e+07
A0AAD8T6C4	NAB domain-containing protein OS=Lolium multiflorum OX=4521 GN=QYE76_058483 PE=4 SV=1	111.5	5.15	■	941	High	0	28.093	312	9	5	5	6	1.03132e+07
A0AAD8T9M6	Xylulose kinase OS=Lolium multiflorum OX=4521 GN=QYE76_039308 PE=3 SV=1	61.6	5.45	■	464	High	0	14.012	164	5	3	3	6	9837934
A0AAD8T0C9	alpha-amylase OS=Lolium multiflorum OX=4521 GN=QYE76_054927 PE=3 SV=1	97.5	5.95	■	424	High	0	5.787	106	4	2	2	2	9.80044e+06
A0AAD8WJA0	MPN domain-containing protein OS=Lolium multiflorum OX=4521 GN=QYE76_050507 PE=3 SV=1	44.4	5.29	■	871	High	0.002	3.791	52	3	2	2	4	9786939
A0AAD8S320	Methylenetetrahydrofolate reductase OS=Lolium multiflorum OX=4521 GN=QYE76_060897 PE=3 SV=1	66.3	5.49	■	107	High	0	29.833	388	15	7	7	14	9.60643e+06
A0AAD8QZQ3	UTP-monosaccharide-1-phosphate uridylyltransferase OS=Lolium multiflorum OX=4521 GN=QYE76_035763 PE=3 SV=1	79.4	6.79	■	95	High	0	16.334	283	8	4	4	6	9.54999e+06
A0AAD8SBR9	Lysine--tRNA ligase OS=Lolium multiflorum OX=4521 GN=QYE76_067101 PE=3 SV=1	67.7	6.2	■	525	High	0	9.466	125	5	3	3	4	9.33861e+06
A0AAD8RTK7	phosphoribosylaminoimidazolesuccinocarboxamide synthase OS=Lolium multiflorum OX=4521 GN=QYE76_005760 PE=3 SV=1	43.9	6.54	■	713	High	0	15.299	183	7	4	4	11	9.11907e+06
A0AAD8R5L4	CRAL-TRIO domain-containing protein OS=Lolium multiflorum OX=4521 GN=QYE76_020062 PE=3 SV=1	60.1	6.62	■	472	High	0	9.88	129	6	3	3	5	9.00321e+06
K6ZYF6	glutathione transferase (Fragment) OS=Phleum pratense OX=15957 PE=2 SV=1	11.9	8.44	■	534	High	0.002	3.524	60	4	1	1	8	8905549
A0AAD8TGU8	Peptidase A1 domain-containing protein OS=Lolium multiflorum OX=4521 GN=QYE76_043282 PE=3 SV=1	51.8	6.16	■	218	High	0.002	2.284	53	4	1	1	2	8769746
A0AAD8WFD7	Mitochondrial processing peptidase OS=Lolium multiflorum OX=4521 GN=QYE76_069919 PE=3 SV=1	58.3	6.55	■	596	High	0	15.565	221	12	6	6	10	8.75003e+06
A0A3Q8BNT3	Stem-specific protein OS=Alopecurus myosuroides OX=81473 GN=TSJT1 PE=2 SV=1	26.7	6.21	■	112	High	0	5.323	46	3	2	2	5	8.68198e+06
A0AAD8T2H6	Methyltransferase PMT26 OS=Lolium multiflorum OX=4521 GN=QYE76_056946 PE=3 SV=1	91.3	5.43	■	742	High	0	12.662	165	9	4	2	5	8.67545e+06
A0AAD8R6A3	Methyltransferase OS=Lolium multiflorum OX=4521 GN=QYE76_021275 PE=3 SV=1	105.6	5.83	■	742	High	0	12.662	165	9	4	2	4	8.67545e+06
A0AAD8VGC2	SNARE-interacting protein KEULE OS=Lolium multiflorum OX=4521 GN=QYE76_027696 PE=3 SV=1	73.8	8.06	■	470	High	0	13.632	154	7	4	4	6	8659847
A0AAD8RJ41	S-(hydroxymethyl)glutathione dehydrogenase OS=Lolium multiflorum OX=4521 GN=QYE76_026631 PE=3 SV=1	40.7	6.67	■	219	High	0	5.53	82	4	2	2	4	8.54688e+06
A0AAD8SK64	Cell division cycle protein 48 OS=Lolium multiflorum OX=4521 GN=QYE76_070693 PE=3 SV=1	90	5.24	■	837	High	0	20.077	287	8	5	5	7	8.53515e+06
A0AAD8T3P9	Uricase OS=Lolium multiflorum OX=4521 GN=QYE76_056724 PE=3 SV=1	34.4	8.51	■	447	High	0	6.816	85	4	2	2	6	8.21466e+06
A0AAD8U7R8	Phosphotransferase OS=Lolium multiflorum OX=4521 GN=QYE76_015922 PE=3 SV=1	54.5	6.27	■	967	High	0	17.619	210	6	3	3	7	8.0797e+06
A0AAD8QGS0	Ferritin OS=Lolium multiflorum OX=4521 GN=QYE76_037531 PE=3 SV=1	28	5.99	■	809	High	0	13.094	118	4	3	3	14	8.04398e+06
A0AAD8RF92	TOM1-like protein 2 OS=Lolium multiflorum OX=4521 GN=QYE76_024576 PE=3 SV=1	43.4	4.79	■	412	High	0	6.63	88	4	2	2	5	8015133
A0AAD8SDH8	Switch 2 OS=Lolium multiflorum OX=4521 GN=QYE76_067196 PE=4 SV=1	98	8.28	■	355	High	0.007	1.938	11	3	1	1	1	7952588
D2E9R6	Hsp organizing protein/stress-inducible protein OS=Dactylis glomerata OX=4509 PE=2 SV=1	64.5	6.52	■	940	High	0	17.479	220	7	4	2	8	7930262
A0AAD8QL62	PP2A regulatory subunit B'' EF-hand domain-containing protein OS=Lolium multiflorum OX=4521 GN=QYE76_027854 PE=4 SV=1	61.9	5.47	■	255	High	0	9.327	132	7	4	4	6	7.91306e+06
A0AAD8RJC2	UBC core domain-containing protein OS=Lolium multiflorum OX=4521 GN=QYE76_000750 PE=4 SV=1	16.8	6.93	■	496	High	0	12.957	175	7	3	3	25	7.83021e+06
A0AAD8TQ84	Phosphomannomutase OS=Lolium multiflorum OX=4521 GN=QYE76_047618 PE=3 SV=1	28.1	5.67	■	714	High	0	13.382	144	5	3	3	14	7.82947e+06
A0AAD8QHE0	proline--tRNA ligase OS=Lolium multiflorum OX=4521 GN=QYE76_018056 PE=3 SV=1	57.6	6.71	■	850	High	0	13.559	121	7	4	4	7	7.80601e+06
A0AAD8SPF1	cytokinin dehydrogenase OS=Lolium multiflorum OX=4521 GN=QYE76_050197 PE=3 SV=1	56.7	8	■	553	High	0	13.839	140	5	3	2	6	7.77832e+06
A0AAD8RXQ1	Proteasome subunit alpha type OS=Lolium multiflorum OX=4521 GN=QYE76_007475 PE=3 SV=1	27.2	8.31	■	200	High	0	17.531	176	7	4	4	18	7753673
A0AAD8W3C5	Metal-dependent protein hydrolase OS=Lolium multiflorum OX=4521 GN=QYE76_005381 PE=3 SV=1	39.9	6.48	■	1016	High	0	17.877	274	10	5	5	14	7.74383e+06
A0AAD8SEQ0	Beta-adaptin-like protein OS=Lolium multiflorum OX=4521 GN=QYE76_067871 PE=3 SV=1	98.7	5.07	■	945	High	0	9.806	127	7	3	3	3	7.66279e+06
A0AAD8SNH1	Cysteine synthase OS=Lolium multiflorum OX=4521 GN=QYE76_049660 PE=3 SV=1	41.1	6.93	■	905	High	0	24.614	240	8	4	4	13	7.58422e+06
A0AAD8X4N5	non-specific serine/threonine protein kinase OS=Lolium multiflorum OX=4521 GN=QYE76_010466 PE=3 SV=1	61.1	6.7	■	509	High	0	19.518	205	11	4	4	9	7.46931e+06
A0AAD8SC26	W2 domain-containing protein OS=Lolium multiflorum OX=4521 GN=QYE76_066698 PE=3 SV=1	40.1	5.22	■	201	High	0	11.881	95	7	3	3	9	7.40526e+06
A0AAD8VJR8	G3BP-like protein OS=Lolium multiflorum OX=4521 GN=QYE76_030891 PE=4 SV=1	49.1	5.05	■	853	High	0.002	4.064	59	3	2	2	4	7.34824e+06
A0AAD8WWT9	Protein phosphatase methylesterase 1 OS=Lolium multiflorum OX=4521 GN=QYE76_044192 PE=3 SV=1	37.6	6.6	■	630	High	0.001	4.338	75	3	2	2	5	7.28785e+06
A0AAD8U7T0	protein-synthesizing GTPase OS=Lolium multiflorum OX=4521 GN=QYE76_015872 PE=4 SV=1	50.6	8.63	■	433	High	0	10.29	162	5	3	3	6	7082946
A0AAD8VZC4	Polyadenylate-binding protein OS=Lolium multiflorum OX=4521 GN=QYE76_003985 PE=3 SV=1	70.9	7.37	■	308	High	0	18.985	172	7	4	4	7	7.06301e+06
A0AAD8RRY1	E2 ubiquitin-conjugating enzyme OS=Lolium multiflorum OX=4521 GN=QYE76_004383 PE=3 SV=1	16.5	6.52	■	131	High	0.001	4.479	45	2	1	1	7	6.98591e+06
A0AAD8QM40	CBM20 domain-containing protein OS=Lolium multiflorum OX=4521 GN=QYE76_027600 PE=3 SV=1	127.6	5.41	■	364	High	0	12.841	188	10	5	5	4	6969308
A0AAD8QX12	Tryptophan synthase OS=Lolium multiflorum OX=4521 GN=QYE76_033147 PE=3 SV=1	50.4	6.8	■	145	High	0	7.834	106	3	3	3	5	6.93119e+06
A0AAD8TMP3	Alpha-N-acetylglucosaminidase OS=Lolium multiflorum OX=4521 GN=QYE76_046788 PE=4 SV=1	43.5	5.22	■	347	High	0.002	3.056	46	2	1	1	2	6.86048e+06
A0AAD8WL34	Glutaredoxin-dependent peroxiredoxin OS=Lolium multiflorum OX=4521 GN=QYE76_054543 PE=3 SV=1	17.3	5.31	■	249	High	0.003	3.259	39	4	1	1	6	6820539
A0AAD8RP07	Exocyst subunit Exo70 family protein OS=Lolium multiflorum OX=4521 GN=QYE76_002844 PE=3 SV=1	73.6	6.28	■	293	High	0	8.32	94	5	3	3	5	6.67335e+06
A0AAD8RWN8	formate--tetrahydrofolate ligase OS=Lolium multiflorum OX=4521 GN=QYE76_005519 PE=3 SV=1	76.2	8.02	■	771	High	0	13.81	164	10	5	5	7	6.54541e+06
A0AAD8RED7	Plant intracellular Ras-group-related LRR protein 3 OS=Lolium multiflorum OX=4521 GN=QYE76_023396 PE=4 SV=1	54.3	5.68	■	7	High	0.002	2.701	53	4	1	1	2	6488295
A0AAD8WE92	ATP phosphoribosyltransferase OS=Lolium multiflorum OX=4521 GN=QYE76_071086 PE=4 SV=1	50.4	8.68	■	291	High	0	8.577	113	7	3	3	7	6.43282e+06
A0AAD8X5A2	Ubiquitin-fold modifier-conjugating enzyme 1 OS=Lolium multiflorum OX=4521 GN=QYE76_011081 PE=3 SV=1	20.4	7.83	■	829	High	0.002	3.348	41	2	1	1	5	6.3351e+06
A0AAD8QWS0	Alpha-soluble NSF attachment protein OS=Lolium multiflorum OX=4521 GN=QYE76_032206 PE=3 SV=1	43.1	6.95	■	959	High	0	15.448	160	6	3	3	9	6.2518e+06
A0AAD8RF35	Endoglucanase OS=Lolium multiflorum OX=4521 GN=QYE76_025797 PE=3 SV=1	54.1	8.43	■	163	High	0	14.406	183	7	4	4	10	6.24134e+06
A0AAD8X695	Ketol-acid reductoisomerase OS=Lolium multiflorum OX=4521 GN=QYE76_015265 PE=3 SV=1	62.3	6.8	■	438	High	0	18.975	139	5	3	3	7	6.22329e+06
A0AAD8X642	Serine hydroxymethyltransferase OS=Lolium multiflorum OX=4521 GN=QYE76_015115 PE=3 SV=1	51.7	6.67	■	500	High	0	6.806	116	7	4	3	6	6.20664e+06
A0AAD8R531	Anthranilate phosphoribosyltransferase OS=Lolium multiflorum OX=4521 GN=QYE76_020023 PE=4 SV=1	63	7.87	■	645	High	0.001	4.54	68	4	2	2	3	6192343
A0AAD8X9X8	Farnesyl pyrophosphate synthase OS=Lolium multiflorum OX=4521 GN=QYE76_016239 PE=3 SV=1	40.2	5.41	■	403	High	0	6.34	87	4	2	2	5	6.13272e+06
A0AAD8TKX2	indole-3-glycerol-phosphate synthase OS=Lolium multiflorum OX=4521 GN=QYE76_044576 PE=3 SV=1	44.3	6.71	■	78	High	0	8.23	130	4	2	2	5	6.08957e+06
A0AAD8TVZ6	Importin subunit alpha OS=Lolium multiflorum OX=4521 GN=QYE76_009936 PE=3 SV=1	54.5	5.14	■	927	High	0	20.023	162	6	3	2	8	6.03097e+06
A0AAD8WWN3	Survival protein SurE-like phosphatase/nucleotidase domain-containing protein OS=Lolium multiflorum OX=4521 GN=QYE76_042119 PE=3 SV=1	32.1	5.53	■	916	High	0	10.672	147	6	3	3	13	6030138
A0AAD8S5Q3	UDP-glucose 6-dehydrogenase OS=Lolium multiflorum OX=4521 GN=QYE76_063839 PE=3 SV=1	52.9	5.74	■	213	High	0	15.287	198	8	5	5	11	6012723
A0AAD8S3L1	Coatomer subunit alpha OS=Lolium multiflorum OX=4521 GN=QYE76_062439 PE=4 SV=1	135.8	7.11	■	188	High	0	8.343	65	5	3	3	2	6.00675e+06
A0AAD8U3K5	NAC-A/B domain-containing protein OS=Lolium multiflorum OX=4521 GN=QYE76_013786 PE=4 SV=1	22.1	4.42	■	705	High	0	7.889	82	3	1	1	7	5923578
A0AAD8SYT9	Galactose oxidase OS=Lolium multiflorum OX=4521 GN=QYE76_054551 PE=4 SV=1	63.1	9.1	■	747	High	0	19.514	190	8	3	3	7	5.90583e+06
A0AAD8T552	Sucrose-phosphate synthase OS=Lolium multiflorum OX=4521 GN=QYE76_057402 PE=3 SV=1	118.8	6.62	■	621	High	0	10.516	162	5	4	4	4	5.87103e+06
A0AAD8X020	S-methyl-5-thioribose kinase OS=Lolium multiflorum OX=4521 GN=QYE76_047282 PE=3 SV=1	45.5	6.29	■	961	High	0	14.288	140	7	4	4	9	5.79076e+06
A0AAD8TME4	Pectin acetylesterase OS=Lolium multiflorum OX=4521 GN=QYE76_046133 PE=3 SV=1	43.5	8.16	■	411	High	0	15.394	137	8	4	4	10	5.72901e+06
A0AAD8T9Q3	Alpha-galactosidase OS=Lolium multiflorum OX=4521 GN=QYE76_038735 PE=3 SV=1	48	5.64	■	954	High	0	13.663	186	4	3	3	8	5.69301e+06
A0AAD8W8I8	1-phosphatidylinositol 4-kinase OS=Lolium multiflorum OX=4521 GN=QYE76_062869 PE=3 SV=1	211.2	6.27	■	722	High	0	7.315	142	7	4	4	2	5.68766e+06
A0AAD8W9N1	AB hydrolase-1 domain-containing protein OS=Lolium multiflorum OX=4521 GN=QYE76_065060 PE=4 SV=1	28.1	5.26	■	350	High	0	9.782	89	5	2	2	12	5552817
A0AAD8WVG7	ribose-5-phosphate isomerase OS=Lolium multiflorum OX=4521 GN=QYE76_042797 PE=3 SV=1	28.8	6.02	■	60	High	0	8.691	88	4	2	2	8	5.55074e+06
K7B086	GTP-binding nuclear protein (Fragment) OS=Phleum pratense OX=15957 PE=2 SV=1	27.7	8	■	846	High	0	10.73	114	5	3	3	11	5.45699e+06
A0AAD8QPF2	Sulfite oxidase OS=Lolium multiflorum OX=4521 GN=QYE76_030251 PE=4 SV=1	43.9	7.78	■	257	High	0	10.459	148	6	4	4	10	5.44826e+06
A0AAD8RGR1	Cytochrome b5 heme-binding domain-containing protein OS=Lolium multiflorum OX=4521 GN=QYE76_026047 PE=3 SV=1	10.6	6.74	■	566	High	0.002	3.761	70	3	2	2	15	5.44605e+06
A0AAD8TH26	histidinol dehydrogenase OS=Lolium multiflorum OX=4521 GN=QYE76_043713 PE=3 SV=1	52.7	6.62	■	897	High	0	16.93	200	6	3	3	7	5.41785e+06
A0AAD8WGM5	Histone H2B OS=Lolium multiflorum OX=4521 GN=QYE76_049773 PE=3 SV=1	16.5	9.99	■	5	High	0.002	2.783	44	2	1	1	6	5.41021e+06
A0AAD8VXQ4	Proteasome alpha-type subunits domain-containing protein OS=Lolium multiflorum OX=4521 GN=QYE76_002245 PE=3 SV=1	40	5.83	■	1019	High	0	12.006	140	6	4	4	11	5.32316e+06
A0AAD8WQX3	Extradiol ring-cleavage dioxygenase class III enzyme subunit B domain-containing protein OS=Lolium multiflorum OX=4521 GN=QYE76_056839 PE=3 SV=1	33.8	7.23	■	137	High	0	13.426	128	7	3	3	13	5.30663e+06
A0AAD8WHA4	Golgi to ER traffic protein 4 OS=Lolium multiflorum OX=4521 GN=QYE76_049865 PE=3 SV=1	37.3	6.2	■	151	High	0.001	4.719	84	4	2	2	5	5285189
A0AAD8WSJ5	Arginase OS=Lolium multiflorum OX=4521 GN=QYE76_038054 PE=3 SV=1	72.9	6.28	■	800	High	0	11.697	141	6	3	3	5	5243841
A0AAD8TF53	Tyrosine decarboxylase OS=Lolium multiflorum OX=4521 GN=QYE76_041636 PE=3 SV=1	53.3	6.48	■	548	High	0	6.365	88	3	2	1	4	5.16469e+06
A0AAD8W7K3	Succinate dehydrogenase [ubiquinone] flavoprotein subunit, mitochondrial OS=Lolium multiflorum OX=4521 GN=QYE76_061547 PE=3 SV=1	68.2	6.38	■	741	High	0	13.927	113	5	2	1	5	5.07319e+06
A0AAD8W4U4	Protein kinase domain-containing protein OS=Lolium multiflorum OX=4521 GN=QYE76_006926 PE=4 SV=1	72.5	5.53	■	102	High	0.002	3.464	60	4	2	2	2	5.02813e+06
A0AAD8VV65	K Homology domain-containing protein OS=Lolium multiflorum OX=4521 GN=QYE76_026444 PE=4 SV=1	37.8	6.37	■	20	High	0	14.951	130	6	3	3	11	4.99531e+06
A0AAD8RWQ3	Inositol polyphosphate-related phosphatase domain-containing protein OS=Lolium multiflorum OX=4521 GN=QYE76_006399 PE=3 SV=1	129.9	6.7	■	446	High	0	14.651	165	6	3	3	3	4.99234e+06
A0AAD8TWK4	Methionine aminopeptidase OS=Lolium multiflorum OX=4521 GN=QYE76_012092 PE=3 SV=1	44.3	7.58	■	90	High	0	13.505	171	9	4	4	9	4.90997e+06
A0AAD8WUA1	Stress-response A/B barrel domain-containing protein OS=Lolium multiflorum OX=4521 GN=QYE76_039749 PE=4 SV=1	27.4	7.25	■	974	High	0.001	4.498	64	2	1	1	4	4821329
A0AAD8VJJ3	Activator of Hsp90 ATPase AHSA1-like N-terminal domain-containing protein OS=Lolium multiflorum OX=4521 GN=QYE76_031239 PE=3 SV=1	39.2	5.91	■	1005	High	0	18.545	174	6	3	3	13	4.80925e+06
A0AAD8W4I4	Ras-related protein RABC1 OS=Lolium multiflorum OX=4521 GN=QYE76_059480 PE=3 SV=1	23.8	5.54	■	860	High	0	15.667	237	16	4	1	20	4.75889e+06
K7B0Z9	Cobalamin-independent methionine synthase MetE C-terminal/archaeal domain-containing protein (Fragment) OS=Phleum pratense OX=15957 PE=2 SV=1	21	8.54	■	329	High	0	44.005	474	33	7	1	38	4.63274e+06
A0AAD8RPQ4	Phosphatidylinositol 4-phosphate 5-kinase OS=Lolium multiflorum OX=4521 GN=QYE76_003213 PE=4 SV=1	87.3	6.51	■	667	High	0.002	3.598	54	4	1	1	1	4573835
A0AAD8TK05	MI domain-containing protein OS=Lolium multiflorum OX=4521 GN=QYE76_044873 PE=3 SV=1	86.9	7.84	■	443	High	0	8.102	95	4	2	2	3	4558129
A0AAD8SV57	ATP citrate synthase OS=Lolium multiflorum OX=4521 GN=QYE76_052664 PE=4 SV=1	65.9	7.47	■	952	High	0	16.786	164	6	3	3	7	4.53105e+06
A0AAD8T147	dihydroorotase OS=Lolium multiflorum OX=4521 GN=QYE76_055287 PE=3 SV=1	44.3	8.44	■	1013	High	0	12.133	98	5	2	2	5	4.46843e+06
A0AAD8VY56	Metallo-beta-lactamase domain-containing protein OS=Lolium multiflorum OX=4521 GN=QYE76_000974 PE=4 SV=1	36.9	6.09	■	533	High	0	8.267	97	6	3	3	8	4.30978e+06
A0AAD8W275	D-aminoacyl-tRNA deacylase OS=Lolium multiflorum OX=4521 GN=QYE76_004151 PE=4 SV=1	33.7	6.18	■	845	High	0	8.769	69	4	2	2	7	4.2256e+06
A0AAD8QQZ1	dihydroxy-acid dehydratase OS=Lolium multiflorum OX=4521 GN=QYE76_030775 PE=3 SV=1	63.2	6.54	■	617	High	0	9.77	145	4	3	3	5	4.10493e+06
A0AAD8SDQ2	hydroxyacylglutathione hydrolase OS=Lolium multiflorum OX=4521 GN=QYE76_068136 PE=3 SV=1	28.4	5.8	■	1043	High	0.002	2.608	37	2	1	1	4	4.03027e+06
A0AAD8RHX6	phosphoserine phosphatase OS=Lolium multiflorum OX=4521 GN=QYE76_026764 PE=3 SV=1	31.3	5.83	■	207	High	0	18.395	212	7	3	3	15	3.97087e+06
A0AAD8QU94	30S ribosomal protein S3, chloroplastic OS=Lolium multiflorum OX=4521 GN=QYE76_032741 PE=3 SV=1	25.4	9.52	■	263	High	0	9.561	135	5	3	3	13	3.92694e+06
A0AAD8TJC8	Isocitrate lyase OS=Lolium multiflorum OX=4521 GN=QYE76_043596 PE=4 SV=1	33.7	5.41	■	751	High	0	9.49	146	4	2	2	7	3.92507e+06
A0AAD8VTH2	tripeptidyl-peptidase II OS=Lolium multiflorum OX=4521 GN=QYE76_024226 PE=3 SV=1	147.9	6.52	■	223	High	0	12.8	173	6	4	4	3	3.91608e+06
A0AAD8VL25	MINDY deubiquitinase domain-containing protein OS=Lolium multiflorum OX=4521 GN=QYE76_035315 PE=4 SV=1	74.6	4.41	■	874	High	0.001	4.429	97	4	2	2	2	3.85993e+06
A0AAD8QND4	NmrA-like domain-containing protein OS=Lolium multiflorum OX=4521 GN=QYE76_029749 PE=3 SV=1	70.7	5.85	■	391	High	0.002	3.495	59	2	1	1	2	3.84388e+06
A0A5B9TEC1	Tubulin alpha chain OS=Lolium rigidum OX=89674 GN=tua1 PE=2 SV=1	49.5	5.1	■	148	High	0	10.334	86	6	3	3	7	3.79753e+06
A0AAD8TNZ4	D-3-phosphoglycerate dehydrogenase OS=Lolium multiflorum OX=4521 GN=QYE76_046789 PE=3 SV=1	63.3	6.81	■	341	High	0	16.052	217	8	4	4	7	3.75142e+06
A0AAD8WIQ4	AAA+ ATPase domain-containing protein OS=Lolium multiflorum OX=4521 GN=QYE76_051545 PE=4 SV=1	93.4	7.55	■	840	High	0.002	2.792	47	1	1	1	1	3.74604e+06
A0AAD8S3R5	Glutathione S-transferase OS=Lolium multiflorum OX=4521 GN=QYE76_061332 PE=3 SV=1	25	4.98	■	240	High	0.002	3.176	50	4	1	1	4	3743333
A0AAD8X928	NADH dehydrogenase [ubiquinone] flavoprotein 2, mitochondrial OS=Lolium multiflorum OX=4521 GN=QYE76_014846 PE=3 SV=1	37.1	6.92	■	417	High	0.002	3.919	61	4	2	2	5	3.72852e+06
A0AAD8SX64	Protein ROOT HAIR DEFECTIVE 3 homolog OS=Lolium multiflorum OX=4521 GN=QYE76_053424 PE=3 SV=1	89.7	5.63	■	444	High	0	7.19	78	3	2	2	2	3.70993e+06
A0AAD8TUQ0	Histone H3 OS=Lolium multiflorum OX=4521 GN=QYE76_009169 PE=3 SV=1	12.1	11.8	■	555	High	0.002	3.617	80	2	2	2	13	3.70326e+06
A0AAD8SER7	Nardilysin OS=Lolium multiflorum OX=4521 GN=QYE76_068078 PE=3 SV=1	117.4	4.92	■	18	High	0	11.454	138	5	3	3	3	3.65647e+06
A0AAD8RLT8	Riboflavin synthase OS=Lolium multiflorum OX=4521 GN=QYE76_002055 PE=4 SV=1	30.3	8.63	■	624	High	0.001	4.482	33	4	2	2	6	3.65164e+06
A0AAD8VN82	Plasma membrane ATPase OS=Lolium multiflorum OX=4521 GN=QYE76_036592 PE=3 SV=1	84.1	6.35	■	287	High	0	9.118	140	6	3	3	3	3.58649e+06
A0AAD8TNL6	ABC transmembrane type-1 domain-containing protein OS=Lolium multiflorum OX=4521 GN=QYE76_047328 PE=4 SV=1	52.4	8.06	■	980	High	0	6.186	45	4	2	2	4	3.55392e+06
A0AAD8R311	threonine--tRNA ligase OS=Lolium multiflorum OX=4521 GN=QYE76_019400 PE=3 SV=1	80.4	6.62	■	37	High	0	6.7	87	4	2	2	3	3.54824e+06
A0AAD8WEF9	Arf-GAP domain-containing protein OS=Lolium multiflorum OX=4521 GN=QYE76_068957 PE=4 SV=1	49	6.73	■	273	High	0	10.603	189	5	3	3	6	3.5198e+06
K6Z7F6	NAD(P)H dehydrogenase (quinone) (Fragment) OS=Phleum pratense OX=15957 PE=2 SV=1	24.5	7.14	■	1017	High	0	10.497	151	4	2	2	11	3.51313e+06
A0AAD8SV73	VAMP-like protein YKT61 OS=Lolium multiflorum OX=4521 GN=QYE76_052753 PE=3 SV=1	23	7.5	■	128	High	0	6.442	108	5	3	3	11	3.5099e+06
A0AAD8TVW9	arginine--tRNA ligase OS=Lolium multiflorum OX=4521 GN=QYE76_009900 PE=3 SV=1	68.6	6.13	■	453	High	0	5.706	66	4	2	2	3	3.45122e+06
A0AAD8T7A4	adenylate kinase OS=Lolium multiflorum OX=4521 GN=QYE76_038059 PE=3 SV=1	31.2	8.32	■	182	High	0.002	2.347	36	4	1	1	3	3.44619e+06
A0AAD8WCC4	Alpha-aminoacylpeptide hydrolase OS=Lolium multiflorum OX=4521 GN=QYE76_069136 PE=3 SV=1	73	8.44	■	360	High	0	17.427	265	16	5	1	7	3.41634e+06
A0AAD8TRS3	Anamorsin homolog OS=Lolium multiflorum OX=4521 GN=QYE76_047450 PE=3 SV=1	35.2	5	■	81	High	0.001	4.433	60	2	1	1	4	3415349
A0AAD8X0J4	Histone H2A OS=Lolium multiflorum OX=4521 GN=QYE76_008708 PE=3 SV=1	16.1	10.81	■	211	High	0.007	1.892	12	1	1	1	6	3.41458e+06
A0AAD8RMU3	Metalloenzyme domain-containing protein OS=Lolium multiflorum OX=4521 GN=QYE76_002015 PE=3 SV=1	52.6	5.59	■	733	High	0	5.227	72	4	2	2	4	3.39515e+06
A0AAD8W9R5	Clp R domain-containing protein OS=Lolium multiflorum OX=4521 GN=QYE76_066288 PE=3 SV=1	108.8	6.62	■	693	High	0	7.458	120	4	2	2	2	3.3823e+06
A0AAD8QTV7	Inosine/uridine-preferring nucleoside hydrolase domain-containing protein OS=Lolium multiflorum OX=4521 GN=QYE76_030736 PE=3 SV=1	35.6	5.66	■	397	High	0	6.158	48	3	2	2	8	3.35301e+06
A0AAD8RKN5	pyridoxal kinase OS=Lolium multiflorum OX=4521 GN=QYE76_000707 PE=3 SV=1	40.5	8.05	■	944	High	0	7.672	101	4	2	2	6	3.35028e+06
A0AAD8X0X4	Aminomethyltransferase OS=Lolium multiflorum OX=4521 GN=QYE76_046261 PE=3 SV=1	44	8.57	■	146	High	0	6.181	93	3	2	2	4	3340820
A0AAD8T309	C2 domain-containing protein OS=Lolium multiflorum OX=4521 GN=QYE76_056277 PE=3 SV=1	70.2	5.47	■	758	High	0	18.8	264	21	4	1	12	3.3326e+06
A0AAD8X3I8	Phosphoglycerate mutase-like protein AT74H OS=Lolium multiflorum OX=4521 GN=QYE76_009401 PE=4 SV=1	37.7	5.06	■	384	High	0	10.84	133	7	2	2	7	3.28046e+06
A0AAD8QUM2	Diacylglycerol kinase OS=Lolium multiflorum OX=4521 GN=QYE76_032884 PE=3 SV=1	56.2	6.52	■	380	High	0.001	4.604	36	2	2	2	5	3239822
A0AAD8WIU2	Gfo/Idh/MocA-like oxidoreductase N-terminal domain-containing protein OS=Lolium multiflorum OX=4521 GN=QYE76_052321 PE=4 SV=1	44.5	6.79	■	1044	High	0	6.83	104	4	2	2	5	3.21515e+06
A0AAD8RR11	aspartate--tRNA ligase OS=Lolium multiflorum OX=4521 GN=QYE76_003889 PE=3 SV=1	60.6	6.48	■	556	High	0.002	3.613	53	2	1	1	2	3195715
A0AAD8UYZ6	Protein FAR1-RELATED SEQUENCE OS=Lolium multiflorum OX=4521 GN=QYE76_008313 PE=3 SV=1	76.9	7.44	■	354	High	0.002	2.479	71	2	1	1	1	3127904
A0AAD8WRX1	Ancestral coatomer element 1 Sec16/Sec31 domain-containing protein OS=Lolium multiflorum OX=4521 GN=QYE76_039137 PE=3 SV=1	123.7	5.3	■	33	High	0	8.106	139	6	2	2	2	3.12385e+06
A0AAD8TUN2	NAD(P)H-hydrate epimerase OS=Lolium multiflorum OX=4521 GN=QYE76_011057 PE=3 SV=1	60.8	7.27	■	558	High	0	7.943	77	4	2	2	4	3.11584e+06
A0AAD8S9Y1	pyridoxal 5'-phosphate synthase (glutamine hydrolyzing) OS=Lolium multiflorum OX=4521 GN=QYE76_065336 PE=3 SV=1	33.3	6.32	■	979	High	0	5.313	102	4	2	2	5	3.05244e+06
A0AAD8QQZ8	ubiquitinyl hydrolase 1 OS=Lolium multiflorum OX=4521 GN=QYE76_030344 PE=4 SV=1	43.5	5.07	■	369	High	0.002	3.626	76	2	1	1	2	3045574
A0AAD8VEL8	PPPDE domain-containing protein OS=Lolium multiflorum OX=4521 GN=QYE76_018811 PE=3 SV=1	29.5	5.86	■	379	High	0.001	4.534	61	3	2	2	6	3.02438e+06
A0AAD8U6D9	Eukaryotic translation initiation factor 3 subunit D OS=Lolium multiflorum OX=4521 GN=QYE76_015420 PE=3 SV=1	65.4	5.66	■	260	High	0.002	2.337	32	2	1	1	2	3006531
A0AAD8W6A4	Costars domain-containing protein OS=Lolium multiflorum OX=4521 GN=QYE76_062598 PE=3 SV=1	14.1	8.03	■	32	High	0	9.574	125	4	2	2	15	2995400
A0AAD8S8S4	Clathrin heavy chain OS=Lolium multiflorum OX=4521 GN=QYE76_065384 PE=3 SV=1	194.1	5.34	■	398	High	0	15.946	202	5	4	4	3	2.96898e+06
A0AAD8QS74	Alpha/beta hydrolase fold-3 domain-containing protein OS=Lolium multiflorum OX=4521 GN=QYE76_031138 PE=4 SV=1	34.9	5.47	■	613	High	0	7.176	157	6	3	3	8	2.96448e+06
E7BXE5	Potassium channel beta subunit OS=Puccinellia tenuiflora OX=240906 GN=KPutB1 PE=2 SV=1	36.6	6.8	■	1011	High	0	6.716	66	3	2	2	5	2.91128e+06
A0AAD8WB86	Peptide-methionine (R)-S-oxide reductase OS=Lolium multiflorum OX=4521 GN=QYE76_067728 PE=3 SV=1	24.6	6.28	■	320	High	0.007	1.894	16	1	1	1	4	2.88893e+06
A0AAD8V9C6	Acyl-coenzyme A oxidase OS=Lolium multiflorum OX=4521 GN=QYE76_017505 PE=3 SV=1	74.3	7.3	■	480	High	0.003	3.27	52	2	1	1	1	2879256
A0AAD8VVY9	Proliferating cell nuclear antigen OS=Lolium multiflorum OX=4521 GN=QYE76_026806 PE=3 SV=1	29.2	4.75	■	729	High	0.001	4.781	49	4	2	2	6	2.86207e+06
A0AAD8X4S7	Alanine--tRNA ligase OS=Lolium multiflorum OX=4521 GN=QYE76_010884 PE=3 SV=1	104.6	5.88	■	203	High	0	8.965	120	4	2	2	3	2.85897e+06
A0AAD8TNC8	Protein RCC2 OS=Lolium multiflorum OX=4521 GN=QYE76_047182 PE=4 SV=1	56.9	8.84	■	619	High	0.007	2.068	44	2	1	1	1	2.84851e+06
A0AAD8U7U3	Cyclic phosphodiesterase OS=Lolium multiflorum OX=4521 GN=QYE76_015890 PE=4 SV=1	20.6	5.06	■	696	High	0	6.782	81	4	2	2	18	2.83907e+06
A0AAD8SH53	UDP-glucuronate decarboxylase OS=Lolium multiflorum OX=4521 GN=QYE76_068953 PE=3 SV=1	38.9	7.23	■	23	High	0	9.582	110	4	3	3	10	2.79249e+06
A0AAD8S1X9	(S)-2-hydroxy-acid oxidase OS=Lolium multiflorum OX=4521 GN=QYE76_061331 PE=3 SV=1	68.9	9.29	■	919	High	0	5.889	64	4	2	2	3	2780054
A0AAD8U4M2	MalT-like TPR region domain-containing protein OS=Lolium multiflorum OX=4521 GN=QYE76_014371 PE=4 SV=1	44.9	6.23	■	442	High	0	12.78	120	4	2	2	6	2.7737e+06
A0AAD8SVG8	S-adenosylmethionine synthase OS=Lolium multiflorum OX=4521 GN=QYE76_052646 PE=3 SV=1	43.2	5.77	■	732	High	0	9.577	78	6	2	1	6	2.76609e+06
A0AAD8WAF1	Lysosomal Pro-X carboxypeptidase OS=Lolium multiflorum OX=4521 GN=QYE76_064909 PE=3 SV=1	57.5	7.62	■	319	High	0.002	3.948	23	4	1	1	2	2.72965e+06
A0AAD8TU23	Single-stranded DNA binding protein Ssb-like OB fold domain-containing protein OS=Lolium multiflorum OX=4521 GN=QYE76_010588 PE=4 SV=1	15.4	9.58	■	1006	High	0.002	2.611	31	2	1	1	5	2.72217e+06
A0AAD8SGQ7	methionine--tRNA ligase OS=Lolium multiflorum OX=4521 GN=QYE76_069651 PE=3 SV=1	89.4	6.79	■	783	High	0.002	2.563	20	2	1	1	1	2.71507e+06
A0AAD8RU62	N-acetyltransferase domain-containing protein OS=Lolium multiflorum OX=4521 GN=QYE76_006158 PE=4 SV=1	17.8	7.37	■	216	High	0.001	4.68	47	2	1	1	7	2.71361e+06
A0AAD8SI85	Glucosidase II subunit alpha OS=Lolium multiflorum OX=4521 GN=QYE76_069686 PE=3 SV=1	102.9	5.99	■	495	High	0	10.862	123	5	3	3	4	2.69603e+06
A0AAD8RPL5	Pyruvate kinase OS=Lolium multiflorum OX=4521 GN=QYE76_003144 PE=3 SV=1	57.5	6.67	■	616	High	0	5.308	41	2	1	1	2	2685714
A0AAD8VE74	Thiaminase-2/PQQC domain-containing protein OS=Lolium multiflorum OX=4521 GN=QYE76_016515 PE=4 SV=1	68.3	6.18	■	971	High	0	5.61	87	4	2	2	3	2.67369e+06
A0AAD8WQZ6	Pectate lyase OS=Lolium multiflorum OX=4521 GN=QYE76_038490 PE=3 SV=1	41.4	7.24	■	839	High	0	5.527	96	4	2	2	5	2647088
A0AAD8T7G1	tyrosine--tRNA ligase OS=Lolium multiflorum OX=4521 GN=QYE76_059068 PE=3 SV=1	42.9	5.85	■	94	High	0.001	4.538	43	2	1	1	3	2.62118e+06
A0AAD8VGY2	Heparanase-like protein 3 OS=Lolium multiflorum OX=4521 GN=QYE76_028206 PE=3 SV=1	57.1	8.65	■	726	High	0	5.979	55	4	2	2	4	2.61549e+06
A0AAD8W2E3	Pseudouridine-5'-phosphate glycosidase OS=Lolium multiflorum OX=4521 GN=QYE76_004376 PE=3 SV=1	33.1	8.27	■	455	High	0	6.837	71	4	2	2	7	2.60598e+06
A0AAD8QYF0	ATP synthase 24 kDa subunit, mitochondrial OS=Lolium multiflorum OX=4521 GN=QYE76_035118 PE=4 SV=1	47.8	9.06	■	1012	High	0.002	4.136	64	2	1	1	2	2.54883e+06
A0AAD8X9C1	threonine synthase OS=Lolium multiflorum OX=4521 GN=QYE76_015594 PE=3 SV=1	57.2	8.09	■	684	High	0	7.942	124	3	2	2	4	2.53652e+06
A0AAD8W4C2	HotDog ACOT-type domain-containing protein OS=Lolium multiflorum OX=4521 GN=QYE76_006703 PE=3 SV=1	55.8	7.01	■	808	High	0	6.169	97	3	2	2	4	2.53328e+06
A0AAD8QNL8	phosphoribosylglycinamide formyltransferase 1 OS=Lolium multiflorum OX=4521 GN=QYE76_029868 PE=3 SV=1	30.5	9.38	■	828	High	0	8.988	97	4	2	2	8	2.48165e+06
A0AAD8WB54	SWIM-type domain-containing protein OS=Lolium multiflorum OX=4521 GN=QYE76_065569 PE=3 SV=1	207.1	7.02	■	625	High	0.002	3.188	52	2	1	1	1	2.47965e+06
A0AAD8TCG9	DUF2470 domain-containing protein OS=Lolium multiflorum OX=4521 GN=QYE76_040175 PE=4 SV=1	37.3	8.94	■	658	High	0.002	2.613	33	2	1	1	2	2.4628e+06
A0AAD8RW83	alpha-L-fucosidase OS=Lolium multiflorum OX=4521 GN=QYE76_006663 PE=3 SV=1	52.6	6.84	■	762	High	0	8.144	110	2	2	2	5	2.45729e+06
A0AAD8WZJ4	LIM zinc-binding domain-containing protein OS=Lolium multiflorum OX=4521 GN=QYE76_045179 PE=4 SV=1	15.3	8.22	■	972	High	0.002	3.565	50	3	2	2	11	2.44714e+06
A0AAD8SRC1	SHSP domain-containing protein OS=Lolium multiflorum OX=4521 GN=QYE76_050250 PE=3 SV=1	17.4	5.73	■	14	High	0	6.47	108	4	2	2	13	2.41885e+06
Q3I0N4	Hsp17.2 OS=Dactylis glomerata OX=4509 PE=2 SV=1	17.2	5.47	■	14	High	0	6.47	108	4	2	2	13	2.41885e+06
A0A2H4MR32	Heat shock protein 17.8 OS=Festuca arundinacea OX=4606 GN=HSP17.8 PE=2 SV=1	17.8	6.6	■	14	High	0	6.47	108	4	2	2	12	2.41885e+06
A0AAD8QNI2	Nucleoside phosphorylase domain-containing protein OS=Lolium multiflorum OX=4521 GN=QYE76_028022 PE=4 SV=1	27.3	4.94	■	140	High	0	15.337	86	4	2	2	17	2.41689e+06
A0AAD8S8P4	non-reducing end alpha-L-arabinofuranosidase OS=Lolium multiflorum OX=4521 GN=QYE76_065140 PE=3 SV=1	72	5.44	■	420	High	0	6.333	92	4	2	2	3	2.41673e+06
A4KA31	Profilin-4 OS=Phleum pratense OX=15957 PE=1 SV=1	14.2	5.43	■	852	High	0	86.03	384	128	6	1	58	2404613
A0AAD8WHX9	Phospholipase/carboxylesterase/thioesterase domain-containing protein OS=Lolium multiflorum OX=4521 GN=QYE76_050555 PE=4 SV=1	26.9	6.71	■	615	High	0	6.933	68	3	2	2	7	2.40395e+06
A0AAD8R868	Fumarylacetoacetase OS=Lolium multiflorum OX=4521 GN=QYE76_021323 PE=3 SV=1	46.6	5.8	■	317	High	0	7.567	78	4	2	2	6	2.37796e+06
A0AAD8SYZ1	Glycosyltransferase OS=Lolium multiflorum OX=4521 GN=QYE76_055072 PE=3 SV=1	54.1	6.11	■	34	High	0	6.725	77	4	2	2	3	2361960
A0AAD8TAE9	Xylose isomerase OS=Lolium multiflorum OX=4521 GN=QYE76_038931 PE=3 SV=1	53.5	5.49	■	383	High	0	5.967	76	2	1	1	3	2.32909e+06
A0AAD8WAH2	Alpha-carbonic anhydrase domain-containing protein OS=Lolium multiflorum OX=4521 GN=QYE76_064969 PE=4 SV=1	20.8	9.6	■	917	High	0.002	2.944	53	3	1	1	4	2313716
A0AAD8RW99	inositol-1,3,4-trisphosphate 5/6-kinase OS=Lolium multiflorum OX=4521 GN=QYE76_006693 PE=3 SV=1	55.5	5.57	■	126	High	0	5.82	82	3	2	2	4	2.29803e+06
A0AAD8T5N7	Diphosphomevalonate decarboxylase OS=Lolium multiflorum OX=4521 GN=QYE76_058555 PE=3 SV=1	45.9	6.55	■	821	High	0	10.888	106	4	2	2	6	2287033
A0AAD8TWZ0	Hypoxanthine phosphoribosyltransferase OS=Lolium multiflorum OX=4521 GN=QYE76_010324 PE=3 SV=1	21	5.44	■	885	High	0	6.33	98	2	1	1	7	2.27926e+06
A0AAD8R6F3	Calnexin OS=Lolium multiflorum OX=4521 GN=QYE76_020124 PE=3 SV=1	59.9	4.82	■	574	High	0	6.391	65	6	3	3	5	2.27592e+06
A0AAD8SH03	Oxysterol-binding protein OS=Lolium multiflorum OX=4521 GN=QYE76_069056 PE=4 SV=1	52.1	5.3	■	567	High	0	6.068	94	3	2	2	4	2260527
A0AAD8Q3B2	Rho GTPase activation protein (RhoGAP) with PH domain OS=Lolium multiflorum OX=4521 GN=QYE76_008107 PE=4 SV=1	90	5.17	■	599	High	0.002	2.336	57	2	1	1	1	2.25946e+06
A0AAD8RH56	Peptidase M16C associated domain-containing protein OS=Lolium multiflorum OX=4521 GN=QYE76_025569 PE=4 SV=1	120.7	5.55	■	962	High	0	9.514	150	6	3	3	3	2.24781e+06
A0A2P1JP51	Glutamine synthetase OS=Poa pratensis OX=4545 GN=GS1 PE=2 SV=1	39.1	5.58	■	774	High	0	5.249	54	4	2	2	5	2246076
A0AAD8WQJ4	Protein transport protein Sec24-like OS=Lolium multiflorum OX=4521 GN=QYE76_037828 PE=3 SV=1	120.2	7.97	■	557	High	0.001	4.556	25	3	2	2	2	2.24197e+06
A0AAD8TD55	Chalcone--flavanone isomerase OS=Lolium multiflorum OX=4521 GN=QYE76_040535 PE=3 SV=1	29.3	9.2	■	136	High	0.008	1.852	29	2	1	1	3	2.21311e+06
A0AAD8RGB1	glutamine--tRNA ligase OS=Lolium multiflorum OX=4521 GN=QYE76_025191 PE=3 SV=1	90	6.62	■	591	High	0.002	2.273	38	2	1	1	1	2.2036e+06
A0AAD8SJU1	Alpha-mannosidase OS=Lolium multiflorum OX=4521 GN=QYE76_070688 PE=3 SV=1	114.2	6.1	■	524	High	0	6.034	62	3	2	2	2	2.17999e+06
A0AAD8VZ67	tryptophan--tRNA ligase OS=Lolium multiflorum OX=4521 GN=QYE76_002054 PE=3 SV=1	45.2	6.57	■	62	High	0.002	3.111	51	2	1	1	2	2.17049e+06
A0AAD8VUD7	Glycolipid transfer protein domain-containing protein OS=Lolium multiflorum OX=4521 GN=QYE76_023733 PE=4 SV=1	22.6	6.68	■	894	High	0.002	3.417	41	2	1	1	4	2.16607e+06
A0AAD8WKY5	Transcription factor Pur-alpha 1 OS=Lolium multiflorum OX=4521 GN=QYE76_052322 PE=3 SV=1	33.8	5.88	■	737	High	0	8.626	94	2	1	1	6	2.14906e+06
A0AAD8WGV4	pyridoxal 5'-phosphate synthase OS=Lolium multiflorum OX=4521 GN=QYE76_071477 PE=4 SV=1	22.3	5.85	■	307	High	0	8.918	93	2	1	1	8	2.14615e+06
A0A0D5BGB4	aldehyde dehydrogenase (NAD(+)) OS=Lolium perenne OX=4522 GN=ALDH7 PE=2 SV=1	54.1	5.94	■	895	High	0	8.512	65	3	2	2	5	2.12425e+06
A0AAD8WY63	coproporphyrinogen oxidase OS=Lolium multiflorum OX=4521 GN=QYE76_046215 PE=3 SV=1	42.7	6.95	■	957	High	0.002	3.751	57	2	1	1	3	2.11925e+06
A0AAD8QFD0	SIT4 phosphatase-associated family protein OS=Lolium multiflorum OX=4521 GN=QYE76_048252 PE=3 SV=1	88.6	4.45	■	56	High	0	6.373	69	4	2	2	2	2.0748e+06
A0AAD8SIL8	Cupin type-2 domain-containing protein OS=Lolium multiflorum OX=4521 GN=QYE76_070810 PE=4 SV=1	33.6	5.31	■	314	High	0.002	3.692	56	2	1	1	3	2.05921e+06
A0AAD8Q8U4	CCHC-type domain-containing protein OS=Lolium multiflorum OX=4521 GN=QYE76_018745 PE=4 SV=1	144.3	7.78	■	314	High	0.002	3.692	56	2	1	1	1	2.05921e+06
A0AAD8S7H4	Shikimate kinase family protein OS=Lolium multiflorum OX=4521 GN=QYE76_063988 PE=3 SV=1	29.6	6.14	■	541	High	0.002	3.479	56	2	1	1	3	2.04151e+06
A0AAD8TR92	Coatomer subunit epsilon OS=Lolium multiflorum OX=4521 GN=QYE76_047929 PE=3 SV=1	31.6	5.35	■	728	High	0	14.34	189	6	3	3	13	2.03479e+06
A0AAD8WQI9	PUA domain-containing protein OS=Lolium multiflorum OX=4521 GN=QYE76_059116 PE=4 SV=1	20.3	7.44	■	611	High	0.002	2.777	23	2	1	1	5	2.00295e+06
A0AAD8VPH6	TF-B3 domain-containing protein OS=Lolium multiflorum OX=4521 GN=QYE76_035933 PE=4 SV=1	30.4	7.94	■	611	High	0.002	2.777	23	2	1	1	3	2.00295e+06
A7K7V9	Betaine aldehyde dehydrogenase (Fragment) OS=Puccinellia chinampoensis OX=428215 GN=BADH PE=2 SV=1	16.3	6.01	■	827	High	0	6.422	71	2	1	1	8	1.98538e+06
A0AAD8QFP5	NADH:ubiquinone oxidoreductase 30kDa subunit domain-containing protein OS=Lolium multiflorum OX=4521 GN=QYE76_032490 PE=3 SV=1	22.6	8.03	■	832	High	0.001	4.438	68	1	1	1	5	1.93852e+06
A0AAD8T9I2	EGF-like calcium-binding domain-containing protein OS=Lolium multiflorum OX=4521 GN=QYE76_038726 PE=3 SV=1	70	6.16	■	928	High	0.002	2.435	52	2	1	1	1	1.90895e+06
A0AAD8QJW5	Pre-mRNA-processing factor 19 OS=Lolium multiflorum OX=4521 GN=QYE76_007654 PE=3 SV=1	57.7	6.65	■	439	High	0.002	2.626	22	2	1	1	2	1.88228e+06
A0AAD8W6H7	ACB domain-containing protein OS=Lolium multiflorum OX=4521 GN=QYE76_060407 PE=3 SV=1	71.8	5.3	■	221	High	0.002	3.051	50	3	2	2	2	1.88137e+06
A0AAD8TCG6	Protein CHROMATIN REMODELING 4 OS=Lolium multiflorum OX=4521 GN=QYE76_041223 PE=3 SV=1	251.2	7.09	■	122	High	0.008	1.807	38	2	1	1	0	1.86099e+06
K6ZY75	Heat shock protein 70 (Fragment) OS=Phleum pratense OX=15957 PE=2 SV=1	11.5	8.37	■	501	High	0	28.654	327	16	5	1	52	1860331
A0AAD8WV79	PdxS/SNZ N-terminal domain-containing protein OS=Lolium multiflorum OX=4521 GN=QYE76_043050 PE=3 SV=1	29.1	5.88	■	817	High	0.002	4.155	57	2	1	1	5	1.85313e+06
A0AAD8QKY3	GRAM domain-containing protein OS=Lolium multiflorum OX=4521 GN=QYE76_017452 PE=3 SV=1	28	7.94	■	633	High	0.002	3.143	42	2	1	1	4	1.85018e+06
A0AAD8WK32	shikimate dehydrogenase (NADP(+)) OS=Lolium multiflorum OX=4521 GN=QYE76_053075 PE=3 SV=1	54.5	5.69	■	618	High	0	6.749	108	2	1	1	3	1.84108e+06
A0AAD8R1C2	NADH dehydrogenase [ubiquinone] 1 beta subcomplex subunit 9 OS=Lolium multiflorum OX=4521 GN=QYE76_035307 PE=3 SV=1	16.7	9.77	■	2	High	0.001	4.676	52	2	1	1	7	1.83466e+06
A0AAD8TW73	Scaffold protein Nfu/NifU N-terminal domain-containing protein OS=Lolium multiflorum OX=4521 GN=QYE76_010065 PE=3 SV=1	29.3	5.27	■	651	High	0.002	3.78	41	2	1	1	4	1.8326e+06
A0AAD8SVE5	Phosphoribosyl-AMP cyclohydrolase domain-containing protein OS=Lolium multiflorum OX=4521 GN=QYE76_052455 PE=3 SV=1	32.8	7.78	■	514	High	0	4.97	78	2	1	1	3	1.81967e+06
A0AAD8X0R1	acetylornithine transaminase OS=Lolium multiflorum OX=4521 GN=QYE76_009220 PE=3 SV=1	48.5	7.37	■	290	High	0.002	3.561	49	3	2	2	4	1.81725e+06
A0AAD8WBB4	Protein transport protein SEC23 OS=Lolium multiflorum OX=4521 GN=QYE76_067040 PE=3 SV=1	85.8	6.02	■	712	High	0	5.979	79	2	2	2	3	1.8089e+06
A0AAD8VY85	Small ribosomal subunit protein uS7c OS=Lolium multiflorum OX=4521 GN=QYE76_000298 PE=3 SV=1	22.2	9.8	■	382	High	0	6.536	107	3	2	2	11	1.79926e+06
A0AAD8QJU0	Cytochrome c oxidase subunit Vb OS=Lolium multiflorum OX=4521 GN=QYE76_027821 PE=4 SV=1	20.4	6.27	■	26	High	0.002	3.793	42	1	1	1	5	1.79194e+06
A0AAD8W452	PCI domain-containing protein OS=Lolium multiflorum OX=4521 GN=QYE76_007274 PE=3 SV=1	55.7	8.19	■	195	High	0	8.593	113	4	3	3	5	1.7898e+06
A0AAD8S549	3,4-dihydroxy-2-butanone kinase OS=Lolium multiflorum OX=4521 GN=QYE76_062355 PE=4 SV=1	61.7	5.41	■	988	High	0.002	4.078	72	4	2	2	3	1.76604e+06
A0AAD8WTK8	Autophagy-related protein OS=Lolium multiflorum OX=4521 GN=QYE76_041023 PE=3 SV=1	13.6	8.29	■	593	High	0.007	2.076	31	2	1	1	6	1.74969e+06
A0AAD8WB49	Splicing factor U2af large subunit OS=Lolium multiflorum OX=4521 GN=QYE76_065554 PE=3 SV=1	60.4	7.71	■	165	High	0.007	1.964	34	2	1	1	2	1.70722e+06
A0A915VML3	NEDD8-activating enzyme E1 regulatory subunit OS=Lolium multiflorum OX=4521 GN=NEDD8-AXR1-like PE=2 SV=1	59.3	5.4	■	646	High	0	5.423	43	3	2	2	3	1.67011e+06
A0AAD8SN74	Dipeptide epimerase OS=Lolium multiflorum OX=4521 GN=QYE76_048731 PE=3 SV=1	46.3	6.46	■	456	High	0	4.979	72	3	2	2	4	1668432
A0AAD8SMP3	Mandelate racemase/muconate lactonizing enzyme C-terminal domain-containing protein OS=Lolium multiflorum OX=4521 GN=QYE76_048699 PE=4 SV=1	24.9	7.46	■	456	High	0	4.979	72	3	2	2	8	1668432
A0AAD8TT51	asparagine--tRNA ligase OS=Lolium multiflorum OX=4521 GN=QYE76_009423 PE=3 SV=1	62.8	6.29	■	878	High	0.002	3.215	59	2	1	1	2	1663813
A0AAD8WTC3	SUEL-type lectin domain-containing protein OS=Lolium multiflorum OX=4521 GN=QYE76_015397 PE=4 SV=1	20.3	8.09	■	106	High	0.001	4.552	15	1	1	1	7	1.66314e+06
A0AAD8X240	4-coumarate--CoA ligase OS=Lolium multiflorum OX=4521 GN=QYE76_047581 PE=3 SV=1	55.8	6.38	■	437	High	0.002	3.027	55	3	1	1	2	1.65104e+06
A0AAD8SVS3	Ubiquitin carboxyl-terminal hydrolase OS=Lolium multiflorum OX=4521 GN=QYE76_053316 PE=3 SV=1	53.2	6.16	■	502	High	0.002	3.036	45	2	1	1	2	1.6241e+06
A0AAD8TSI6	UDP-N-acetylglucosamine pyrophosphorylase OS=Lolium multiflorum OX=4521 GN=QYE76_047800 PE=4 SV=1	54.7	6.74	■	711	High	0.002	2.522	45	2	1	1	2	1.62132e+06
A0AAD8QXY8	UDP-N-acetylglucosamine diphosphorylase OS=Lolium multiflorum OX=4521 GN=QYE76_033017 PE=4 SV=1	54	6.65	■	711	High	0.002	2.522	45	2	1	1	2	1.62132e+06
A0AAD8RVB2	Anion-transporting ATPase-like domain-containing protein OS=Lolium multiflorum OX=4521 GN=QYE76_006736 PE=3 SV=1	40.5	4.98	■	222	High	0.002	3.732	55	4	2	2	4	1.60854e+06
A0AAD8WIT9	histidinol-phosphatase OS=Lolium multiflorum OX=4521 GN=QYE76_052306 PE=3 SV=1	36.8	6.13	■	488	High	0	6.348	62	2	1	1	5	1.60071e+06
A0AAD8VQ95	PLD phosphodiesterase domain-containing protein OS=Lolium multiflorum OX=4521 GN=QYE76_036576 PE=4 SV=1	52.4	7.44	■	143	High	0.002	2.753	65	3	2	2	3	1.59606e+06
A0AAD8TT33	methionine S-methyltransferase OS=Lolium multiflorum OX=4521 GN=QYE76_008511 PE=3 SV=1	121.5	5.74	■	807	High	0.007	2.065	22	2	1	1	1	1.57686e+06
A0AAD8SWG3	NECAP PHear domain-containing protein OS=Lolium multiflorum OX=4521 GN=QYE76_053782 PE=4 SV=1	34	4.96	■	629	High	0.002	2.558	31	2	1	1	3	1.57545e+06
A0AAD8X014	Oryzain beta chain OS=Lolium multiflorum OX=4521 GN=QYE76_047267 PE=3 SV=1	50.3	5.45	■	111	High	0	14.54	117	3	2	2	7	1.5524e+06
A0AAD8WK86	PITH domain-containing protein OS=Lolium multiflorum OX=4521 GN=QYE76_053240 PE=3 SV=1	123	5.12	■	893	High	0	6.455	80	2	1	1	1	1.55069e+06
A0AAD8SF63	GST N-terminal domain-containing protein OS=Lolium multiflorum OX=4521 GN=QYE76_068856 PE=4 SV=1	27.1	5.94	■	934	High	0	4.898	58	4	2	2	6	1.54458e+06
S5VE97	Pyrroline-5-carboxylate reductase OS=Lolium perenne OX=4522 GN=P5CR PE=2 SV=1	28.8	8.79	■	427	High	0.001	4.334	49	1	1	1	5	1.52329e+06
A0AAD8WNX3	cytidine deaminase OS=Lolium multiflorum OX=4521 GN=QYE76_054874 PE=3 SV=1	32.1	5.07	■	454	High	0.007	1.991	17	1	1	1	2	1.4956e+06
A0AAD8VFH6	ATP-grasp domain-containing protein OS=Lolium multiflorum OX=4521 GN=QYE76_028117 PE=3 SV=1	42.8	5.74	■	485	High	0.001	4.671	64	1	1	1	3	1.48661e+06
A0AAD8VTX8	Cytochrome b-c1 complex subunit Rieske, mitochondrial OS=Lolium multiflorum OX=4521 GN=QYE76_022607 PE=3 SV=1	29.4	8.73	■	304	High	0.002	3.909	83	2	1	1	4	1.45148e+06
A0AAD8QET4	dihydrolipoyllysine-residue succinyltransferase OS=Lolium multiflorum OX=4521 GN=QYE76_027197 PE=3 SV=1	48	8.88	■	622	High	0.001	4.39	76	3	2	2	3	1.43868e+06
A0AAD8XA16	Guanine nucleotide-binding protein subunit beta-like protein A OS=Lolium multiflorum OX=4521 GN=QYE76_015641 PE=3 SV=1	36.2	6.61	■	300	High	0.002	4.188	45	2	1	1	3	1.42941e+06
A0AAD8WKV0	leucine--tRNA ligase OS=Lolium multiflorum OX=4521 GN=QYE76_051769 PE=4 SV=1	103.9	6.35	■	327	High	0	4.95	30	2	1	1	1	1.40557e+06
A0AAD8TJG9	Sm domain-containing protein OS=Lolium multiflorum OX=4521 GN=QYE76_043685 PE=3 SV=1	10.2	9.07	■	899	High	0.002	2.249	18	2	1	1	7	1.39842e+06
A0AAD8SIF1	26S proteasome regulatory subunit RPN10 OS=Lolium multiflorum OX=4521 GN=QYE76_069345 PE=3 SV=1	42.7	4.58	■	305	High	0.002	2.975	36	1	1	1	3	1.38114e+06
A0AAD8VGE4	DUF985 domain-containing protein OS=Lolium multiflorum OX=4521 GN=QYE76_027473 PE=4 SV=1	21.7	5.12	■	326	High	0	5.394	51	2	1	1	7	1.36461e+06
A0AAD8TW45	TRAF-type domain-containing protein OS=Lolium multiflorum OX=4521 GN=QYE76_010724 PE=4 SV=1	39.7	5.31	■	848	High	0.002	3.173	33	2	1	1	3	1.34245e+06
A0AAD8SZD8	glutamate synthase (NADH) OS=Lolium multiflorum OX=4521 GN=QYE76_054594 PE=3 SV=1	235.6	7.18	■	539	High	0.001	4.768	62	2	1	1	1	1.33287e+06
A0AAD8SWR8	Signal recognition particle subunit SRP68 OS=Lolium multiflorum OX=4521 GN=QYE76_053489 PE=3 SV=1	68.5	8.82	■	387	High	0.002	2.34	32	1	1	1	1	1.3284e+06
A0AAD8SE12	Hydroxyisourate hydrolase OS=Lolium multiflorum OX=4521 GN=QYE76_067511 PE=4 SV=1	33.4	6.96	■	231	High	0.007	1.955	30	1	1	1	2	1.31857e+06
A0AAD8TJV2	6,7-dimethyl-8-ribityllumazine synthase OS=Lolium multiflorum OX=4521 GN=QYE76_044798 PE=3 SV=1	22.5	9.32	■	769	High	0	5.469	56	1	1	1	5	1.31521e+06
H6BDC9	Hsc70-interacting protein (Fragment) OS=Lolium perenne OX=4522 PE=2 SV=1	8.9	9.04	■	373	High	0	7.012	77	4	2	2	28	1.30963e+06
A0AAD8TFT4	Phosphoacetylglucosamine mutase OS=Lolium multiflorum OX=4521 GN=QYE76_042963 PE=3 SV=1	60.1	5.45	■	545	High	0.002	2.358	16	1	1	1	1	1.29403e+06
H6WQE1	2-oxoadipate dioxygenase/decarboxylase (Fragment) OS=Lolium perenne OX=4522 PE=2 SV=1	17.9	5.4	■	795	High	0.007	1.917	25	2	1	1	5	1.25797e+06
A0AAD8R0A9	T-complex protein 1 subunit gamma OS=Lolium multiflorum OX=4521 GN=QYE76_034051 PE=3 SV=1	60.8	6.49	■	863	High	0.002	3.326	60	2	1	1	1	1.25014e+06
A0AAD8W151	2Fe-2S ferredoxin-type domain-containing protein OS=Lolium multiflorum OX=4521 GN=QYE76_005412 PE=4 SV=1	19.3	4.74	■	215	High	0.007	2.032	22	2	1	1	4	1.22393e+06
A0AAD8VV08	Large ribosomal subunit protein eL14 domain-containing protein OS=Lolium multiflorum OX=4521 GN=QYE76_023732 PE=3 SV=1	15.4	10.2	■	157	High	0.007	2.161	43	1	1	1	7	1.22261e+06
A0AAD8U292	PHD finger protein ALFIN-LIKE OS=Lolium multiflorum OX=4521 GN=QYE76_013126 PE=3 SV=1	29.4	6.06	■	123	High	0.002	2.487	30	2	1	1	3	1.2085e+06
A0AAD8SQG0	Fe2OG dioxygenase domain-containing protein OS=Lolium multiflorum OX=4521 GN=QYE76_050188 PE=3 SV=1	37.6	5.05	■	575	High	0.002	2.607	15	2	1	1	4	1.20398e+06
A0AAD8QRW1	Protein MEMO1 OS=Lolium multiflorum OX=4521 GN=QYE76_030988 PE=3 SV=1	33.3	6.23	■	723	High	0.002	4.039	25	2	1	1	5	1.20325e+06
A0AAD8RR77	Macrophage migration inhibitory factor OS=Lolium multiflorum OX=4521 GN=QYE76_003692 PE=3 SV=1	9	9.77	■	820	High	0.002	3.383	11	2	1	1	15	1.18235e+06
A0AAD8T903	oxoglutarate dehydrogenase (succinyl-transferring) OS=Lolium multiflorum OX=4521 GN=QYE76_038485 PE=3 SV=1	114.4	7.08	■	888	High	0	14.124	191	11	5	1	4	1.15848e+06
A0AAD8S6E3	Serpin domain-containing protein OS=Lolium multiflorum OX=4521 GN=QYE76_063834 PE=3 SV=1	43.4	5.66	■	819	High	0.002	3.16	28	1	1	1	2	1.14127e+06
A0AAD8UV36	Diaminopimelate decarboxylase OS=Lolium multiflorum OX=4521 GN=QYE76_005015 PE=3 SV=1	53.2	6.8	■	428	High	0.002	2.768	56	2	1	1	2	1.13123e+06
A0AAD8SGR9	S1 motif domain-containing protein OS=Lolium multiflorum OX=4521 GN=QYE76_068682 PE=3 SV=1	35.8	5.66	■	606	High	0.002	3.182	39	2	1	1	3	1.12318e+06
A0AAD8RWK2	3-dehydroquinate synthase OS=Lolium multiflorum OX=4521 GN=QYE76_007410 PE=3 SV=1	46.8	7.66	■	592	High	0.002	4.204	35	2	1	1	3	1.09359e+06
A0AAD8W2R3	Ubiquitin receptor RAD23 OS=Lolium multiflorum OX=4521 GN=QYE76_005008 PE=3 SV=1	42	4.48	■	236	High	0.002	2.633	43	2	1	1	2	1.0758e+06
D2E9R5	Activator of 90 kDa heat shock protein ATPase OS=Dactylis glomerata OX=4509 PE=2 SV=1	23.6	5.17	■	54	High	0.002	3.352	60	2	1	1	5	1.06112e+06
A0AAD8VJA7	aspartate carbamoyltransferase OS=Lolium multiflorum OX=4521 GN=QYE76_032347 PE=3 SV=1	39.5	7.62	■	49	High	0	6.702	68	2	1	1	3	1.06035e+06
A0AAD8X2V5	Inosine triphosphate pyrophosphatase OS=Lolium multiflorum OX=4521 GN=QYE76_011273 PE=3 SV=1	22	5.96	■	435	High	0.001	4.499	60	2	1	1	7	1.04292e+06
A0AAD8W9A9	Alkaline/neutral invertase OS=Lolium multiflorum OX=4521 GN=QYE76_064655 PE=3 SV=1	63.2	6.71	■	279	High	0	6.819	80	2	1	1	3	1.03636e+06
A0AAD8X6M5	ARM repeat superfamily protein OS=Lolium multiflorum OX=4521 GN=QYE76_015700 PE=4 SV=1	57.5	5.31	■	749	High	0.007	1.881	29	1	1	1	2	1.03417e+06
A0AAD8QNK8	Acyl-[acyl-carrier-protein] desaturase OS=Lolium multiflorum OX=4521 GN=QYE76_027946 PE=3 SV=1	44.8	7.09	■	861	High	0.001	4.719	47	3	2	2	5	1.03352e+06
A0AAD8VNC2	Acid phosphatase 1 OS=Lolium multiflorum OX=4521 GN=QYE76_034461 PE=3 SV=1	31.3	4.94	■	365	High	0.002	3.344	23	2	1	1	3	1.01889e+06
A0AAD8WYM7	glycerol kinase OS=Lolium multiflorum OX=4521 GN=QYE76_046740 PE=3 SV=1	57	5.38	■	1020	High	0.002	2.256	41	1	1	1	2	1.01488e+06
A0AAD8RF41	Small nuclear ribonucleoprotein Sm D3 OS=Lolium multiflorum OX=4521 GN=QYE76_023771 PE=3 SV=1	22.2	10.14	■	169	High	0.007	1.897	28	1	1	1	5	1.00871e+06
A0AAD8U2A4	Inositol-tetrakisphosphate 1-kinase OS=Lolium multiflorum OX=4521 GN=QYE76_013042 PE=3 SV=1	38.1	6.6	■	854	High	0.001	4.64	45	1	1	1	4	998384
A0AAD8VPY8	Mitogen-activated protein kinase OS=Lolium multiflorum OX=4521 GN=QYE76_020371 PE=3 SV=1	42.2	7.14	■	835	High	0.007	2.115	25	1	1	1	2	982029
A0AAD8SE43	ABC transporter domain-containing protein OS=Lolium multiflorum OX=4521 GN=QYE76_067212 PE=4 SV=1	78	6.76	■	973	High	0.001	4.798	49	2	1	1	2	958752
A0AAD8R6J9	hydroxymethylbilane synthase OS=Lolium multiflorum OX=4521 GN=QYE76_020779 PE=3 SV=1	38	7.37	■	368	High	0.007	2.12	48	2	1	1	5	945878
A0AAD8RIL1	GAE domain-containing protein OS=Lolium multiflorum OX=4521 GN=QYE76_026828 PE=4 SV=1	121.1	8.16	■	451	High	0.001	4.694	68	2	1	1	1	937258
A0AAD8W5V0	40S ribosomal protein S26 OS=Lolium multiflorum OX=4521 GN=QYE76_060890 PE=3 SV=1	15.4	11.03	■	64	High	0.002	2.472	43	1	1	1	6	922948
A0AAD8RZA9	Nascent polypeptide-associated complex subunit beta OS=Lolium multiflorum OX=4521 GN=QYE76_060085 PE=3 SV=1	19	9.45	■	166	High	0.002	3.077	39	1	1	1	11	917938
A0AAD8T5C0	Strictosidine synthase conserved region domain-containing protein OS=Lolium multiflorum OX=4521 GN=QYE76_058521 PE=3 SV=1	35.7	6.42	■	720	High	0.007	2.019	25	2	1	1	4	910399
A0AAD8PH56	Putative gamma-glutamylcyclotransferase OS=Lolium multiflorum OX=4521 GN=QYE76_018266 PE=4 SV=1	20.4	4.74	■	653	High	0.001	4.685	58	2	1	1	8	907926
A0AAD8WRD2	Transposase (Putative), gypsy type OS=Lolium multiflorum OX=4521 GN=QYE76_038955 PE=4 SV=1	112.9	7.44	■	82	High	0.008	1.792	22	2	1	1	1	885663
A0AAD8W0V5	ATP-dependent 6-phosphofructokinase OS=Lolium multiflorum OX=4521 GN=PFK PE=3 SV=1	58.1	8.03	■	477	High	0.002	2.734	32	1	1	1	2	874938
A0AAD8SM23	Hydroxymethylglutaryl-CoA synthase OS=Lolium multiflorum OX=4521 GN=QYE76_071412 PE=3 SV=1	51.4	6.34	■	483	High	0.002	2.964	51	1	1	1	2	866962
A0AAD8VDZ1	CBS domain-containing protein OS=Lolium multiflorum OX=4521 GN=QYE76_048250 PE=4 SV=1	50.1	5.14	■	779	High	0.002	3.24	45	1	1	1	3	863055
A0AAD8R6V3	Succinate-semialdehyde dehydrogenase OS=Lolium multiflorum OX=4521 GN=QYE76_020893 PE=3 SV=1	55.8	7.9	■	896	High	0.002	2.854	33	1	1	1	2	859555
A0AAD8U2X4	1-(5-phosphoribosyl)-5-[(5-phosphoribosylamino)methylideneamino] imidazole-4-carboxamide isomerase, chloroplastic OS=Lolium multiflorum OX=4521 GN=QYE76_013400 PE=3 SV=1	33.1	7.14	■	997	High	0.002	3.811	41	2	1	1	3	848320
A0AAD8WD84	mRNA cap-binding protein OS=Lolium multiflorum OX=4521 GN=QYE76_069140 PE=3 SV=1	26.5	6.24	■	743	High	0.002	3.149	41	2	1	1	4	847974
A0AAD8TZ23	riboflavin kinase OS=Lolium multiflorum OX=4521 GN=QYE76_011401 PE=4 SV=1	43.3	5.5	■	753	High	0.002	3.354	58	2	1	1	3	844784
A0AAD8WA09	Osmotin-like protein OS=Lolium multiflorum OX=4521 GN=QYE76_065465 PE=4 SV=1	22.8	4.73	■	736	High	0.002	3.053	45	2	1	1	5	837661
A0AAD8SLQ9	Enoyl reductase (ER) domain-containing protein OS=Lolium multiflorum OX=4521 GN=QYE76_071894 PE=4 SV=1	34.3	6.39	■	1001	High	0.002	3.418	34	2	1	1	4	837131
A0AAD8X6W0	Vesicle-fusing ATPase OS=Lolium multiflorum OX=4521 GN=QYE76_015955 PE=3 SV=1	78.7	6.07	■	991	High	0.002	3.693	36	1	1	1	1	835636
A0AAD8RLZ8	TATA-binding protein interacting (TIP20) domain-containing protein OS=Lolium multiflorum OX=4521 GN=QYE76_000922 PE=3 SV=1	134.1	6.24	■	554	High	0	5.299	66	1	1	1	1	822604
A0AAD8QPR3	glycine--tRNA ligase OS=Lolium multiflorum OX=4521 GN=QYE76_030349 PE=3 SV=1	76.4	6.46	■	227	High	0.007	2.139	31	2	1	1	1	804297
A0AAD8QJU4	serine--tRNA ligase OS=Lolium multiflorum OX=4521 GN=QYE76_007674 PE=4 SV=1	51.4	6.32	■	337	High	0.002	2.721	39	2	1	1	2	798269
A0AAD8RKH5	GTP-binding protein SAR1A OS=Lolium multiflorum OX=4521 GN=QYE76_001808 PE=3 SV=1	22	7.47	■	187	High	0.007	2.027	20	1	1	1	7	795650
A0AAD8SQT8	CYTH domain-containing protein OS=Lolium multiflorum OX=4521 GN=QYE76_049950 PE=4 SV=1	23.2	5.24	■	114	High	0.002	2.589	32	1	1	1	6	780249
A0AAD8WBS4	Argininosuccinate lyase OS=Lolium multiflorum OX=4521 GN=QYE76_068491 PE=3 SV=1	57.4	6.64	■	752	High	0.002	2.755	36	1	1	1	2	769743
A0AAD8WV55	Galactose-1-phosphate uridyl transferase N-terminal domain-containing protein OS=Lolium multiflorum OX=4521 GN=QYE76_042703 PE=4 SV=1	38.9	6.05	■	790	High	0.002	3.96	38	2	1	1	4	749335
A0AAD8WV36	Small nuclear ribonucleoprotein-associated protein OS=Lolium multiflorum OX=4521 GN=QYE76_042643 PE=3 SV=1	28	11.39	■	531	High	0.002	2.255	41	2	1	1	3	746998
A0AAD8TZT7	BRO1 domain-containing protein OS=Lolium multiflorum OX=4521 GN=QYE76_011767 PE=4 SV=1	97.3	6.55	■	1015	High	0.003	3.298	46	2	1	1	1	738809
A0AAD8W5M7	CNH domain-containing protein OS=Lolium multiflorum OX=4521 GN=QYE76_062416 PE=4 SV=1	110.6	7.02	■	493	High	0.002	3.94	38	1	1	1	1	730005
A0AAD8VE57	RmlD-like substrate binding domain-containing protein OS=Lolium multiflorum OX=4521 GN=QYE76_048194 PE=4 SV=1	33.6	6.99	■	578	High	0	13.933	125	7	3	1	9	714134
A0AAD8WIC9	Protein decapping 5 OS=Lolium multiflorum OX=4521 GN=QYE76_049489 PE=4 SV=1	70.6	7.62	■	124	High	0	8.184	84	2	1	1	3	712277
A0AAD8RRN5	PB1 domain-containing protein OS=Lolium multiflorum OX=4521 GN=QYE76_003954 PE=4 SV=1	111.7	5.02	■	879	High	0	6.505	103	2	1	1	1	708598
A0AAD8SW67	Prefoldin subunit 1 OS=Lolium multiflorum OX=4521 GN=QYE76_053662 PE=3 SV=1	14.6	5.36	■	243	High	0.008	1.864	9	1	1	1	7	706216
A0AAD8QUJ0	Protein RAE1 OS=Lolium multiflorum OX=4521 GN=QYE76_032839 PE=3 SV=1	46	8.85	■	72	High	0.002	4.004	46	2	1	1	3	703188
A0AAD8VX27	Mitochondrial import inner membrane translocase subunit OS=Lolium multiflorum OX=4521 GN=QYE76_001555 PE=3 SV=1	10.9	6.11	■	115	High	0.002	2.328	18	1	1	1	9	678721
A0AAD8VWK3	RING-type E3 ubiquitin transferase OS=Lolium multiflorum OX=4521 GN=QYE76_026118 PE=4 SV=1	144.7	7.59	■	996	High	0.002	3.85	79	2	1	1	1	666117
A0AAD8TJQ3	peptide-methionine (S)-S-oxide reductase OS=Lolium multiflorum OX=4521 GN=QYE76_044723 PE=3 SV=1	20.1	6.28	■	323	High	0.003	3.278	40	3	1	1	6	625139
A0AAD8QM77	Succinate dehydrogenase subunit 5, mitochondrial OS=Lolium multiflorum OX=4521 GN=QYE76_027660 PE=4 SV=1	26.9	7.46	■	40	High	0.002	2.85	43	2	1	1	3	612950
A0AAD8TB45	Tim44-like domain-containing protein OS=Lolium multiflorum OX=4521 GN=QYE76_039551 PE=3 SV=1	52.9	8.87	■	773	High	0.001	4.352	39	2	1	1	3	593588
A0AAD8PXG4	RanBD1 domain-containing protein OS=Lolium multiflorum OX=4521 GN=QYE76_016660 PE=4 SV=1	24.1	4.81	■	910	High	0.002	3.595	49	2	1	1	4	592734
A0AAD8QJ12	pyruvate decarboxylase OS=Lolium multiflorum OX=4521 GN=QYE76_037671 PE=3 SV=1	31	6.77	■	80	High	0.007	2	44	1	1	1	4	536562
A0AAD8U412	Nucleosome assembly protein 1 OS=Lolium multiflorum OX=4521 GN=QYE76_016292 PE=3 SV=1	42.2	4.44	■	681	High	0.002	2.508	10	1	1	1	3	535165
A0AAD8RCJ9	STI1 domain-containing protein OS=Lolium multiflorum OX=4521 GN=QYE76_024019 PE=4 SV=1	64.7	6.52	■	345	High	0	11.318	149	4	3	1	6	472610
Q108T5	fructan beta-(2,1)-fructosidase OS=Lolium perenne OX=4522 GN=1-FEHa PE=2 SV=1	65.5	5.5	■	104	High	0.002	2.448	51	1	1	1	2	452116
D9YM61	Putative fructan exohydrolase (Fragment) OS=Poa pratensis OX=4545 GN=FEH PE=2 SV=1	32.1	5.35	■	104	High	0.002	2.448	51	1	1	1	4	452116
A0AAD8SVA6	Coatomer subunit beta OS=Lolium multiflorum OX=4521 GN=QYE76_052583 PE=4 SV=1	105.4	5.67	■	348	High	0.002	3.808	78	2	1	1	1	427320
A0AAD8VRI0	glutamate--tRNA ligase OS=Lolium multiflorum OX=4521 GN=QYE76_019770 PE=3 SV=1	62.4	7.11	■	999	High	0.007	2.064	52	1	1	1	1	368168
A0AAD8QPZ0	Serine carboxypeptidase S28 family protein OS=Lolium multiflorum OX=4521 GN=QYE76_030566 PE=3 SV=1	55.7	6.92	■	377	High	0.002	2.411	37	2	1	1	2	323398
A0AAD8WMB4	Amidohydrolase-related domain-containing protein OS=Lolium multiflorum OX=4521 GN=QYE76_055893 PE=3 SV=1	57	6.49	■	176	High	0.007	1.994	26	1	1	1	2	142900
A0AAD8WP93	Pentatricopeptide repeat-containing protein OS=Lolium multiflorum OX=4521 GN=QYE76_057811 PE=4 SV=1	98.4	6.96	■	205	High	0.002	2.704	3	1	1	1	4	89040.8

## Sheet: Fully identified proteins
Accession	Description	MW [kDa]	pI	Master	Protein Group ID	Confidence	Exp. q-value	Sum PEP Score	Mascot Protein Score	# Global PSMs	# Global Pepts	# Global Uniq. Pepts	Coverage [%]	Abundances (Normalized)
O65868	Phl p6 allergen OS=Phleum pratense OX=15957 GN=Phl p6 PE=2 SV=1	14.6	6.06	■	63	High	0	70.053	592	275	10	9	58	3208155342
Q2I6V7	Major pollen allergen Phl p 4 OS=Phleum pratense OX=15957 PE=1 SV=1	58.2	9.09	■	813	High	0	179.987	1601	375	27	16	58	2.717e+09
Q40967	Pollen allergen Phl pI OS=Phleum pratense OX=15957 GN=phlpI.p4 PE=2 SV=2	28.2	7.64	■	99	High	0	64.02	654	197	12	6	47	1.90294e+09
A0AAD8R686	L-ascorbate oxidase OS=Lolium multiflorum OX=4521 GN=QYE76_019286 PE=3 SV=1	73.6	9.26	■	74	High	0	73.5	704	243	14	11	20	1.8767e+09
A0AAD8QPZ6	glutathione dehydrogenase (ascorbate) OS=Lolium multiflorum OX=4521 GN=QYE76_030581 PE=3 SV=1	65.7	7.77	■	463	High	0	122.101	1006	136	17	8	34	1.55982e+09
P43213	Pollen allergen Phl p 1 OS=Phleum pratense OX=15957 GN=PHLPI PE=1 SV=1	28.4	6.55	■	583	High	0	73.66	745	147	13	3	48	1.34309e+09
A0AAD8S2X7	phosphoglucomutase (alpha-D-glucose-1,6-bisphosphate-dependent) OS=Lolium multiflorum OX=4521 GN=QYE76_062384 PE=3 SV=1	69.7	6.73	■	778	High	0	121.077	1073	139	16	16	34	1.10453e+09
A0AAD8SH88	Guanosine nucleotide diphosphate dissociation inhibitor OS=Lolium multiflorum OX=4521 GN=QYE76_069013 PE=3 SV=1	50	5.77	■	882	High	0	103.548	983	167	18	16	40	1.08548e+09
O24282	Profilin-3 OS=Phleum pratense OX=15957 GN=PRO3 PE=1 SV=1	14.2	5.05	■	823	High	0	84.211	373	191	6	1	51	1.05758e+09
Q40960	Pollen allergen Phl p 5.0101 OS=Phleum pratense OX=15957 PE=1 SV=1	31.1	7.36	■	600	High	0	92.951	883	154	15	2	54	9.02604e+08
A0AAD8S232	beta-glucosidase OS=Lolium multiflorum OX=4521 GN=QYE76_061852 PE=4 SV=1	70.2	8.65	■	370	High	0	87.414	695	207	12	12	17	7.90033e+08
C9EAC1	Glyceraldehyde-3-phosphate dehydrogenase OS=Festuca arundinacea OX=4606 PE=2 SV=1	36.5	6.87	■	130	High	0	54.48	689	124	14	9	39	7.47915e+08
A0AAD8W3I6	5-methyltetrahydropteroyltriglutamate--homocysteine S-methyltransferase OS=Lolium multiflorum OX=4521 GN=QYE76_017746 PE=3 SV=1	84.3	6.37	■	526	High	0	83.212	858	161	15	6	21	6.45291e+08
A0AAD8TEX1	Nucleoside diphosphate kinase OS=Lolium multiflorum OX=4521 GN=QYE76_041241 PE=3 SV=1	16.9	7.5	■	650	High	0	46.316	452	134	9	8	57	6.1586e+08
A0AAD8SLK5	Aconitate hydratase OS=Lolium multiflorum OX=4521 GN=QYE76_071010 PE=3 SV=1	106.8	6.95	■	271	High	0	114.852	999	124	22	22	24	4.60737e+08
A0AAD8RCB7	Succinate--CoA ligase [ADP-forming] subunit beta, mitochondrial OS=Lolium multiflorum OX=4521 GN=QYE76_023728 PE=3 SV=1	45.1	6.6	■	669	High	0	73.627	903	81	16	16	37	3.90313e+08
A0AAD8X148	Glucose-6-phosphate isomerase OS=Lolium multiflorum OX=4521 GN=QYE76_008682 PE=3 SV=1	62.1	7.08	■	884	High	0	100.213	965	95	17	17	34	3.6423e+08
A0AAD8T1M4	Alpha-1,4 glucan phosphorylase OS=Lolium multiflorum OX=4521 GN=QYE76_056422 PE=3 SV=1	93.6	7.4	■	815	High	0	153.62	1166	120	20	20	28	3.13178e+08
A0AAD8SXE8	Isocitrate dehydrogenase [NADP] OS=Lolium multiflorum OX=4521 GN=QYE76_054295 PE=3 SV=1	52.2	8.03	■	953	High	0	105.395	900	115	16	8	31	2.8855e+08
A0AAD8VNI2	RNA helicase OS=Lolium multiflorum OX=4521 GN=QYE76_035484 PE=3 SV=1	46.9	5.48	■	1010	High	0	73.662	814	61	16	14	33	2.78364e+08
A0AAD8STF6	Pollen allergen Phl p 11 OS=Lolium multiflorum OX=4521 GN=QYE76_051476 PE=3 SV=1	18.6	5.41	■	116	High	0	28.944	247	69	6	6	48	2.7714e+08
A0AAD8QHJ3	Cell wall hydroxyproline-rich glycoprotein OS=Lolium multiflorum OX=4521 GN=QYE76_018507 PE=4 SV=1	48.9	4.89	■	466	High	0	19.055	264	41	5	4	10	2.04817e+08
A0AAD8X088	Beta-galactosidase OS=Lolium multiflorum OX=4521 GN=QYE76_008408 PE=3 SV=1	91.6	6.52	■	312	High	0	69.671	686	57	12	11	18	2.02121e+08
A0AAD8SYA7	Malate dehydrogenase OS=Lolium multiflorum OX=4521 GN=QYE76_054254 PE=3 SV=1	35.3	8.37	■	361	High	0	42.837	463	39	10	5	32	1.87665e+08
P43214	Pollen allergen Phl p 2 OS=Phleum pratense OX=15957 GN=PHLPII PE=1 SV=1	13.4	4.64	■	39	High	0	32.461	279	67	5	5	39	1.62788e+08
A0AAD8WNG1	fructokinase OS=Lolium multiflorum OX=4521 GN=QYE76_057063 PE=3 SV=1	34.7	5.12	■	692	High	0	30.675	363	73	6	5	18	1.48344e+08
A0AAD8TVU8	Dihydrolipoyl dehydrogenase OS=Lolium multiflorum OX=4521 GN=QYE76_009870 PE=3 SV=1	52.7	7.36	■	627	High	0	98.484	1016	58	17	14	42	147069095
A0AAD8R899	Aminopeptidase OS=Lolium multiflorum OX=4521 GN=QYE76_021592 PE=3 SV=1	98.1	5.21	■	436	High	0	65.968	892	45	16	15	18	1.21032e+08
A0AAD8T3L0	Transaldolase OS=Lolium multiflorum OX=4521 GN=QYE76_057546 PE=3 SV=1	47	8.16	■	688	High	0	47.282	442	30	10	10	25	1.17874e+08
A0AAD8VFT4	oligopeptidase A OS=Lolium multiflorum OX=4521 GN=QYE76_017820 PE=3 SV=1	87	6.34	■	547	High	0	55.139	632	32	13	13	19	1.1576e+08
A0AAD8RJS4	Actin OS=Lolium multiflorum OX=4521 GN=QYE76_000290 PE=3 SV=1	41.8	5.39	■	754	High	0	57.61	659	41	12	2	41	1.13363e+08
A0AAD8RIK6	Annexin OS=Lolium multiflorum OX=4521 GN=QYE76_025450 PE=3 SV=1	35.6	6.55	■	184	High	0	42.194	403	33	8	6	33	1.03774e+08
A0AAD8THJ8	Desiccation-related protein PCC13-62 OS=Lolium multiflorum OX=4521 GN=QYE76_043732 PE=4 SV=1	33.5	4.92	■	805	High	0	11.27	101	3	2	2	8	95519904
A0A0C5AYX4	cinnamyl-alcohol dehydrogenase OS=Lolium perenne OX=4522 GN=CAD6 PE=3 SV=1	38.2	6.46	■	394	High	0	24.543	264	15	5	2	14	87561877
A0AAD8T952	4-alpha-glucanotransferase OS=Lolium multiflorum OX=4521 GN=QYE76_039023 PE=3 SV=1	107.3	6.3	■	570	High	0	54.907	616	38	13	13	14	8.75101e+07
A0AAD8THN9	Thioredoxin OS=Lolium multiflorum OX=4521 GN=QYE76_042881 PE=3 SV=1	13.2	5.33	■	43	High	0	14.278	188	13	4	4	32	8.48243e+07
A0AAD8TYC0	Cytochrome c OS=Lolium multiflorum OX=4521 GN=QYE76_013142 PE=3 SV=1	12.2	9.19	■	277	High	0	20.899	204	17	4	2	36	8.44226e+07
A0AAD8VR80	Adenosylhomocysteinase OS=Lolium multiflorum OX=4521 GN=QYE76_019395 PE=3 SV=1	57.1	5.95	■	568	High	0	47.845	567	41	11	11	22	8.35121e+07
A0AAD8PJ50	Protein disulfide-isomerase OS=Lolium multiflorum OX=4521 GN=QYE76_017973 PE=3 SV=1	56.4	4.96	■	42	High	0	33.795	372	24	7	7	12	7.80166e+07
A0AAD8W3Z0	Fruit bromelain OS=Lolium multiflorum OX=4521 GN=QYE76_005966 PE=3 SV=1	35.9	6.99	■	13	High	0	17.713	182	28	3	3	12	7.75858e+07
A0AAD8SZ31	Ribokinase OS=Lolium multiflorum OX=4521 GN=QYE76_054429 PE=3 SV=1	37.3	5.06	■	21	High	0	14.456	175	13	3	3	9	7.73983e+07
A0AAD8U702	Ras-related protein RABA1f OS=Lolium multiflorum OX=4521 GN=QYE76_015454 PE=3 SV=1	24	5.95	■	881	High	0	33.072	417	32	8	1	37	7.56196e+07
A0AAD8QUT7	Obg-like ATPase 1 OS=Lolium multiflorum OX=4521 GN=QYE76_032989 PE=3 SV=1	44.1	6.61	■	577	High	0	42.152	384	31	10	10	27	7.54362e+07
A0AAD8VMB6	protein-serine/threonine phosphatase OS=Lolium multiflorum OX=4521 GN=QYE76_035557 PE=3 SV=1	30.4	5.16	■	806	High	0	22.064	311	12	4	3	16	74769730
A0AAD8SLR0	Heat shock 70 kDa protein, mitochondrial OS=Lolium multiflorum OX=4521 GN=QYE76_071516 PE=3 SV=1	72.6	5.59	■	253	High	0	69.662	874	33	14	13	23	65751134
A0AAD8WKN9	Carbonic anhydrase OS=Lolium multiflorum OX=4521 GN=QYE76_054078 PE=3 SV=1	22.2	6.34	■	204	High	0	24.348	227	26	5	5	29	6.44534e+07
A0AAD8SCR6	UDP-arabinopyranose mutase OS=Lolium multiflorum OX=4521 GN=QYE76_067028 PE=3 SV=1	41.6	5.97	■	325	High	0	36.006	430	34	9	3	24	6.31701e+07
A0AAD8R1B4	Elongation factor 1-gamma OS=Lolium multiflorum OX=4521 GN=QYE76_034576 PE=4 SV=1	46.6	6.57	■	898	High	0	31.875	294	20	6	5	18	6.07677e+07
O82040	Polcalcin Phl p 7 OS=Phleum pratense OX=15957 GN=P7 PE=1 SV=1	8.7	4.41	■	987	High	0	6.146	105	6	1	1	15	58717576
A0AAD8S5H1	Serine/threonine-protein phosphatase OS=Lolium multiflorum OX=4521 GN=QYE76_063414 PE=3 SV=1	105.7	5.99	■	328	High	0	74.194	761	38	16	5	20	5.58857e+07
A0AAD8VQ47	H(+)-transporting two-sector ATPase OS=Lolium multiflorum OX=4521 GN=QYE76_036411 PE=3 SV=1	61.2	6.32	■	544	High	0	55.188	729	32	12	12	23	5.57474e+07
A0AAD8SIX8	Carboxypeptidase OS=Lolium multiflorum OX=4521 GN=QYE76_070208 PE=3 SV=1	56.2	8.75	■	334	High	0	7.171	77	10	2	2	4	5.11577e+07
A0AAD8TVQ8	Purple acid phosphatase OS=Lolium multiflorum OX=4521 GN=QYE76_009810 PE=3 SV=1	52	7.61	■	780	High	0	23.558	181	27	5	1	11	5.04956e+07
A0AAD8VSS0	Subtilisin-like protease SBT5.3 OS=Lolium multiflorum OX=4521 GN=QYE76_021362 PE=3 SV=1	82.9	8.59	■	245	High	0	22.43	242	19	5	5	8	5.00672e+07
A0AAD8VML3	1,4-alpha-glucan branching enzyme OS=Lolium multiflorum OX=4521 GN=QYE76_036995 PE=3 SV=1	94.2	6.86	■	208	High	0	46.454	586	34	13	13	16	4.95597e+07
A0AAD8W8I3	Ribonuclease OS=Lolium multiflorum OX=4521 GN=QYE76_062552 PE=4 SV=1	112	6.6	■	170	High	0	35.162	438	24	9	6	9	4.85162e+07
A0AAD8RR30	Exopolygalacturonase OS=Lolium multiflorum OX=4521 GN=QYE76_003617 PE=3 SV=1	43.9	8.56	■	975	High	0	18.851	255	12	6	3	15	4.70039e+07
A0AAD8QLE8	Acireductone dioxygenase OS=Lolium multiflorum OX=4521 GN=QYE76_017834 PE=3 SV=1	21.4	5.82	■	614	High	0.001	4.765	61	4	2	2	10	46947145
A0AAD8S0L0	Ferredoxin--NADP reductase, chloroplastic OS=Lolium multiflorum OX=4521 GN=QYE76_061371 PE=3 SV=1	41.5	8.95	■	738	High	0	33.167	385	19	9	6	24	4.63952e+07
A0AAD8T8N8	Lactoylglutathione lyase OS=Lolium multiflorum OX=4521 GN=QYE76_038335 PE=3 SV=1	26.4	9.04	■	142	High	0	15.132	180	16	5	5	20	43659434
A0AAD8RTB9	phosphoenolpyruvate carboxylase OS=Lolium multiflorum OX=4521 GN=QYE76_004492 PE=3 SV=1	110.1	5.91	■	698	High	0	51.025	661	33	15	9	15	4.32686e+07
A0AAD8TQZ7	glucose-6-phosphate 1-epimerase OS=Lolium multiflorum OX=4521 GN=QYE76_047045 PE=3 SV=1	37.3	5.4	■	336	High	0	54.671	430	25	7	7	31	4.28895e+07
A0AAD8X9D8	ATP synthase subunit beta OS=Lolium multiflorum OX=4521 GN=QYE76_015654 PE=3 SV=1	59.4	6.24	■	657	High	0	72.665	671	31	12	12	27	4.27359e+07
A0AAD8QAQ9	GDSL esterase/lipase OS=Lolium multiflorum OX=4521 GN=QYE76_017056 PE=3 SV=1	19.7	7.62	■	61	High	0	6.901	35	9	1	1	9	4.26435e+07
A0AAD8U5Z6	V-type proton ATPase subunit C OS=Lolium multiflorum OX=4521 GN=QYE76_014977 PE=3 SV=1	43.1	5.96	■	234	High	0	48.505	478	23	11	10	30	4.24649e+07
A0AAD8SQY1	Choline kinase 2 OS=Lolium multiflorum OX=4521 GN=QYE76_050303 PE=3 SV=1	47.4	7.08	■	281	High	0	13.275	223	9	6	6	12	40876073
A0AAD8SJD2	inositol-3-phosphate synthase OS=Lolium multiflorum OX=4521 GN=QYE76_070183 PE=3 SV=1	55.9	5.78	■	623	High	0	43.413	528	26	10	6	22	3.97544e+07
A0AAD8QM76	Pyrophosphate--fructose 6-phosphate 1-phosphotransferase subunit beta OS=Lolium multiflorum OX=4521 GN=PFP-BETA PE=3 SV=1	60.9	6.67	■	676	High	0	39.887	500	23	9	9	17	3.95601e+07
A0AAD8T0S3	Aspartate aminotransferase OS=Lolium multiflorum OX=4521 GN=QYE76_055137 PE=3 SV=1	49	8.85	■	673	High	0	28.287	379	20	9	9	19	3.83157e+07
A0AAD8RH36	Glutathione reductase OS=Lolium multiflorum OX=4521 GN=QYE76_026344 PE=3 SV=1	53	6.67	■	802	High	0	27.324	249	17	5	5	13	3.77775e+07
A0AAD8SES2	LL-diaminopimelate aminotransferase OS=Lolium multiflorum OX=4521 GN=QYE76_068602 PE=3 SV=1	49.7	7.69	■	789	High	0	30.145	397	20	9	9	20	3.74063e+07
A0AAD8TF03	Coatomer subunit gamma OS=Lolium multiflorum OX=4521 GN=QYE76_042094 PE=3 SV=1	98.6	5.11	■	333	High	0	16.034	175	9	4	2	5	36905574
A0AAD8WHY1	Hydroxyphenylpyruvate reductase OS=Lolium multiflorum OX=4521 GN=QYE76_051481 PE=4 SV=1	56.3	6.62	■	404	High	0	19.248	293	18	7	2	13	3.6829e+07
A0AAD8WAF5	Inositol-1-monophosphatase OS=Lolium multiflorum OX=4521 GN=QYE76_067096 PE=3 SV=1	28.8	5.16	■	1040	High	0	21.014	230	15	5	5	18	3.42138e+07
A0AAD8VJL5	Peptidase M1 family protein OS=Lolium multiflorum OX=4521 GN=QYE76_030818 PE=3 SV=1	54.6	6.87	■	1034	High	0	30.587	316	15	7	7	15	3.33712e+07
A0AAD8WG99	Beta-amylase OS=Lolium multiflorum OX=4521 GN=QYE76_070879 PE=3 SV=1	60.5	6.29	■	425	High	0	27.549	282	19	6	5	12	2.98104e+07
A0AAD8REH8	Heat shock 70 kDa protein 17 OS=Lolium multiflorum OX=4521 GN=QYE76_024743 PE=4 SV=1	97.5	5.68	■	159	High	0.002	3.932	35	3	2	2	2	2.8707e+07
A0AAD8S8U6	E1 ubiquitin-activating enzyme OS=Lolium multiflorum OX=4521 GN=QYE76_065215 PE=3 SV=1	116.6	5.31	■	932	High	0	36.887	480	26	12	5	11	2.80076e+07
A0AAD8WJZ7	Xaa-Pro aminopeptidase P OS=Lolium multiflorum OX=4521 GN=QYE76_053343 PE=3 SV=1	72.7	5.97	■	68	High	0	29.196	364	12	6	6	10	2.74317e+07
A0AAD8SS59	NADH-cytochrome b5 reductase OS=Lolium multiflorum OX=4521 GN=QYE76_050577 PE=3 SV=1	34	8.92	■	1033	High	0	13.327	233	7	4	4	12	2.71198e+07
A0AAD8WT06	isopentenyl-diphosphate Delta-isomerase OS=Lolium multiflorum OX=4521 GN=QYE76_040725 PE=3 SV=1	26.3	5.39	■	918	High	0	11.414	138	7	3	2	12	25998890
A0AAD8TA31	UMP-CMP kinase OS=Lolium multiflorum OX=4521 GN=QYE76_039544 PE=3 SV=1	42.6	8.91	■	58	High	0	10.499	125	9	4	4	10	2.53764e+07
A0AAD8U781	Proline iminopeptidase OS=Lolium multiflorum OX=4521 GN=QYE76_015811 PE=3 SV=1	36.7	6.48	■	44	High	0	13.947	195	14	5	5	14	2.5089e+07
A0AAD8VDW2	Vacuolar proton pump subunit B OS=Lolium multiflorum OX=4521 GN=QYE76_027269 PE=3 SV=1	61.2	5.97	■	903	High	0	39.683	465	17	9	9	16	2.50272e+07
A0AAD8TKV7	Glutamate decarboxylase OS=Lolium multiflorum OX=4521 GN=QYE76_044334 PE=3 SV=1	54.6	5.92	■	505	High	0	11.266	230	13	5	5	8	2.49229e+07
A0AAD8VNM0	3-hydroxyisobutyryl-CoA hydrolase OS=Lolium multiflorum OX=4521 GN=QYE76_034776 PE=3 SV=1	45.3	6.35	■	1041	High	0	41.696	498	22	11	11	25	2.40343e+07
A0AAD8R9U4	5'-deoxynucleotidase OS=Lolium multiflorum OX=4521 GN=QYE76_021026 PE=3 SV=1	45.3	8.94	■	607	High	0	17.403	141	11	4	4	14	2.38168e+07
A0AAD8VW44	Glucan endo-1,3-beta-D-glucosidase OS=Lolium multiflorum OX=4521 GN=QYE76_000177 PE=3 SV=1	24	9.66	■	202	High	0	22.451	181	7	3	3	17	2.26412e+07
A0AAD8SCX8	Aldose 1-epimerase OS=Lolium multiflorum OX=4521 GN=QYE76_067600 PE=3 SV=1	40.5	8.7	■	981	High	0	20.784	230	10	5	5	11	2.19516e+07
A0AAD8U2Q9	inorganic diphosphatase OS=Lolium multiflorum OX=4521 GN=QYE76_014553 PE=3 SV=1	24.8	6.16	■	936	High	0	13.438	118	4	2	2	14	2.12514e+07
A0AAD8W3V3	phosphoribosylformylglycinamidine cyclo-ligase OS=Lolium multiflorum OX=4521 GN=QYE76_060511 PE=3 SV=1	40.4	6.19	■	969	High	0	26.374	295	14	7	7	19	20434529
A0AAD8SZX0	Glycylpeptide N-tetradecanoyltransferase OS=Lolium multiflorum OX=4521 GN=QYE76_054840 PE=3 SV=1	49.6	6.7	■	452	High	0	13.569	198	9	4	4	9	1.99626e+07
A0AAD8R996	thioredoxin-dependent peroxiredoxin OS=Lolium multiflorum OX=4521 GN=QYE76_022782 PE=3 SV=1	28.7	6.23	■	41	High	0	16.193	197	12	4	3	17	1.98204e+07
A0AAD8QZK8	Serine-threonine kinase receptor-associated protein OS=Lolium multiflorum OX=4521 GN=QYE76_034769 PE=3 SV=1	37.1	6.2	■	96	High	0	28.35	308	10	5	3	18	1.84933e+07
C9WWM9	Cytosolic heat shock protein 90.2 OS=Dactylis glomerata OX=4509 PE=2 SV=1	80.1	5.06	■	86	High	0	58.904	763	56	14	3	19	1.81695e+07
Q25C92	Glycine-rich RNA-binding protein OS=Lolium perenne OX=4522 PE=4 SV=1	11.3	4.81	■	1	High	0.002	3.355	53	4	1	1	9	17830640
A0AAD8QBY0	6-phosphogluconate dehydrogenase, decarboxylating OS=Lolium multiflorum OX=4521 GN=QYE76_018686 PE=3 SV=1	52.7	6	■	479	High	0	40.293	393	23	8	7	18	1.77938e+07
A0AAD8VQY3	Pullulanase OS=Lolium multiflorum OX=4521 GN=QYE76_020028 PE=4 SV=1	106.6	5.74	■	85	High	0	23.558	347	11	6	6	6	1.75227e+07
A0AAD8X1V3	Glutamate--cysteine ligase OS=Lolium multiflorum OX=4521 GN=QYE76_009222 PE=3 SV=1	55.6	6.2	■	659	High	0	17.408	250	15	6	6	11	1.73184e+07
A0AAD8WXD7	Sucrose-phosphatase OS=Lolium multiflorum OX=4521 GN=QYE76_042854 PE=3 SV=1	47.1	5.97	■	707	High	0	9.118	127	8	3	2	6	1.71531e+07
A0AAD8ST84	Ras-related protein Rab7 OS=Lolium multiflorum OX=4521 GN=QYE76_051503 PE=3 SV=1	23.2	5.33	■	392	High	0	12.952	183	12	4	1	18	1.6958e+07
A0AAD8RSJ2	ADP-ribosylation factor OS=Lolium multiflorum OX=4521 GN=QYE76_003441 PE=3 SV=1	20.4	6.55	■	330	High	0	16.812	189	9	3	3	19	1.69146e+07
A0AAD8RRS1	Long-chain-fatty-acid--CoA ligase OS=Lolium multiflorum OX=4521 GN=QYE76_003637 PE=3 SV=1	73.4	6.44	■	939	High	0	7.654	156	9	4	3	5	16839813
A0AAD8R6E5	DNA damage-inducible protein 1 OS=Lolium multiflorum OX=4521 GN=QYE76_021350 PE=3 SV=1	56.4	5.36	■	1027	High	0	21.914	267	8	4	4	10	1.68219e+07
A0AAD8QDS3	3-isopropylmalate dehydrogenase OS=Lolium multiflorum OX=4521 GN=QYE76_017999 PE=3 SV=1	42.3	6.11	■	1042	High	0	17.279	159	8	5	5	13	1.64943e+07
A0AAD8TJU2	Beta-fructofuranosidase OS=Lolium multiflorum OX=4521 GN=QYE76_043990 PE=3 SV=1	66	8.95	■	272	High	0	20.613	264	13	6	6	11	1.62146e+07
A0AAD8TB99	Adenylyl-sulfate kinase OS=Lolium multiflorum OX=4521 GN=QYE76_040189 PE=3 SV=1	33.3	7.8	■	704	High	0	9.096	106	4	3	3	9	16154467
A0AAD8SJM5	Phosphoserine aminotransferase OS=Lolium multiflorum OX=4521 GN=QYE76_070629 PE=3 SV=1	44.6	8.59	■	395	High	0	16.26	224	9	5	5	13	1.59607e+07
A0AAD8VUF9	Adenosine kinase OS=Lolium multiflorum OX=4521 GN=QYE76_023778 PE=3 SV=1	37	5.17	■	1026	High	0	16.715	189	6	2	2	9	1.58521e+07
A0AAD8T5B4	3-deoxy-8-phosphooctulonate synthase OS=Lolium multiflorum OX=4521 GN=QYE76_057675 PE=3 SV=1	33.1	8.32	■	946	High	0	28.261	297	12	5	5	21	1.58397e+07
A0AAD8VSP0	3-hydroxyacyl-CoA dehydrogenase OS=Lolium multiflorum OX=4521 GN=QYE76_021933 PE=3 SV=1	78.5	8.78	■	242	High	0	23.637	340	13	7	7	9	1.57336e+07
A0AAD8THU6	2-oxoglutarate dehydrogenase, mitochondrial OS=Lolium multiflorum OX=4521 GN=QYE76_043684 PE=3 SV=1	115.2	6.89	■	675	High	0	15.885	213	10	6	2	5	1.56414e+07
A0AAD8QRP7	spermidine synthase OS=Lolium multiflorum OX=4521 GN=QYE76_031451 PE=3 SV=1	35.4	5.1	■	460	High	0	8.899	117	6	3	3	10	15473369
A0A4P9JFN6	APOSTART OS=Poa pratensis OX=4545 PE=2 SV=1	85.1	6.43	■	900	High	0	22.026	293	17	6	6	10	1.43146e+07
A0AAD8WYK3	beta-ketoacyl-[acyl-carrier-protein] synthase III OS=Lolium multiflorum OX=4521 GN=QYE76_046665 PE=3 SV=1	41.7	6.96	■	798	High	0	9.111	132	5	3	3	7	1.4272e+07
A0AAD8U5I7	assimilatory sulfite reductase (ferredoxin) OS=Lolium multiflorum OX=4521 GN=QYE76_014794 PE=3 SV=1	69.6	7.94	■	993	High	0	23.078	265	13	7	7	13	1.3948e+07
A0AAD8VWD3	Thioredoxin reductase OS=Lolium multiflorum OX=4521 GN=QYE76_024765 PE=3 SV=1	35.1	6.44	■	960	High	0	32.455	238	10	4	4	20	1.39371e+07
A0AAD8R8K0	Histone H4 OS=Lolium multiflorum OX=4521 GN=QYE76_020486 PE=3 SV=1	22.8	10.93	■	628	High	0	16.017	155	9	5	5	19	1.38743e+07
A0AAD8WU52	glutamate synthase (ferredoxin) OS=Lolium multiflorum OX=4521 GN=QYE76_039091 PE=3 SV=1	174.5	6.65	■	376	High	0	42.597	465	22	11	11	7	1.38495e+07
A0AAD8WZN7	Glutamate dehydrogenase OS=Lolium multiflorum OX=4521 GN=QYE76_045314 PE=3 SV=1	44.6	6.68	■	233	High	0	22.079	273	10	5	5	14	1.35829e+07
A0AAD8S4P0	Prolyl endopeptidase OS=Lolium multiflorum OX=4521 GN=QYE76_062920 PE=3 SV=1	95.3	6.61	■	685	High	0	20.139	270	13	6	6	6	1.3566e+07
A0AAD8SDN4	fumarate hydratase OS=Lolium multiflorum OX=4521 GN=QYE76_053836 PE=3 SV=1	53.1	7.61	■	859	High	0	17.582	206	10	5	5	12	1.33703e+07
A0AAD8QTT3	Co-chaperone protein p23 OS=Lolium multiflorum OX=4521 GN=QYE76_031557 PE=3 SV=1	33.8	5.1	■	489	High	0	12.508	139	8	3	3	14	1.31422e+07
A0AAD8QJJ9	transketolase OS=Lolium multiflorum OX=4521 GN=QYE76_027678 PE=3 SV=1	79.6	6.29	■	487	High	0	20.465	263	10	6	6	9	1.27408e+07
A0AAD8QN97	Proteasome subunit beta OS=Lolium multiflorum OX=4521 GN=QYE76_027766 PE=3 SV=1	26.1	5.82	■	661	High	0	21.556	282	13	6	6	22	1.25273e+07
A0AAD8QPZ1	peptidylprolyl isomerase OS=Lolium multiflorum OX=4521 GN=QYE76_030205 PE=4 SV=1	62.2	5.27	■	746	High	0	11.685	126	8	3	3	5	1.23496e+07
A0AAD8VU59	Pyruvate dehydrogenase E1 component subunit alpha OS=Lolium multiflorum OX=4521 GN=QYE76_024946 PE=4 SV=1	40.8	7.5	■	911	High	0	18.301	247	10	6	6	15	1.22647e+07
A0AAD8SER0	Ubiquinone biosynthesis protein OS=Lolium multiflorum OX=4521 GN=QYE76_067380 PE=3 SV=1	32.3	8.37	■	855	High	0	16.6	194	8	3	3	12	1.22628e+07
A0AAD8SRK7	valine--tRNA ligase OS=Lolium multiflorum OX=4521 GN=QYE76_050411 PE=3 SV=1	118.5	6.47	■	786	High	0	8.391	151	4	3	3	3	12034995
A0AAD8R6F7	Acetyltransferase component of pyruvate dehydrogenase complex OS=Lolium multiflorum OX=4521 GN=QYE76_019150 PE=3 SV=1	58.5	8	■	91	High	0	18.256	237	11	5	5	10	1.17308e+07
A0AAD8TYD7	alanine transaminase OS=Lolium multiflorum OX=4521 GN=QYE76_011030 PE=3 SV=1	52.8	6.32	■	522	High	0	24.078	260	9	6	6	15	1.16579e+07
P0C073	Ubiquitin-NEDD8-like protein RUB1 OS=Deschampsia antarctica OX=159298 GN=RUB1 PE=2 SV=2	17.1	6.06	■	75	High	0	11.01	149	12	4	4	22	1.14915e+07
A0AAD8SJI5	Adenylosuccinate synthetase, chloroplastic OS=Lolium multiflorum OX=4521 GN=PURA PE=3 SV=1	52.4	6.84	■	542	High	0	12.33	182	7	4	4	8	1.13504e+07
A0AAD8TW85	Protein CutA, chloroplastic OS=Lolium multiflorum OX=4521 GN=QYE76_011058 PE=3 SV=1	20	8.84	■	258	High	0.001	4.356	46	2	1	1	7	11335608
A0AAD8WRA7	4-hydroxy-4-methyl-2-oxoglutarate aldolase OS=Lolium multiflorum OX=4521 GN=QYE76_038458 PE=3 SV=1	18.1	5.88	■	892	High	0	11.938	162	6	3	2	18	1.12867e+07
A0AAD8QNK1	Myosin XI OS=Lolium multiflorum OX=4521 GN=QYE76_028917 PE=3 SV=1	157.5	9.01	■	791	High	0	17.891	221	10	4	4	3	1.12485e+07
A0AAD8RRT6	Enoyl-[acyl-carrier-protein] reductase (NADH) OS=Lolium multiflorum OX=4521 GN=QYE76_004324 PE=3 SV=1	39.2	8.97	■	890	High	0	16.36	248	9	5	1	14	1.10237e+07
A0AAD8RDF4	dihydropyrimidine dehydrogenase (NADP(+)) OS=Lolium multiflorum OX=4521 GN=QYE76_024972 PE=3 SV=1	45.3	6.46	■	359	High	0	19.979	210	11	5	5	14	1.07509e+07
A0AAD8Q2S6	S-formylglutathione hydrolase OS=Lolium multiflorum OX=4521 GN=QYE76_016932 PE=3 SV=1	31.6	6.43	■	179	High	0	7.88	54	4	1	1	6	10728446
A0AAD8U405	Glucose-1-phosphate adenylyltransferase OS=Lolium multiflorum OX=4521 GN=QYE76_015213 PE=3 SV=1	57.6	6.48	■	674	High	0	16.196	180	8	5	5	10	1.06588e+07
A0AAD8QP39	Formate dehydrogenase, mitochondrial OS=Lolium multiflorum OX=4521 GN=QYE76_029710 PE=3 SV=1	41.3	7.03	■	921	High	0	12.221	141	6	3	3	8	1.03372e+07
A0AAD8T9M6	Xylulose kinase OS=Lolium multiflorum OX=4521 GN=QYE76_039308 PE=3 SV=1	61.6	5.45	■	464	High	0	14.012	164	5	3	3	6	9837934
A0AAD8T0C9	alpha-amylase OS=Lolium multiflorum OX=4521 GN=QYE76_054927 PE=3 SV=1	97.5	5.95	■	424	High	0	5.787	106	4	2	2	2	9.80044e+06
A0AAD8S320	Methylenetetrahydrofolate reductase OS=Lolium multiflorum OX=4521 GN=QYE76_060897 PE=3 SV=1	66.3	5.49	■	107	High	0	29.833	388	15	7	7	14	9.60643e+06
A0AAD8QZQ3	UTP-monosaccharide-1-phosphate uridylyltransferase OS=Lolium multiflorum OX=4521 GN=QYE76_035763 PE=3 SV=1	79.4	6.79	■	95	High	0	16.334	283	8	4	4	6	9.54999e+06
A0AAD8SBR9	Lysine--tRNA ligase OS=Lolium multiflorum OX=4521 GN=QYE76_067101 PE=3 SV=1	67.7	6.2	■	525	High	0	9.466	125	5	3	3	4	9.33861e+06
A0AAD8RTK7	phosphoribosylaminoimidazolesuccinocarboxamide synthase OS=Lolium multiflorum OX=4521 GN=QYE76_005760 PE=3 SV=1	43.9	6.54	■	713	High	0	15.299	183	7	4	4	11	9.11907e+06
A0AAD8WFD7	Mitochondrial processing peptidase OS=Lolium multiflorum OX=4521 GN=QYE76_069919 PE=3 SV=1	58.3	6.55	■	596	High	0	15.565	221	12	6	6	10	8.75003e+06
A0A3Q8BNT3	Stem-specific protein OS=Alopecurus myosuroides OX=81473 GN=TSJT1 PE=2 SV=1	26.7	6.21	■	112	High	0	5.323	46	3	2	2	5	8.68198e+06
A0AAD8T2H6	Methyltransferase PMT26 OS=Lolium multiflorum OX=4521 GN=QYE76_056946 PE=3 SV=1	91.3	5.43	■	742	High	0	12.662	165	9	4	2	5	8.67545e+06
A0AAD8R6A3	Methyltransferase OS=Lolium multiflorum OX=4521 GN=QYE76_021275 PE=3 SV=1	105.6	5.83	■	742	High	0	12.662	165	9	4	2	4	8.67545e+06
A0AAD8VGC2	SNARE-interacting protein KEULE OS=Lolium multiflorum OX=4521 GN=QYE76_027696 PE=3 SV=1	73.8	8.06	■	470	High	0	13.632	154	7	4	4	6	8659847
A0AAD8RJ41	S-(hydroxymethyl)glutathione dehydrogenase OS=Lolium multiflorum OX=4521 GN=QYE76_026631 PE=3 SV=1	40.7	6.67	■	219	High	0	5.53	82	4	2	2	4	8.54688e+06
A0AAD8SK64	Cell division cycle protein 48 OS=Lolium multiflorum OX=4521 GN=QYE76_070693 PE=3 SV=1	90	5.24	■	837	High	0	20.077	287	8	5	5	7	8.53515e+06
A0AAD8T3P9	Uricase OS=Lolium multiflorum OX=4521 GN=QYE76_056724 PE=3 SV=1	34.4	8.51	■	447	High	0	6.816	85	4	2	2	6	8.21466e+06
A0AAD8U7R8	Phosphotransferase OS=Lolium multiflorum OX=4521 GN=QYE76_015922 PE=3 SV=1	54.5	6.27	■	967	High	0	17.619	210	6	3	3	7	8.0797e+06
A0AAD8QGS0	Ferritin OS=Lolium multiflorum OX=4521 GN=QYE76_037531 PE=3 SV=1	28	5.99	■	809	High	0	13.094	118	4	3	3	14	8.04398e+06
A0AAD8RF92	TOM1-like protein 2 OS=Lolium multiflorum OX=4521 GN=QYE76_024576 PE=3 SV=1	43.4	4.79	■	412	High	0	6.63	88	4	2	2	5	8015133
A0AAD8SDH8	Switch 2 OS=Lolium multiflorum OX=4521 GN=QYE76_067196 PE=4 SV=1	98	8.28	■	355	High	0.007	1.938	11	3	1	1	1	7952588
D2E9R6	Hsp organizing protein/stress-inducible protein OS=Dactylis glomerata OX=4509 PE=2 SV=1	64.5	6.52	■	940	High	0	17.479	220	7	4	2	8	7930262
A0AAD8TQ84	Phosphomannomutase OS=Lolium multiflorum OX=4521 GN=QYE76_047618 PE=3 SV=1	28.1	5.67	■	714	High	0	13.382	144	5	3	3	14	7.82947e+06
A0AAD8QHE0	proline--tRNA ligase OS=Lolium multiflorum OX=4521 GN=QYE76_018056 PE=3 SV=1	57.6	6.71	■	850	High	0	13.559	121	7	4	4	7	7.80601e+06
A0AAD8SPF1	cytokinin dehydrogenase OS=Lolium multiflorum OX=4521 GN=QYE76_050197 PE=3 SV=1	56.7	8	■	553	High	0	13.839	140	5	3	2	6	7.77832e+06
A0AAD8RXQ1	Proteasome subunit alpha type OS=Lolium multiflorum OX=4521 GN=QYE76_007475 PE=3 SV=1	27.2	8.31	■	200	High	0	17.531	176	7	4	4	18	7753673
A0AAD8W3C5	Metal-dependent protein hydrolase OS=Lolium multiflorum OX=4521 GN=QYE76_005381 PE=3 SV=1	39.9	6.48	■	1016	High	0	17.877	274	10	5	5	14	7.74383e+06
A0AAD8SEQ0	Beta-adaptin-like protein OS=Lolium multiflorum OX=4521 GN=QYE76_067871 PE=3 SV=1	98.7	5.07	■	945	High	0	9.806	127	7	3	3	3	7.66279e+06
A0AAD8SNH1	Cysteine synthase OS=Lolium multiflorum OX=4521 GN=QYE76_049660 PE=3 SV=1	41.1	6.93	■	905	High	0	24.614	240	8	4	4	13	7.58422e+06
A0AAD8X4N5	non-specific serine/threonine protein kinase OS=Lolium multiflorum OX=4521 GN=QYE76_010466 PE=3 SV=1	61.1	6.7	■	509	High	0	19.518	205	11	4	4	9	7.46931e+06
A0AAD8VJR8	G3BP-like protein OS=Lolium multiflorum OX=4521 GN=QYE76_030891 PE=4 SV=1	49.1	5.05	■	853	High	0.002	4.064	59	3	2	2	4	7.34824e+06
A0AAD8WWT9	Protein phosphatase methylesterase 1 OS=Lolium multiflorum OX=4521 GN=QYE76_044192 PE=3 SV=1	37.6	6.6	■	630	High	0.001	4.338	75	3	2	2	5	7.28785e+06
A0AAD8U7T0	protein-synthesizing GTPase OS=Lolium multiflorum OX=4521 GN=QYE76_015872 PE=4 SV=1	50.6	8.63	■	433	High	0	10.29	162	5	3	3	6	7082946
A0AAD8VZC4	Polyadenylate-binding protein OS=Lolium multiflorum OX=4521 GN=QYE76_003985 PE=3 SV=1	70.9	7.37	■	308	High	0	18.985	172	7	4	4	7	7.06301e+06
A0AAD8RRY1	E2 ubiquitin-conjugating enzyme OS=Lolium multiflorum OX=4521 GN=QYE76_004383 PE=3 SV=1	16.5	6.52	■	131	High	0.001	4.479	45	2	1	1	7	6.98591e+06
A0AAD8QX12	Tryptophan synthase OS=Lolium multiflorum OX=4521 GN=QYE76_033147 PE=3 SV=1	50.4	6.8	■	145	High	0	7.834	106	3	3	3	5	6.93119e+06
A0AAD8TMP3	Alpha-N-acetylglucosaminidase OS=Lolium multiflorum OX=4521 GN=QYE76_046788 PE=4 SV=1	43.5	5.22	■	347	High	0.002	3.056	46	2	1	1	2	6.86048e+06
A0AAD8WL34	Glutaredoxin-dependent peroxiredoxin OS=Lolium multiflorum OX=4521 GN=QYE76_054543 PE=3 SV=1	17.3	5.31	■	249	High	0.003	3.259	39	4	1	1	6	6820539
A0AAD8RP07	Exocyst subunit Exo70 family protein OS=Lolium multiflorum OX=4521 GN=QYE76_002844 PE=3 SV=1	73.6	6.28	■	293	High	0	8.32	94	5	3	3	5	6.67335e+06
A0AAD8RWN8	formate--tetrahydrofolate ligase OS=Lolium multiflorum OX=4521 GN=QYE76_005519 PE=3 SV=1	76.2	8.02	■	771	High	0	13.81	164	10	5	5	7	6.54541e+06
A0AAD8RED7	Plant intracellular Ras-group-related LRR protein 3 OS=Lolium multiflorum OX=4521 GN=QYE76_023396 PE=4 SV=1	54.3	5.68	■	7	High	0.002	2.701	53	4	1	1	2	6488295
A0AAD8WE92	ATP phosphoribosyltransferase OS=Lolium multiflorum OX=4521 GN=QYE76_071086 PE=4 SV=1	50.4	8.68	■	291	High	0	8.577	113	7	3	3	7	6.43282e+06
A0AAD8X5A2	Ubiquitin-fold modifier-conjugating enzyme 1 OS=Lolium multiflorum OX=4521 GN=QYE76_011081 PE=3 SV=1	20.4	7.83	■	829	High	0.002	3.348	41	2	1	1	5	6.3351e+06
A0AAD8QWS0	Alpha-soluble NSF attachment protein OS=Lolium multiflorum OX=4521 GN=QYE76_032206 PE=3 SV=1	43.1	6.95	■	959	High	0	15.448	160	6	3	3	9	6.2518e+06
A0AAD8RF35	Endoglucanase OS=Lolium multiflorum OX=4521 GN=QYE76_025797 PE=3 SV=1	54.1	8.43	■	163	High	0	14.406	183	7	4	4	10	6.24134e+06
A0AAD8X695	Ketol-acid reductoisomerase OS=Lolium multiflorum OX=4521 GN=QYE76_015265 PE=3 SV=1	62.3	6.8	■	438	High	0	18.975	139	5	3	3	7	6.22329e+06
A0AAD8X642	Serine hydroxymethyltransferase OS=Lolium multiflorum OX=4521 GN=QYE76_015115 PE=3 SV=1	51.7	6.67	■	500	High	0	6.806	116	7	4	3	6	6.20664e+06
A0AAD8R531	Anthranilate phosphoribosyltransferase OS=Lolium multiflorum OX=4521 GN=QYE76_020023 PE=4 SV=1	63	7.87	■	645	High	0.001	4.54	68	4	2	2	3	6192343
A0AAD8X9X8	Farnesyl pyrophosphate synthase OS=Lolium multiflorum OX=4521 GN=QYE76_016239 PE=3 SV=1	40.2	5.41	■	403	High	0	6.34	87	4	2	2	5	6.13272e+06
A0AAD8TKX2	indole-3-glycerol-phosphate synthase OS=Lolium multiflorum OX=4521 GN=QYE76_044576 PE=3 SV=1	44.3	6.71	■	78	High	0	8.23	130	4	2	2	5	6.08957e+06
A0AAD8TVZ6	Importin subunit alpha OS=Lolium multiflorum OX=4521 GN=QYE76_009936 PE=3 SV=1	54.5	5.14	■	927	High	0	20.023	162	6	3	2	8	6.03097e+06
A0AAD8S5Q3	UDP-glucose 6-dehydrogenase OS=Lolium multiflorum OX=4521 GN=QYE76_063839 PE=3 SV=1	52.9	5.74	■	213	High	0	15.287	198	8	5	5	11	6012723
A0AAD8S3L1	Coatomer subunit alpha OS=Lolium multiflorum OX=4521 GN=QYE76_062439 PE=4 SV=1	135.8	7.11	■	188	High	0	8.343	65	5	3	3	2	6.00675e+06
A0AAD8SYT9	Galactose oxidase OS=Lolium multiflorum OX=4521 GN=QYE76_054551 PE=4 SV=1	63.1	9.1	■	747	High	0	19.514	190	8	3	3	7	5.90583e+06
A0AAD8T552	Sucrose-phosphate synthase OS=Lolium multiflorum OX=4521 GN=QYE76_057402 PE=3 SV=1	118.8	6.62	■	621	High	0	10.516	162	5	4	4	4	5.87103e+06
A0AAD8X020	S-methyl-5-thioribose kinase OS=Lolium multiflorum OX=4521 GN=QYE76_047282 PE=3 SV=1	45.5	6.29	■	961	High	0	14.288	140	7	4	4	9	5.79076e+06
A0AAD8TME4	Pectin acetylesterase OS=Lolium multiflorum OX=4521 GN=QYE76_046133 PE=3 SV=1	43.5	8.16	■	411	High	0	15.394	137	8	4	4	10	5.72901e+06
A0AAD8T9Q3	Alpha-galactosidase OS=Lolium multiflorum OX=4521 GN=QYE76_038735 PE=3 SV=1	48	5.64	■	954	High	0	13.663	186	4	3	3	8	5.69301e+06
A0AAD8W8I8	1-phosphatidylinositol 4-kinase OS=Lolium multiflorum OX=4521 GN=QYE76_062869 PE=3 SV=1	211.2	6.27	■	722	High	0	7.315	142	7	4	4	2	5.68766e+06
A0AAD8WVG7	ribose-5-phosphate isomerase OS=Lolium multiflorum OX=4521 GN=QYE76_042797 PE=3 SV=1	28.8	6.02	■	60	High	0	8.691	88	4	2	2	8	5.55074e+06
A0AAD8QPF2	Sulfite oxidase OS=Lolium multiflorum OX=4521 GN=QYE76_030251 PE=4 SV=1	43.9	7.78	■	257	High	0	10.459	148	6	4	4	10	5.44826e+06
A0AAD8TH26	histidinol dehydrogenase OS=Lolium multiflorum OX=4521 GN=QYE76_043713 PE=3 SV=1	52.7	6.62	■	897	High	0	16.93	200	6	3	3	7	5.41785e+06
A0AAD8WGM5	Histone H2B OS=Lolium multiflorum OX=4521 GN=QYE76_049773 PE=3 SV=1	16.5	9.99	■	5	High	0.002	2.783	44	2	1	1	6	5.41021e+06
A0AAD8WHA4	Golgi to ER traffic protein 4 OS=Lolium multiflorum OX=4521 GN=QYE76_049865 PE=3 SV=1	37.3	6.2	■	151	High	0.001	4.719	84	4	2	2	5	5285189
A0AAD8WSJ5	Arginase OS=Lolium multiflorum OX=4521 GN=QYE76_038054 PE=3 SV=1	72.9	6.28	■	800	High	0	11.697	141	6	3	3	5	5243841
A0AAD8TF53	Tyrosine decarboxylase OS=Lolium multiflorum OX=4521 GN=QYE76_041636 PE=3 SV=1	53.3	6.48	■	548	High	0	6.365	88	3	2	1	4	5.16469e+06
A0AAD8W7K3	Succinate dehydrogenase [ubiquinone] flavoprotein subunit, mitochondrial OS=Lolium multiflorum OX=4521 GN=QYE76_061547 PE=3 SV=1	68.2	6.38	■	741	High	0	13.927	113	5	2	1	5	5.07319e+06
A0AAD8TWK4	Methionine aminopeptidase OS=Lolium multiflorum OX=4521 GN=QYE76_012092 PE=3 SV=1	44.3	7.58	■	90	High	0	13.505	171	9	4	4	9	4.90997e+06
A0AAD8W4I4	Ras-related protein RABC1 OS=Lolium multiflorum OX=4521 GN=QYE76_059480 PE=3 SV=1	23.8	5.54	■	860	High	0	15.667	237	16	4	1	20	4.75889e+06
A0AAD8RPQ4	Phosphatidylinositol 4-phosphate 5-kinase OS=Lolium multiflorum OX=4521 GN=QYE76_003213 PE=4 SV=1	87.3	6.51	■	667	High	0.002	3.598	54	4	1	1	1	4573835
A0AAD8SV57	ATP citrate synthase OS=Lolium multiflorum OX=4521 GN=QYE76_052664 PE=4 SV=1	65.9	7.47	■	952	High	0	16.786	164	6	3	3	7	4.53105e+06
A0AAD8T147	dihydroorotase OS=Lolium multiflorum OX=4521 GN=QYE76_055287 PE=3 SV=1	44.3	8.44	■	1013	High	0	12.133	98	5	2	2	5	4.46843e+06
A0AAD8W275	D-aminoacyl-tRNA deacylase OS=Lolium multiflorum OX=4521 GN=QYE76_004151 PE=4 SV=1	33.7	6.18	■	845	High	0	8.769	69	4	2	2	7	4.2256e+06
A0AAD8QQZ1	dihydroxy-acid dehydratase OS=Lolium multiflorum OX=4521 GN=QYE76_030775 PE=3 SV=1	63.2	6.54	■	617	High	0	9.77	145	4	3	3	5	4.10493e+06
A0AAD8SDQ2	hydroxyacylglutathione hydrolase OS=Lolium multiflorum OX=4521 GN=QYE76_068136 PE=3 SV=1	28.4	5.8	■	1043	High	0.002	2.608	37	2	1	1	4	4.03027e+06
A0AAD8RHX6	phosphoserine phosphatase OS=Lolium multiflorum OX=4521 GN=QYE76_026764 PE=3 SV=1	31.3	5.83	■	207	High	0	18.395	212	7	3	3	15	3.97087e+06
A0AAD8QU94	30S ribosomal protein S3, chloroplastic OS=Lolium multiflorum OX=4521 GN=QYE76_032741 PE=3 SV=1	25.4	9.52	■	263	High	0	9.561	135	5	3	3	13	3.92694e+06
A0AAD8TJC8	Isocitrate lyase OS=Lolium multiflorum OX=4521 GN=QYE76_043596 PE=4 SV=1	33.7	5.41	■	751	High	0	9.49	146	4	2	2	7	3.92507e+06
A0AAD8VTH2	tripeptidyl-peptidase II OS=Lolium multiflorum OX=4521 GN=QYE76_024226 PE=3 SV=1	147.9	6.52	■	223	High	0	12.8	173	6	4	4	3	3.91608e+06
A0A5B9TEC1	Tubulin alpha chain OS=Lolium rigidum OX=89674 GN=tua1 PE=2 SV=1	49.5	5.1	■	148	High	0	10.334	86	6	3	3	7	3.79753e+06
A0AAD8TNZ4	D-3-phosphoglycerate dehydrogenase OS=Lolium multiflorum OX=4521 GN=QYE76_046789 PE=3 SV=1	63.3	6.81	■	341	High	0	16.052	217	8	4	4	7	3.75142e+06
A0AAD8S3R5	Glutathione S-transferase OS=Lolium multiflorum OX=4521 GN=QYE76_061332 PE=3 SV=1	25	4.98	■	240	High	0.002	3.176	50	4	1	1	4	3743333
A0AAD8X928	NADH dehydrogenase [ubiquinone] flavoprotein 2, mitochondrial OS=Lolium multiflorum OX=4521 GN=QYE76_014846 PE=3 SV=1	37.1	6.92	■	417	High	0.002	3.919	61	4	2	2	5	3.72852e+06
A0AAD8SX64	Protein ROOT HAIR DEFECTIVE 3 homolog OS=Lolium multiflorum OX=4521 GN=QYE76_053424 PE=3 SV=1	89.7	5.63	■	444	High	0	7.19	78	3	2	2	2	3.70993e+06
A0AAD8TUQ0	Histone H3 OS=Lolium multiflorum OX=4521 GN=QYE76_009169 PE=3 SV=1	12.1	11.8	■	555	High	0.002	3.617	80	2	2	2	13	3.70326e+06
A0AAD8SER7	Nardilysin OS=Lolium multiflorum OX=4521 GN=QYE76_068078 PE=3 SV=1	117.4	4.92	■	18	High	0	11.454	138	5	3	3	3	3.65647e+06
A0AAD8RLT8	Riboflavin synthase OS=Lolium multiflorum OX=4521 GN=QYE76_002055 PE=4 SV=1	30.3	8.63	■	624	High	0.001	4.482	33	4	2	2	6	3.65164e+06
A0AAD8VN82	Plasma membrane ATPase OS=Lolium multiflorum OX=4521 GN=QYE76_036592 PE=3 SV=1	84.1	6.35	■	287	High	0	9.118	140	6	3	3	3	3.58649e+06
A0AAD8R311	threonine--tRNA ligase OS=Lolium multiflorum OX=4521 GN=QYE76_019400 PE=3 SV=1	80.4	6.62	■	37	High	0	6.7	87	4	2	2	3	3.54824e+06
A0AAD8SV73	VAMP-like protein YKT61 OS=Lolium multiflorum OX=4521 GN=QYE76_052753 PE=3 SV=1	23	7.5	■	128	High	0	6.442	108	5	3	3	11	3.5099e+06
A0AAD8TVW9	arginine--tRNA ligase OS=Lolium multiflorum OX=4521 GN=QYE76_009900 PE=3 SV=1	68.6	6.13	■	453	High	0	5.706	66	4	2	2	3	3.45122e+06
A0AAD8T7A4	adenylate kinase OS=Lolium multiflorum OX=4521 GN=QYE76_038059 PE=3 SV=1	31.2	8.32	■	182	High	0.002	2.347	36	4	1	1	3	3.44619e+06
A0AAD8WCC4	Alpha-aminoacylpeptide hydrolase OS=Lolium multiflorum OX=4521 GN=QYE76_069136 PE=3 SV=1	73	8.44	■	360	High	0	17.427	265	16	5	1	7	3.41634e+06
A0AAD8TRS3	Anamorsin homolog OS=Lolium multiflorum OX=4521 GN=QYE76_047450 PE=3 SV=1	35.2	5	■	81	High	0.001	4.433	60	2	1	1	4	3415349
A0AAD8X0J4	Histone H2A OS=Lolium multiflorum OX=4521 GN=QYE76_008708 PE=3 SV=1	16.1	10.81	■	211	High	0.007	1.892	12	1	1	1	6	3.41458e+06
A0AAD8RKN5	pyridoxal kinase OS=Lolium multiflorum OX=4521 GN=QYE76_000707 PE=3 SV=1	40.5	8.05	■	944	High	0	7.672	101	4	2	2	6	3.35028e+06
A0AAD8X0X4	Aminomethyltransferase OS=Lolium multiflorum OX=4521 GN=QYE76_046261 PE=3 SV=1	44	8.57	■	146	High	0	6.181	93	3	2	2	4	3340820
A0AAD8X3I8	Phosphoglycerate mutase-like protein AT74H OS=Lolium multiflorum OX=4521 GN=QYE76_009401 PE=4 SV=1	37.7	5.06	■	384	High	0	10.84	133	7	2	2	7	3.28046e+06
A0AAD8QUM2	Diacylglycerol kinase OS=Lolium multiflorum OX=4521 GN=QYE76_032884 PE=3 SV=1	56.2	6.52	■	380	High	0.001	4.604	36	2	2	2	5	3239822
A0AAD8RR11	aspartate--tRNA ligase OS=Lolium multiflorum OX=4521 GN=QYE76_003889 PE=3 SV=1	60.6	6.48	■	556	High	0.002	3.613	53	2	1	1	2	3195715
A0AAD8UYZ6	Protein FAR1-RELATED SEQUENCE OS=Lolium multiflorum OX=4521 GN=QYE76_008313 PE=3 SV=1	76.9	7.44	■	354	High	0.002	2.479	71	2	1	1	1	3127904
A0AAD8TUN2	NAD(P)H-hydrate epimerase OS=Lolium multiflorum OX=4521 GN=QYE76_011057 PE=3 SV=1	60.8	7.27	■	558	High	0	7.943	77	4	2	2	4	3.11584e+06
A0AAD8S9Y1	pyridoxal 5'-phosphate synthase (glutamine hydrolyzing) OS=Lolium multiflorum OX=4521 GN=QYE76_065336 PE=3 SV=1	33.3	6.32	■	979	High	0	5.313	102	4	2	2	5	3.05244e+06
A0AAD8QQZ8	ubiquitinyl hydrolase 1 OS=Lolium multiflorum OX=4521 GN=QYE76_030344 PE=4 SV=1	43.5	5.07	■	369	High	0.002	3.626	76	2	1	1	2	3045574
A0AAD8U6D9	Eukaryotic translation initiation factor 3 subunit D OS=Lolium multiflorum OX=4521 GN=QYE76_015420 PE=3 SV=1	65.4	5.66	■	260	High	0.002	2.337	32	2	1	1	2	3006531
A0AAD8S8S4	Clathrin heavy chain OS=Lolium multiflorum OX=4521 GN=QYE76_065384 PE=3 SV=1	194.1	5.34	■	398	High	0	15.946	202	5	4	4	3	2.96898e+06
E7BXE5	Potassium channel beta subunit OS=Puccinellia tenuiflora OX=240906 GN=KPutB1 PE=2 SV=1	36.6	6.8	■	1011	High	0	6.716	66	3	2	2	5	2.91128e+06
A0AAD8WB86	Peptide-methionine (R)-S-oxide reductase OS=Lolium multiflorum OX=4521 GN=QYE76_067728 PE=3 SV=1	24.6	6.28	■	320	High	0.007	1.894	16	1	1	1	4	2.88893e+06
A0AAD8V9C6	Acyl-coenzyme A oxidase OS=Lolium multiflorum OX=4521 GN=QYE76_017505 PE=3 SV=1	74.3	7.3	■	480	High	0.003	3.27	52	2	1	1	1	2879256
A0AAD8VVY9	Proliferating cell nuclear antigen OS=Lolium multiflorum OX=4521 GN=QYE76_026806 PE=3 SV=1	29.2	4.75	■	729	High	0.001	4.781	49	4	2	2	6	2.86207e+06
A0AAD8X4S7	Alanine--tRNA ligase OS=Lolium multiflorum OX=4521 GN=QYE76_010884 PE=3 SV=1	104.6	5.88	■	203	High	0	8.965	120	4	2	2	3	2.85897e+06
A0AAD8TNC8	Protein RCC2 OS=Lolium multiflorum OX=4521 GN=QYE76_047182 PE=4 SV=1	56.9	8.84	■	619	High	0.007	2.068	44	2	1	1	1	2.84851e+06
A0AAD8U7U3	Cyclic phosphodiesterase OS=Lolium multiflorum OX=4521 GN=QYE76_015890 PE=4 SV=1	20.6	5.06	■	696	High	0	6.782	81	4	2	2	18	2.83907e+06
A0AAD8SH53	UDP-glucuronate decarboxylase OS=Lolium multiflorum OX=4521 GN=QYE76_068953 PE=3 SV=1	38.9	7.23	■	23	High	0	9.582	110	4	3	3	10	2.79249e+06
A0AAD8S1X9	(S)-2-hydroxy-acid oxidase OS=Lolium multiflorum OX=4521 GN=QYE76_061331 PE=3 SV=1	68.9	9.29	■	919	High	0	5.889	64	4	2	2	3	2780054
A0AAD8SVG8	S-adenosylmethionine synthase OS=Lolium multiflorum OX=4521 GN=QYE76_052646 PE=3 SV=1	43.2	5.77	■	732	High	0	9.577	78	6	2	1	6	2.76609e+06
A0AAD8WAF1	Lysosomal Pro-X carboxypeptidase OS=Lolium multiflorum OX=4521 GN=QYE76_064909 PE=3 SV=1	57.5	7.62	■	319	High	0.002	3.948	23	4	1	1	2	2.72965e+06
A0AAD8SGQ7	methionine--tRNA ligase OS=Lolium multiflorum OX=4521 GN=QYE76_069651 PE=3 SV=1	89.4	6.79	■	783	High	0.002	2.563	20	2	1	1	1	2.71507e+06
A0AAD8SI85	Glucosidase II subunit alpha OS=Lolium multiflorum OX=4521 GN=QYE76_069686 PE=3 SV=1	102.9	5.99	■	495	High	0	10.862	123	5	3	3	4	2.69603e+06
A0AAD8RPL5	Pyruvate kinase OS=Lolium multiflorum OX=4521 GN=QYE76_003144 PE=3 SV=1	57.5	6.67	■	616	High	0	5.308	41	2	1	1	2	2685714
A0AAD8WQZ6	Pectate lyase OS=Lolium multiflorum OX=4521 GN=QYE76_038490 PE=3 SV=1	41.4	7.24	■	839	High	0	5.527	96	4	2	2	5	2647088
A0AAD8T7G1	tyrosine--tRNA ligase OS=Lolium multiflorum OX=4521 GN=QYE76_059068 PE=3 SV=1	42.9	5.85	■	94	High	0.001	4.538	43	2	1	1	3	2.62118e+06
A0AAD8VGY2	Heparanase-like protein 3 OS=Lolium multiflorum OX=4521 GN=QYE76_028206 PE=3 SV=1	57.1	8.65	■	726	High	0	5.979	55	4	2	2	4	2.61549e+06
A0AAD8W2E3	Pseudouridine-5'-phosphate glycosidase OS=Lolium multiflorum OX=4521 GN=QYE76_004376 PE=3 SV=1	33.1	8.27	■	455	High	0	6.837	71	4	2	2	7	2.60598e+06
A0AAD8QYF0	ATP synthase 24 kDa subunit, mitochondrial OS=Lolium multiflorum OX=4521 GN=QYE76_035118 PE=4 SV=1	47.8	9.06	■	1012	High	0.002	4.136	64	2	1	1	2	2.54883e+06
A0AAD8X9C1	threonine synthase OS=Lolium multiflorum OX=4521 GN=QYE76_015594 PE=3 SV=1	57.2	8.09	■	684	High	0	7.942	124	3	2	2	4	2.53652e+06
A0AAD8QNL8	phosphoribosylglycinamide formyltransferase 1 OS=Lolium multiflorum OX=4521 GN=QYE76_029868 PE=3 SV=1	30.5	9.38	■	828	High	0	8.988	97	4	2	2	8	2.48165e+06
A0AAD8RW83	alpha-L-fucosidase OS=Lolium multiflorum OX=4521 GN=QYE76_006663 PE=3 SV=1	52.6	6.84	■	762	High	0	8.144	110	2	2	2	5	2.45729e+06
Q3I0N4	Hsp17.2 OS=Dactylis glomerata OX=4509 PE=2 SV=1	17.2	5.47	■	14	High	0	6.47	108	4	2	2	13	2.41885e+06
A0A2H4MR32	Heat shock protein 17.8 OS=Festuca arundinacea OX=4606 GN=HSP17.8 PE=2 SV=1	17.8	6.6	■	14	High	0	6.47	108	4	2	2	12	2.41885e+06
A0AAD8S8P4	non-reducing end alpha-L-arabinofuranosidase OS=Lolium multiflorum OX=4521 GN=QYE76_065140 PE=3 SV=1	72	5.44	■	420	High	0	6.333	92	4	2	2	3	2.41673e+06
A4KA31	Profilin-4 OS=Phleum pratense OX=15957 PE=1 SV=1	14.2	5.43	■	852	High	0	86.03	384	128	6	1	58	2404613
A0AAD8R868	Fumarylacetoacetase OS=Lolium multiflorum OX=4521 GN=QYE76_021323 PE=3 SV=1	46.6	5.8	■	317	High	0	7.567	78	4	2	2	6	2.37796e+06
A0AAD8SYZ1	Glycosyltransferase OS=Lolium multiflorum OX=4521 GN=QYE76_055072 PE=3 SV=1	54.1	6.11	■	34	High	0	6.725	77	4	2	2	3	2361960
A0AAD8TAE9	Xylose isomerase OS=Lolium multiflorum OX=4521 GN=QYE76_038931 PE=3 SV=1	53.5	5.49	■	383	High	0	5.967	76	2	1	1	3	2.32909e+06
A0AAD8RW99	inositol-1,3,4-trisphosphate 5/6-kinase OS=Lolium multiflorum OX=4521 GN=QYE76_006693 PE=3 SV=1	55.5	5.57	■	126	High	0	5.82	82	3	2	2	4	2.29803e+06
A0AAD8T5N7	Diphosphomevalonate decarboxylase OS=Lolium multiflorum OX=4521 GN=QYE76_058555 PE=3 SV=1	45.9	6.55	■	821	High	0	10.888	106	4	2	2	6	2287033
A0AAD8TWZ0	Hypoxanthine phosphoribosyltransferase OS=Lolium multiflorum OX=4521 GN=QYE76_010324 PE=3 SV=1	21	5.44	■	885	High	0	6.33	98	2	1	1	7	2.27926e+06
A0AAD8R6F3	Calnexin OS=Lolium multiflorum OX=4521 GN=QYE76_020124 PE=3 SV=1	59.9	4.82	■	574	High	0	6.391	65	6	3	3	5	2.27592e+06
A0AAD8SH03	Oxysterol-binding protein OS=Lolium multiflorum OX=4521 GN=QYE76_069056 PE=4 SV=1	52.1	5.3	■	567	High	0	6.068	94	3	2	2	4	2260527
A0A2P1JP51	Glutamine synthetase OS=Poa pratensis OX=4545 GN=GS1 PE=2 SV=1	39.1	5.58	■	774	High	0	5.249	54	4	2	2	5	2246076
A0AAD8WQJ4	Protein transport protein Sec24-like OS=Lolium multiflorum OX=4521 GN=QYE76_037828 PE=3 SV=1	120.2	7.97	■	557	High	0.001	4.556	25	3	2	2	2	2.24197e+06
A0AAD8TD55	Chalcone--flavanone isomerase OS=Lolium multiflorum OX=4521 GN=QYE76_040535 PE=3 SV=1	29.3	9.2	■	136	High	0.008	1.852	29	2	1	1	3	2.21311e+06
A0AAD8RGB1	glutamine--tRNA ligase OS=Lolium multiflorum OX=4521 GN=QYE76_025191 PE=3 SV=1	90	6.62	■	591	High	0.002	2.273	38	2	1	1	1	2.2036e+06
A0AAD8SJU1	Alpha-mannosidase OS=Lolium multiflorum OX=4521 GN=QYE76_070688 PE=3 SV=1	114.2	6.1	■	524	High	0	6.034	62	3	2	2	2	2.17999e+06
A0AAD8VZ67	tryptophan--tRNA ligase OS=Lolium multiflorum OX=4521 GN=QYE76_002054 PE=3 SV=1	45.2	6.57	■	62	High	0.002	3.111	51	2	1	1	2	2.17049e+06
A0AAD8WKY5	Transcription factor Pur-alpha 1 OS=Lolium multiflorum OX=4521 GN=QYE76_052322 PE=3 SV=1	33.8	5.88	■	737	High	0	8.626	94	2	1	1	6	2.14906e+06
A0AAD8WGV4	pyridoxal 5'-phosphate synthase OS=Lolium multiflorum OX=4521 GN=QYE76_071477 PE=4 SV=1	22.3	5.85	■	307	High	0	8.918	93	2	1	1	8	2.14615e+06
A0A0D5BGB4	aldehyde dehydrogenase (NAD(+)) OS=Lolium perenne OX=4522 GN=ALDH7 PE=2 SV=1	54.1	5.94	■	895	High	0	8.512	65	3	2	2	5	2.12425e+06
A0AAD8WY63	coproporphyrinogen oxidase OS=Lolium multiflorum OX=4521 GN=QYE76_046215 PE=3 SV=1	42.7	6.95	■	957	High	0.002	3.751	57	2	1	1	3	2.11925e+06
A0AAD8QFD0	SIT4 phosphatase-associated family protein OS=Lolium multiflorum OX=4521 GN=QYE76_048252 PE=3 SV=1	88.6	4.45	■	56	High	0	6.373	69	4	2	2	2	2.0748e+06
A0AAD8S7H4	Shikimate kinase family protein OS=Lolium multiflorum OX=4521 GN=QYE76_063988 PE=3 SV=1	29.6	6.14	■	541	High	0.002	3.479	56	2	1	1	3	2.04151e+06
A0AAD8TR92	Coatomer subunit epsilon OS=Lolium multiflorum OX=4521 GN=QYE76_047929 PE=3 SV=1	31.6	5.35	■	728	High	0	14.34	189	6	3	3	13	2.03479e+06
A0AAD8QJW5	Pre-mRNA-processing factor 19 OS=Lolium multiflorum OX=4521 GN=QYE76_007654 PE=3 SV=1	57.7	6.65	■	439	High	0.002	2.626	22	2	1	1	2	1.88228e+06
A0AAD8TCG6	Protein CHROMATIN REMODELING 4 OS=Lolium multiflorum OX=4521 GN=QYE76_041223 PE=3 SV=1	251.2	7.09	■	122	High	0.008	1.807	38	2	1	1	0	1.86099e+06
A0AAD8WK32	shikimate dehydrogenase (NADP(+)) OS=Lolium multiflorum OX=4521 GN=QYE76_053075 PE=3 SV=1	54.5	5.69	■	618	High	0	6.749	108	2	1	1	3	1.84108e+06
A0AAD8R1C2	NADH dehydrogenase [ubiquinone] 1 beta subcomplex subunit 9 OS=Lolium multiflorum OX=4521 GN=QYE76_035307 PE=3 SV=1	16.7	9.77	■	2	High	0.001	4.676	52	2	1	1	7	1.83466e+06
A0AAD8X0R1	acetylornithine transaminase OS=Lolium multiflorum OX=4521 GN=QYE76_009220 PE=3 SV=1	48.5	7.37	■	290	High	0.002	3.561	49	3	2	2	4	1.81725e+06
A0AAD8WBB4	Protein transport protein SEC23 OS=Lolium multiflorum OX=4521 GN=QYE76_067040 PE=3 SV=1	85.8	6.02	■	712	High	0	5.979	79	2	2	2	3	1.8089e+06
A0AAD8VY85	Small ribosomal subunit protein uS7c OS=Lolium multiflorum OX=4521 GN=QYE76_000298 PE=3 SV=1	22.2	9.8	■	382	High	0	6.536	107	3	2	2	11	1.79926e+06
A0AAD8QJU0	Cytochrome c oxidase subunit Vb OS=Lolium multiflorum OX=4521 GN=QYE76_027821 PE=4 SV=1	20.4	6.27	■	26	High	0.002	3.793	42	1	1	1	5	1.79194e+06
A0AAD8S549	3,4-dihydroxy-2-butanone kinase OS=Lolium multiflorum OX=4521 GN=QYE76_062355 PE=4 SV=1	61.7	5.41	■	988	High	0.002	4.078	72	4	2	2	3	1.76604e+06
A0AAD8WTK8	Autophagy-related protein OS=Lolium multiflorum OX=4521 GN=QYE76_041023 PE=3 SV=1	13.6	8.29	■	593	High	0.007	2.076	31	2	1	1	6	1.74969e+06
A0AAD8WB49	Splicing factor U2af large subunit OS=Lolium multiflorum OX=4521 GN=QYE76_065554 PE=3 SV=1	60.4	7.71	■	165	High	0.007	1.964	34	2	1	1	2	1.70722e+06
A0A915VML3	NEDD8-activating enzyme E1 regulatory subunit OS=Lolium multiflorum OX=4521 GN=NEDD8-AXR1-like PE=2 SV=1	59.3	5.4	■	646	High	0	5.423	43	3	2	2	3	1.67011e+06
A0AAD8SN74	Dipeptide epimerase OS=Lolium multiflorum OX=4521 GN=QYE76_048731 PE=3 SV=1	46.3	6.46	■	456	High	0	4.979	72	3	2	2	4	1668432
A0AAD8TT51	asparagine--tRNA ligase OS=Lolium multiflorum OX=4521 GN=QYE76_009423 PE=3 SV=1	62.8	6.29	■	878	High	0.002	3.215	59	2	1	1	2	1663813
A0AAD8X240	4-coumarate--CoA ligase OS=Lolium multiflorum OX=4521 GN=QYE76_047581 PE=3 SV=1	55.8	6.38	■	437	High	0.002	3.027	55	3	1	1	2	1.65104e+06
A0AAD8SVS3	Ubiquitin carboxyl-terminal hydrolase OS=Lolium multiflorum OX=4521 GN=QYE76_053316 PE=3 SV=1	53.2	6.16	■	502	High	0.002	3.036	45	2	1	1	2	1.6241e+06
A0AAD8TSI6	UDP-N-acetylglucosamine pyrophosphorylase OS=Lolium multiflorum OX=4521 GN=QYE76_047800 PE=4 SV=1	54.7	6.74	■	711	High	0.002	2.522	45	2	1	1	2	1.62132e+06
A0AAD8QXY8	UDP-N-acetylglucosamine diphosphorylase OS=Lolium multiflorum OX=4521 GN=QYE76_033017 PE=4 SV=1	54	6.65	■	711	High	0.002	2.522	45	2	1	1	2	1.62132e+06
A0AAD8WIT9	histidinol-phosphatase OS=Lolium multiflorum OX=4521 GN=QYE76_052306 PE=3 SV=1	36.8	6.13	■	488	High	0	6.348	62	2	1	1	5	1.60071e+06
A0AAD8TT33	methionine S-methyltransferase OS=Lolium multiflorum OX=4521 GN=QYE76_008511 PE=3 SV=1	121.5	5.74	■	807	High	0.007	2.065	22	2	1	1	1	1.57686e+06
A0AAD8X014	Oryzain beta chain OS=Lolium multiflorum OX=4521 GN=QYE76_047267 PE=3 SV=1	50.3	5.45	■	111	High	0	14.54	117	3	2	2	7	1.5524e+06
S5VE97	Pyrroline-5-carboxylate reductase OS=Lolium perenne OX=4522 GN=P5CR PE=2 SV=1	28.8	8.79	■	427	High	0.001	4.334	49	1	1	1	5	1.52329e+06
A0AAD8WNX3	cytidine deaminase OS=Lolium multiflorum OX=4521 GN=QYE76_054874 PE=3 SV=1	32.1	5.07	■	454	High	0.007	1.991	17	1	1	1	2	1.4956e+06
A0AAD8VTX8	Cytochrome b-c1 complex subunit Rieske, mitochondrial OS=Lolium multiflorum OX=4521 GN=QYE76_022607 PE=3 SV=1	29.4	8.73	■	304	High	0.002	3.909	83	2	1	1	4	1.45148e+06
A0AAD8QET4	dihydrolipoyllysine-residue succinyltransferase OS=Lolium multiflorum OX=4521 GN=QYE76_027197 PE=3 SV=1	48	8.88	■	622	High	0.001	4.39	76	3	2	2	3	1.43868e+06
A0AAD8XA16	Guanine nucleotide-binding protein subunit beta-like protein A OS=Lolium multiflorum OX=4521 GN=QYE76_015641 PE=3 SV=1	36.2	6.61	■	300	High	0.002	4.188	45	2	1	1	3	1.42941e+06
A0AAD8WKV0	leucine--tRNA ligase OS=Lolium multiflorum OX=4521 GN=QYE76_051769 PE=4 SV=1	103.9	6.35	■	327	High	0	4.95	30	2	1	1	1	1.40557e+06
A0AAD8SIF1	26S proteasome regulatory subunit RPN10 OS=Lolium multiflorum OX=4521 GN=QYE76_069345 PE=3 SV=1	42.7	4.58	■	305	High	0.002	2.975	36	1	1	1	3	1.38114e+06
A0AAD8SZD8	glutamate synthase (NADH) OS=Lolium multiflorum OX=4521 GN=QYE76_054594 PE=3 SV=1	235.6	7.18	■	539	High	0.001	4.768	62	2	1	1	1	1.33287e+06
A0AAD8SWR8	Signal recognition particle subunit SRP68 OS=Lolium multiflorum OX=4521 GN=QYE76_053489 PE=3 SV=1	68.5	8.82	■	387	High	0.002	2.34	32	1	1	1	1	1.3284e+06
A0AAD8SE12	Hydroxyisourate hydrolase OS=Lolium multiflorum OX=4521 GN=QYE76_067511 PE=4 SV=1	33.4	6.96	■	231	High	0.007	1.955	30	1	1	1	2	1.31857e+06
A0AAD8TJV2	6,7-dimethyl-8-ribityllumazine synthase OS=Lolium multiflorum OX=4521 GN=QYE76_044798 PE=3 SV=1	22.5	9.32	■	769	High	0	5.469	56	1	1	1	5	1.31521e+06
A0AAD8TFT4	Phosphoacetylglucosamine mutase OS=Lolium multiflorum OX=4521 GN=QYE76_042963 PE=3 SV=1	60.1	5.45	■	545	High	0.002	2.358	16	1	1	1	1	1.29403e+06
A0AAD8R0A9	T-complex protein 1 subunit gamma OS=Lolium multiflorum OX=4521 GN=QYE76_034051 PE=3 SV=1	60.8	6.49	■	863	High	0.002	3.326	60	2	1	1	1	1.25014e+06
A0AAD8U292	PHD finger protein ALFIN-LIKE OS=Lolium multiflorum OX=4521 GN=QYE76_013126 PE=3 SV=1	29.4	6.06	■	123	High	0.002	2.487	30	2	1	1	3	1.2085e+06
A0AAD8QRW1	Protein MEMO1 OS=Lolium multiflorum OX=4521 GN=QYE76_030988 PE=3 SV=1	33.3	6.23	■	723	High	0.002	4.039	25	2	1	1	5	1.20325e+06
A0AAD8RR77	Macrophage migration inhibitory factor OS=Lolium multiflorum OX=4521 GN=QYE76_003692 PE=3 SV=1	9	9.77	■	820	High	0.002	3.383	11	2	1	1	15	1.18235e+06
A0AAD8T903	oxoglutarate dehydrogenase (succinyl-transferring) OS=Lolium multiflorum OX=4521 GN=QYE76_038485 PE=3 SV=1	114.4	7.08	■	888	High	0	14.124	191	11	5	1	4	1.15848e+06
A0AAD8UV36	Diaminopimelate decarboxylase OS=Lolium multiflorum OX=4521 GN=QYE76_005015 PE=3 SV=1	53.2	6.8	■	428	High	0.002	2.768	56	2	1	1	2	1.13123e+06
A0AAD8RWK2	3-dehydroquinate synthase OS=Lolium multiflorum OX=4521 GN=QYE76_007410 PE=3 SV=1	46.8	7.66	■	592	High	0.002	4.204	35	2	1	1	3	1.09359e+06
A0AAD8W2R3	Ubiquitin receptor RAD23 OS=Lolium multiflorum OX=4521 GN=QYE76_005008 PE=3 SV=1	42	4.48	■	236	High	0.002	2.633	43	2	1	1	2	1.0758e+06
D2E9R5	Activator of 90 kDa heat shock protein ATPase OS=Dactylis glomerata OX=4509 PE=2 SV=1	23.6	5.17	■	54	High	0.002	3.352	60	2	1	1	5	1.06112e+06
A0AAD8VJA7	aspartate carbamoyltransferase OS=Lolium multiflorum OX=4521 GN=QYE76_032347 PE=3 SV=1	39.5	7.62	■	49	High	0	6.702	68	2	1	1	3	1.06035e+06
A0AAD8X2V5	Inosine triphosphate pyrophosphatase OS=Lolium multiflorum OX=4521 GN=QYE76_011273 PE=3 SV=1	22	5.96	■	435	High	0.001	4.499	60	2	1	1	7	1.04292e+06
A0AAD8W9A9	Alkaline/neutral invertase OS=Lolium multiflorum OX=4521 GN=QYE76_064655 PE=3 SV=1	63.2	6.71	■	279	High	0	6.819	80	2	1	1	3	1.03636e+06
A0AAD8X6M5	ARM repeat superfamily protein OS=Lolium multiflorum OX=4521 GN=QYE76_015700 PE=4 SV=1	57.5	5.31	■	749	High	0.007	1.881	29	1	1	1	2	1.03417e+06
A0AAD8QNK8	Acyl-[acyl-carrier-protein] desaturase OS=Lolium multiflorum OX=4521 GN=QYE76_027946 PE=3 SV=1	44.8	7.09	■	861	High	0.001	4.719	47	3	2	2	5	1.03352e+06
A0AAD8VNC2	Acid phosphatase 1 OS=Lolium multiflorum OX=4521 GN=QYE76_034461 PE=3 SV=1	31.3	4.94	■	365	High	0.002	3.344	23	2	1	1	3	1.01889e+06
A0AAD8WYM7	glycerol kinase OS=Lolium multiflorum OX=4521 GN=QYE76_046740 PE=3 SV=1	57	5.38	■	1020	High	0.002	2.256	41	1	1	1	2	1.01488e+06
A0AAD8RF41	Small nuclear ribonucleoprotein Sm D3 OS=Lolium multiflorum OX=4521 GN=QYE76_023771 PE=3 SV=1	22.2	10.14	■	169	High	0.007	1.897	28	1	1	1	5	1.00871e+06
A0AAD8U2A4	Inositol-tetrakisphosphate 1-kinase OS=Lolium multiflorum OX=4521 GN=QYE76_013042 PE=3 SV=1	38.1	6.6	■	854	High	0.001	4.64	45	1	1	1	4	998384
A0AAD8VPY8	Mitogen-activated protein kinase OS=Lolium multiflorum OX=4521 GN=QYE76_020371 PE=3 SV=1	42.2	7.14	■	835	High	0.007	2.115	25	1	1	1	2	982029
A0AAD8R6J9	hydroxymethylbilane synthase OS=Lolium multiflorum OX=4521 GN=QYE76_020779 PE=3 SV=1	38	7.37	■	368	High	0.007	2.12	48	2	1	1	5	945878
A0AAD8W5V0	40S ribosomal protein S26 OS=Lolium multiflorum OX=4521 GN=QYE76_060890 PE=3 SV=1	15.4	11.03	■	64	High	0.002	2.472	43	1	1	1	6	922948
A0AAD8RZA9	Nascent polypeptide-associated complex subunit beta OS=Lolium multiflorum OX=4521 GN=QYE76_060085 PE=3 SV=1	19	9.45	■	166	High	0.002	3.077	39	1	1	1	11	917938
A0AAD8PH56	Putative gamma-glutamylcyclotransferase OS=Lolium multiflorum OX=4521 GN=QYE76_018266 PE=4 SV=1	20.4	4.74	■	653	High	0.001	4.685	58	2	1	1	8	907926
A0AAD8WRD2	Transposase (Putative), gypsy type OS=Lolium multiflorum OX=4521 GN=QYE76_038955 PE=4 SV=1	112.9	7.44	■	82	High	0.008	1.792	22	2	1	1	1	885663
A0AAD8W0V5	ATP-dependent 6-phosphofructokinase OS=Lolium multiflorum OX=4521 GN=PFK PE=3 SV=1	58.1	8.03	■	477	High	0.002	2.734	32	1	1	1	2	874938
A0AAD8SM23	Hydroxymethylglutaryl-CoA synthase OS=Lolium multiflorum OX=4521 GN=QYE76_071412 PE=3 SV=1	51.4	6.34	■	483	High	0.002	2.964	51	1	1	1	2	866962
A0AAD8R6V3	Succinate-semialdehyde dehydrogenase OS=Lolium multiflorum OX=4521 GN=QYE76_020893 PE=3 SV=1	55.8	7.9	■	896	High	0.002	2.854	33	1	1	1	2	859555
A0AAD8U2X4	1-(5-phosphoribosyl)-5-[(5-phosphoribosylamino)methylideneamino] imidazole-4-carboxamide isomerase, chloroplastic OS=Lolium multiflorum OX=4521 GN=QYE76_013400 PE=3 SV=1	33.1	7.14	■	997	High	0.002	3.811	41	2	1	1	3	848320
A0AAD8WD84	mRNA cap-binding protein OS=Lolium multiflorum OX=4521 GN=QYE76_069140 PE=3 SV=1	26.5	6.24	■	743	High	0.002	3.149	41	2	1	1	4	847974
A0AAD8TZ23	riboflavin kinase OS=Lolium multiflorum OX=4521 GN=QYE76_011401 PE=4 SV=1	43.3	5.5	■	753	High	0.002	3.354	58	2	1	1	3	844784
A0AAD8WA09	Osmotin-like protein OS=Lolium multiflorum OX=4521 GN=QYE76_065465 PE=4 SV=1	22.8	4.73	■	736	High	0.002	3.053	45	2	1	1	5	837661
A0AAD8X6W0	Vesicle-fusing ATPase OS=Lolium multiflorum OX=4521 GN=QYE76_015955 PE=3 SV=1	78.7	6.07	■	991	High	0.002	3.693	36	1	1	1	1	835636
A0AAD8QPR3	glycine--tRNA ligase OS=Lolium multiflorum OX=4521 GN=QYE76_030349 PE=3 SV=1	76.4	6.46	■	227	High	0.007	2.139	31	2	1	1	1	804297
A0AAD8QJU4	serine--tRNA ligase OS=Lolium multiflorum OX=4521 GN=QYE76_007674 PE=4 SV=1	51.4	6.32	■	337	High	0.002	2.721	39	2	1	1	2	798269
A0AAD8RKH5	GTP-binding protein SAR1A OS=Lolium multiflorum OX=4521 GN=QYE76_001808 PE=3 SV=1	22	7.47	■	187	High	0.007	2.027	20	1	1	1	7	795650
A0AAD8WBS4	Argininosuccinate lyase OS=Lolium multiflorum OX=4521 GN=QYE76_068491 PE=3 SV=1	57.4	6.64	■	752	High	0.002	2.755	36	1	1	1	2	769743
A0AAD8WV36	Small nuclear ribonucleoprotein-associated protein OS=Lolium multiflorum OX=4521 GN=QYE76_042643 PE=3 SV=1	28	11.39	■	531	High	0.002	2.255	41	2	1	1	3	746998
A0AAD8WIC9	Protein decapping 5 OS=Lolium multiflorum OX=4521 GN=QYE76_049489 PE=4 SV=1	70.6	7.62	■	124	High	0	8.184	84	2	1	1	3	712277
A0AAD8SW67	Prefoldin subunit 1 OS=Lolium multiflorum OX=4521 GN=QYE76_053662 PE=3 SV=1	14.6	5.36	■	243	High	0.008	1.864	9	1	1	1	7	706216
A0AAD8QUJ0	Protein RAE1 OS=Lolium multiflorum OX=4521 GN=QYE76_032839 PE=3 SV=1	46	8.85	■	72	High	0.002	4.004	46	2	1	1	3	703188
A0AAD8VX27	Mitochondrial import inner membrane translocase subunit OS=Lolium multiflorum OX=4521 GN=QYE76_001555 PE=3 SV=1	10.9	6.11	■	115	High	0.002	2.328	18	1	1	1	9	678721
A0AAD8VWK3	RING-type E3 ubiquitin transferase OS=Lolium multiflorum OX=4521 GN=QYE76_026118 PE=4 SV=1	144.7	7.59	■	996	High	0.002	3.85	79	2	1	1	1	666117
A0AAD8TJQ3	peptide-methionine (S)-S-oxide reductase OS=Lolium multiflorum OX=4521 GN=QYE76_044723 PE=3 SV=1	20.1	6.28	■	323	High	0.003	3.278	40	3	1	1	6	625139
A0AAD8QM77	Succinate dehydrogenase subunit 5, mitochondrial OS=Lolium multiflorum OX=4521 GN=QYE76_027660 PE=4 SV=1	26.9	7.46	■	40	High	0.002	2.85	43	2	1	1	3	612950
A0AAD8QJ12	pyruvate decarboxylase OS=Lolium multiflorum OX=4521 GN=QYE76_037671 PE=3 SV=1	31	6.77	■	80	High	0.007	2	44	1	1	1	4	536562
A0AAD8U412	Nucleosome assembly protein 1 OS=Lolium multiflorum OX=4521 GN=QYE76_016292 PE=3 SV=1	42.2	4.44	■	681	High	0.002	2.508	10	1	1	1	3	535165
Q108T5	fructan beta-(2,1)-fructosidase OS=Lolium perenne OX=4522 GN=1-FEHa PE=2 SV=1	65.5	5.5	■	104	High	0.002	2.448	51	1	1	1	2	452116
A0AAD8SVA6	Coatomer subunit beta OS=Lolium multiflorum OX=4521 GN=QYE76_052583 PE=4 SV=1	105.4	5.67	■	348	High	0.002	3.808	78	2	1	1	1	427320
A0AAD8VRI0	glutamate--tRNA ligase OS=Lolium multiflorum OX=4521 GN=QYE76_019770 PE=3 SV=1	62.4	7.11	■	999	High	0.007	2.064	52	1	1	1	1	368168
A0AAD8QPZ0	Serine carboxypeptidase S28 family protein OS=Lolium multiflorum OX=4521 GN=QYE76_030566 PE=3 SV=1	55.7	6.92	■	377	High	0.002	2.411	37	2	1	1	2	323398
A0AAD8WP93	Pentatricopeptide repeat-containing protein OS=Lolium multiflorum OX=4521 GN=QYE76_057811 PE=4 SV=1	98.4	6.96	■	205	High	0.002	2.704	3	1	1	1	4	89040.8

## Sheet: Domain-cont. prot. or fragments
Accession	Description	MW [kDa]	pI	Master	Protein Group ID	Confidence	Exp. q-value	Sum PEP Score	Mascot Protein Score	# Global PSMs	# Global Pepts	# Global Uniq. Pepts	Coverage [%]	Abundances (Normalized)
O81342	Group V allergen Phl p 5.0203 (Fragment) OS=Phleum pratense OX=15957 PE=2 SV=1	29.3	8.9	■	703	High	0	128.818	1259	225	19	18	64	2.06585e+09
K6Z748	phosphopyruvate hydratase (Fragment) OS=Phleum pratense OX=15957 PE=2 SV=1	48	5.57	■	735	High	0	232.447	1594	222	25	15	71	1.4825e+09
K7AFE9	Triosephosphate isomerase, cytosolic (Fragment) OS=Phleum pratense OX=15957 PE=2 SV=1	25.5	5.29	■	642	High	0	64.9	653	161	9	7	50	1.36164e+09
Q69B42	Phl p 3 allergen (Fragment) OS=Phleum pratense OX=15957 PE=1 SV=1	11	8.97	■	344	High	0	66.465	573	166	9	9	80	1.01125e+09
K6ZXS1	fructose-bisphosphate aldolase (Fragment) OS=Phleum pratense OX=15957 PE=2 SV=1	21.8	6.05	■	512	High	0	95.612	931	119	15	8	55	9.26717e+08
K7AF38	phosphoglycerate mutase (2,3-diphosphoglycerate-independent) (Fragment) OS=Phleum pratense OX=15957 PE=2 SV=1	34	5.53	■	402	High	0	110.611	981	198	19	10	51	7.63532e+08
K7AL19	14-3-3 domain-containing protein OS=Phleum pratense OX=15957 PE=2 SV=1	29.2	4.88	■	254	High	0	111.122	1042	207	16	9	59	6.10338e+08
K6ZYI4	Malic enzyme (Fragment) OS=Phleum pratense OX=15957 PE=2 SV=1	63.2	5.83	■	196	High	0	97.619	1036	126	20	20	37	4.62918e+08
K7AF78	monodehydroascorbate reductase (NADH) (Fragment) OS=Phleum pratense OX=15957 PE=2 SV=1	47.5	5.67	■	588	High	0	87.344	996	102	17	16	45	4.61168e+08
K6ZXS6	Alcohol dehydrogenase 1 (Fragment) OS=Phleum pratense OX=15957 PE=2 SV=1	41.1	6.28	■	198	High	0	119.199	976	119	18	6	53	4.575e+08
K6Z6L1	L-ascorbate peroxidase (Fragment) OS=Phleum pratense OX=15957 PE=2 SV=1	28.4	5.35	■	655	High	0	109.386	822	122	13	7	64	4.44311e+08
K6Z7H4	Peroxidase (Fragment) OS=Phleum pratense OX=15957 PE=2 SV=1	39.9	7.11	■	15	High	0	83.13	830	88	16	16	43	4.33777e+08
A0AAD8RB96	Tr-type G domain-containing protein OS=Lolium multiflorum OX=4521 GN=QYE76_022614 PE=4 SV=1	93.9	6.16	■	199	High	0	78.218	855	100	20	9	20	3.27544e+08
A0AAD8SLH4	Expansin-like CBD domain-containing protein OS=Lolium multiflorum OX=4521 GN=QYE76_071759 PE=3 SV=1	12.5	8.63	■	948	High	0	32.328	242	41	4	4	29	3.16629e+08
A0AAD8W7N9	Cupin type-1 domain-containing protein OS=Lolium multiflorum OX=4521 GN=QYE76_062900 PE=3 SV=1	41.4	7.43	■	694	High	0	115.263	879	129	15	6	43	3.09787e+08
A0AAD8RU35	Histidine kinase/HSP90-like ATPase domain-containing protein OS=Lolium multiflorum OX=4521 GN=QYE76_006106 PE=3 SV=1	80.4	5.03	■	822	High	0	90.24	1027	92	19	9	28	2.94703e+08
Q9XG86	Polygalacturonase (Fragment) OS=Phleum pratense OX=15957 GN=pg PE=2 SV=1	41.7	7.59	■	134	High	0	67.777	632	48	10	10	30	1.97896e+08
A0AAD8VJ72	Carbohydrate kinase PfkB domain-containing protein OS=Lolium multiflorum OX=4521 GN=QYE76_033320 PE=3 SV=1	35.5	4.94	■	458	High	0	25.976	326	51	6	2	18	1.94573e+08
A0AAD8STV4	EF-hand domain-containing protein OS=Lolium multiflorum OX=4521 GN=QYE76_052507 PE=4 SV=1	16.8	4.27	■	788	High	0	39.897	344	48	7	7	50	1.79039e+08
A0AAD8SN94	FAS1 domain-containing protein OS=Lolium multiflorum OX=4521 GN=QYE76_049124 PE=4 SV=1	22.1	9.73	■	947	High	0	13.639	159	49	3	3	14	1.5348e+08
A0AAD8SH82	GH10 domain-containing protein OS=Lolium multiflorum OX=4521 GN=QYE76_069985 PE=3 SV=1	68.3	7.53	■	990	High	0	62.212	544	53	11	11	20	1.51855e+08
K7AKW0	Pectinesterase inhibitor domain-containing protein (Fragment) OS=Phleum pratense OX=15957 PE=2 SV=1	14.3	4.81	■	775	High	0	28.888	231	23	3	1	22	1.39675e+08
K6ZYE7	Pectinesterase (Fragment) OS=Phleum pratense OX=15957 PE=2 SV=1	7.9	9.36	■	154	High	0	23.126	201	38	3	2	44	1.36532e+08
K6Z707	glycerophosphodiester phosphodiesterase (Fragment) OS=Phleum pratense OX=15957 PE=2 SV=1	26.9	5.49	■	507	High	0	57.646	473	50	9	8	40	131240784
A0AAD8RVR5	Glycosyl hydrolase family 13 catalytic domain-containing protein OS=Lolium multiflorum OX=4521 GN=QYE76_005902 PE=4 SV=1	85.6	6.62	■	955	High	0	38.964	408	37	9	9	12	1.303e+08
K7AFF4	Plant heme peroxidase family profile domain-containing protein (Fragment) OS=Phleum pratense OX=15957 PE=2 SV=1	18.2	6.52	■	399	High	0	51.098	386	98	6	1	40	1.28622e+08
K6Z6H2	Rho GDP-dissociation inhibitor 1 (Fragment) OS=Phleum pratense OX=15957 PE=2 SV=1	10.4	4.88	■	418	High	0	5.136	88	16	2	2	16	117798240
K7AKH3	CoA-binding domain-containing protein (Fragment) OS=Phleum pratense OX=15957 PE=2 SV=1	37.9	8.87	■	530	High	0	46.7	430	27	9	9	25	1.16661e+08
K7AF65	phospholipase D (Fragment) OS=Phleum pratense OX=15957 PE=2 SV=1	67.1	5.73	■	45	High	0	104.1	797	70	12	6	26	1.15552e+08
P93467	Major allergen Phl p 5 (Fragment) OS=Phleum pratense OX=15957 GN=Phl p 5 Iso 618II8 PE=2 SV=1	27.7	6.61	■	351	High	0	78.568	701	143	12	2	47	1.13384e+08
K6Z7F0	Pectinesterase catalytic domain-containing protein (Fragment) OS=Phleum pratense OX=15957 PE=2 SV=1	8.5	4.78	■	423	High	0	34.751	230	16	2	2	56	1.09804e+08
A0AAD8VFV3	Pyruvate phosphate dikinase AMP/ATP-binding domain-containing protein OS=Lolium multiflorum OX=4521 GN=QYE76_029780 PE=3 SV=1	154.7	5.67	■	637	High	0	70.894	906	48	17	17	12	1.06097e+08
K6ZXX9	UTP--glucose-1-phosphate uridylyltransferase (Fragment) OS=Phleum pratense OX=15957 PE=2 SV=1	39.2	5.96	■	937	High	0	95.351	829	107	14	1	54	95102184
A0AAD8PWF2	Peptidase M24 domain-containing protein OS=Lolium multiflorum OX=4521 GN=QYE76_012925 PE=3 SV=1	43.1	6.86	■	415	High	0	58.404	555	41	12	12	30	9.17236e+07
K6Z7A1	Citrate synthase (Fragment) OS=Phleum pratense OX=15957 PE=2 SV=1	49.4	6.84	■	709	High	0	55.582	507	87	11	3	26	8.91617e+07
A0AAD8RBZ6	ADF-H domain-containing protein OS=Lolium multiflorum OX=4521 GN=QYE76_024207 PE=3 SV=1	16	5.72	■	481	High	0	18.661	171	28	3	2	21	8.80258e+07
A0AAD8R2H5	F-box domain-containing protein OS=Lolium multiflorum OX=4521 GN=QYE76_036799 PE=3 SV=1	107.1	5.12	■	977	High	0	63.07	764	48	15	15	18	8.55884e+07
A0AAD8QMX8	Haloacid dehalogenase-like hydrolase domain-containing protein Sgpp OS=Lolium multiflorum OX=4521 GN=QYE76_028035 PE=4 SV=1	26.5	5	■	516	High	0	34.29	353	28	6	6	27	7.91458e+07
K6Z7P7	4-hydroxy-7-methoxy-3-oxo-3,4-dihydro-2H-1,4-benzoxazin-2-yl glucosidebeta-D-glucosidase (Fragment) OS=Phleum pratense OX=15957 PE=2 SV=1	28.3	7.03	■	902	High	0	21.224	227	23	4	2	21	76423791
K7AJG6	Phosphoglycerate kinase (Fragment) OS=Phleum pratense OX=15957 PE=2 SV=1	38	8.02	■	232	High	0	122.604	1121	139	19	1	53	63847264
K7AFJ3	HP domain-containing protein (Fragment) OS=Phleum pratense OX=15957 PE=2 SV=1	72.9	6.06	■	873	High	0	48.513	555	36	11	4	19	57226420
K7B0G6	Probable 6-phosphogluconolactonase (Fragment) OS=Phleum pratense OX=15957 PE=2 SV=1	28.9	5.33	■	968	High	0	38.059	358	22	7	7	28	5.26205e+07
A0AAD8VJ18	Glycoside hydrolase family 31 N-terminal domain-containing protein OS=Lolium multiflorum OX=4521 GN=QYE76_033155 PE=3 SV=1	108.6	5.71	■	756	High	0	27.431	306	11	6	6	7	4.7639e+07
K7AKE2	Soluble acid invertase (Fragment) OS=Phleum pratense OX=15957 PE=2 SV=1	58.5	5.24	■	725	High	0	39.217	449	26	9	9	20	4.70361e+07
A0AAD8WMR0	NADP-dependent oxidoreductase domain-containing protein OS=Lolium multiflorum OX=4521 GN=QYE76_056343 PE=4 SV=1	34.3	6.74	■	601	High	0	16.941	288	18	7	5	23	4.61921e+07
A0AAD8S8V6	Fibronectin type III-like domain-containing protein OS=Lolium multiflorum OX=4521 GN=QYE76_065437 PE=4 SV=1	87.7	6.8	■	1025	High	0	31.729	482	26	11	11	13	45639167
K7AK97	Superoxide dismutase (Fragment) OS=Phleum pratense OX=15957 PE=2 SV=1	27.7	8.63	■	132	High	0	27.042	336	16	5	5	21	42582674
K7B0M1	Plastocyanin-like domain-containing protein (Fragment) OS=Phleum pratense OX=15957 PE=2 SV=1	16.3	6.92	■	220	High	0	13.63	197	23	3	1	23	39104360
K6Z760	Peptidyl-prolyl cis-trans isomerase (Fragment) OS=Phleum pratense OX=15957 PE=2 SV=1	20	8.07	■	386	High	0	21.939	276	18	6	3	36	38411998
A0AAD8TDV9	Dienelactone hydrolase domain-containing protein OS=Lolium multiflorum OX=4521 GN=QYE76_041434 PE=4 SV=1	30.1	6.01	■	70	High	0	7.46	109	8	2	2	7	34540534
K7B0Z0	Isopropylmalate dehydrogenase-like domain-containing protein (Fragment) OS=Phleum pratense OX=15957 PE=2 SV=1	9.6	5.87	■	764	High	0	12.072	167	16	3	1	35	3.33108e+07
A0AAD8Q3N5	Peptidase M1 leukotriene A4 hydrolase/aminopeptidase C-terminal domain-containing protein OS=Lolium multiflorum OX=4521 GN=QYE76_027021 PE=3 SV=1	67.5	5.35	■	909	High	0	27.218	359	16	6	6	11	3.27755e+07
A0AAD8RJ79	SCP domain-containing protein OS=Lolium multiflorum OX=4521 GN=QYE76_000414 PE=4 SV=1	37.7	4.82	■	849	High	0	12.988	135	11	2	2	6	2.94191e+07
K6Z6R8	Peptidase S8/S53 domain-containing protein (Fragment) OS=Phleum pratense OX=15957 PE=2 SV=1	24.3	5.26	■	521	High	0	50.095	439	37	7	1	42	2.8645e+07
K7AEX4	Calreticulin (Fragment) OS=Phleum pratense OX=15957 PE=2 SV=1	20.3	4.36	■	552	High	0	8.86	147	13	3	2	15	28635329
A0AAD8S3B7	DNA/RNA-binding protein Alba-like domain-containing protein OS=Lolium multiflorum OX=4521 GN=QYE76_062063 PE=3 SV=1	38.5	9.73	■	292	High	0	13.43	197	8	4	4	12	2.58797e+07
A0AAD8QGA5	Aminotransferase class I/classII domain-containing protein OS=Lolium multiflorum OX=4521 GN=QYE76_037802 PE=4 SV=1	40.3	5.49	■	834	High	0.002	3.757	37	2	2	2	7	24997663
A0AAD8QQR3	Damage-control phosphatase ARMT1-like metal-binding domain-containing protein OS=Lolium multiflorum OX=4521 GN=QYE76_029595 PE=4 SV=1	40.7	5.01	■	69	High	0	19.366	271	16	6	6	15	2.44496e+07
A0AAD8WLR1	Histone-binding protein RBBP4 N-terminal domain-containing protein OS=Lolium multiflorum OX=4521 GN=QYE76_054860 PE=3 SV=1	50.3	6.21	■	938	High	0	29.14	232	9	5	5	18	2.31563e+07
A0AAD8VIH8	MSP domain-containing protein OS=Lolium multiflorum OX=4521 GN=QYE76_032615 PE=3 SV=1	26.7	8.22	■	963	High	0	16.626	197	11	5	5	21	20455511
A0AAD8VCM9	X8 domain-containing protein OS=Lolium multiflorum OX=4521 GN=QYE76_018574 PE=3 SV=1	60.5	6.55	■	597	High	0	16.617	222	11	4	4	8	2.04255e+07
A0AAD8S2D1	Amine oxidase domain-containing protein OS=Lolium multiflorum OX=4521 GN=QYE76_061468 PE=4 SV=1	40	7.75	■	739	High	0	14.893	220	11	5	5	11	1.78422e+07
A0AAD8S561	RRM domain-containing protein OS=Lolium multiflorum OX=4521 GN=QYE76_063175 PE=4 SV=1	15.3	5.22	■	1	High	0.002	3.355	53	4	1	1	6	17830640
A0AAD8SZN7	PRONE domain-containing protein OS=Lolium multiflorum OX=4521 GN=QYE76_055138 PE=4 SV=1	52.6	5.55	■	561	High	0	18.152	252	8	5	5	10	17728056
A0AAD8VHN9	Phytocyanin domain-containing protein OS=Lolium multiflorum OX=4521 GN=QYE76_028868 PE=4 SV=1	70	5.12	■	504	High	0.002	4.114	58	3	1	1	2	17345860
A0AAD8WFU1	CN hydrolase domain-containing protein OS=Lolium multiflorum OX=4521 GN=QYE76_070398 PE=4 SV=1	37.4	8.02	■	986	High	0	36.78	428	13	6	6	24	1.71427e+07
A0AAD8T1J0	Reverse transcriptase Ty1/copia-type domain-containing protein OS=Lolium multiflorum OX=4521 GN=QYE76_055838 PE=3 SV=1	76.7	8.44	■	330	High	0	16.812	189	9	3	3	5	1.69146e+07
A0AAD8VW46	Peptidase M20 dimerisation domain-containing protein OS=Lolium multiflorum OX=4521 GN=QYE76_024480 PE=4 SV=1	49	5.74	■	643	High	0	19.53	243	10	5	5	12	1.68546e+07
A0AAD8T5N8	NAD-dependent epimerase/dehydratase domain-containing protein OS=Lolium multiflorum OX=4521 GN=QYE76_058522 PE=4 SV=1	44.1	5.59	■	476	High	0	27.313	248	13	6	6	19	1.66646e+07
A0AAD8S0T6	NAD(P)-binding domain-containing protein OS=Lolium multiflorum OX=4521 GN=QYE76_060761 PE=4 SV=1	27.6	6.71	■	880	High	0	17.949	198	8	4	4	21	1.61845e+07
A0AAD8VV11	Calponin-homology (CH) domain-containing protein OS=Lolium multiflorum OX=4521 GN=QYE76_023340 PE=4 SV=1	75.8	5.22	■	912	High	0	20.519	199	11	5	5	8	1.57161e+07
A0AAD8WZI4	PI-PLC X domain-containing protein OS=Lolium multiflorum OX=4521 GN=QYE76_047670 PE=4 SV=1	62.4	8.19	■	371	High	0	11.588	204	12	5	4	7	1.54027e+07
A0AAD8RVU8	NTF2 domain-containing protein OS=Lolium multiflorum OX=4521 GN=QYE76_006545 PE=4 SV=1	13.4	6.13	■	275	High	0	7.189	79	8	2	2	22	1.47157e+07
A0AAD8RJS7	Nudix hydrolase domain-containing protein OS=Lolium multiflorum OX=4521 GN=QYE76_026050 PE=4 SV=1	87	5.22	■	782	High	0	35.503	411	17	9	9	13	1.43096e+07
A0AAD8WEP7	CTLH domain-containing protein OS=Lolium multiflorum OX=4521 GN=QYE76_069212 PE=4 SV=1	125.9	7.15	■	238	High	0	17.37	199	8	5	4	5	1.30282e+07
A0AAD8U3W5	Aldehyde dehydrogenase domain-containing protein OS=Lolium multiflorum OX=4521 GN=QYE76_016228 PE=3 SV=1	61	6.95	■	129	High	0	30.744	387	13	7	7	13	12873816
A0AAD8RGQ1	Cytosol aminopeptidase domain-containing protein OS=Lolium multiflorum OX=4521 GN=QYE76_025963 PE=3 SV=1	61.5	8.06	■	984	High	0	24.857	273	8	5	5	10	1.25573e+07
A0AAD8R1W5	Ubiquitin-like domain-containing protein OS=Lolium multiflorum OX=4521 GN=QYE76_035970 PE=3 SV=1	45.7	8.97	■	75	High	0	11.01	149	12	4	4	30	1.14915e+07
A0AAD8SB96	Water stress and hypersensitive response domain-containing protein OS=Lolium multiflorum OX=4521 GN=QYE76_066399 PE=3 SV=1	52	5.1	■	994	High	0	7.446	68	7	2	2	4	1.12854e+07
A0AAD8S090	Inhibitor I9 domain-containing protein OS=Lolium multiflorum OX=4521 GN=QYE76_060343 PE=4 SV=1	12.5	8.18	■	156	High	0	6.166	101	4	2	2	15	1.07875e+07
A0AAD8T6C4	NAB domain-containing protein OS=Lolium multiflorum OX=4521 GN=QYE76_058483 PE=4 SV=1	111.5	5.15	■	941	High	0	28.093	312	9	5	5	6	1.03132e+07
A0AAD8WJA0	MPN domain-containing protein OS=Lolium multiflorum OX=4521 GN=QYE76_050507 PE=3 SV=1	44.4	5.29	■	871	High	0.002	3.791	52	3	2	2	4	9786939
A0AAD8R5L4	CRAL-TRIO domain-containing protein OS=Lolium multiflorum OX=4521 GN=QYE76_020062 PE=3 SV=1	60.1	6.62	■	472	High	0	9.88	129	6	3	3	5	9.00321e+06
K6ZYF6	glutathione transferase (Fragment) OS=Phleum pratense OX=15957 PE=2 SV=1	11.9	8.44	■	534	High	0.002	3.524	60	4	1	1	8	8905549
A0AAD8TGU8	Peptidase A1 domain-containing protein OS=Lolium multiflorum OX=4521 GN=QYE76_043282 PE=3 SV=1	51.8	6.16	■	218	High	0.002	2.284	53	4	1	1	2	8769746
A0AAD8QL62	PP2A regulatory subunit B'' EF-hand domain-containing protein OS=Lolium multiflorum OX=4521 GN=QYE76_027854 PE=4 SV=1	61.9	5.47	■	255	High	0	9.327	132	7	4	4	6	7.91306e+06
A0AAD8RJC2	UBC core domain-containing protein OS=Lolium multiflorum OX=4521 GN=QYE76_000750 PE=4 SV=1	16.8	6.93	■	496	High	0	12.957	175	7	3	3	25	7.83021e+06
A0AAD8SC26	W2 domain-containing protein OS=Lolium multiflorum OX=4521 GN=QYE76_066698 PE=3 SV=1	40.1	5.22	■	201	High	0	11.881	95	7	3	3	9	7.40526e+06
A0AAD8QM40	CBM20 domain-containing protein OS=Lolium multiflorum OX=4521 GN=QYE76_027600 PE=3 SV=1	127.6	5.41	■	364	High	0	12.841	188	10	5	5	4	6969308
A0AAD8WWN3	Survival protein SurE-like phosphatase/nucleotidase domain-containing protein OS=Lolium multiflorum OX=4521 GN=QYE76_042119 PE=3 SV=1	32.1	5.53	■	916	High	0	10.672	147	6	3	3	13	6030138
A0AAD8U3K5	NAC-A/B domain-containing protein OS=Lolium multiflorum OX=4521 GN=QYE76_013786 PE=4 SV=1	22.1	4.42	■	705	High	0	7.889	82	3	1	1	7	5923578
A0AAD8W9N1	AB hydrolase-1 domain-containing protein OS=Lolium multiflorum OX=4521 GN=QYE76_065060 PE=4 SV=1	28.1	5.26	■	350	High	0	9.782	89	5	2	2	12	5552817
K7B086	GTP-binding nuclear protein (Fragment) OS=Phleum pratense OX=15957 PE=2 SV=1	27.7	8	■	846	High	0	10.73	114	5	3	3	11	5.45699e+06
A0AAD8RGR1	Cytochrome b5 heme-binding domain-containing protein OS=Lolium multiflorum OX=4521 GN=QYE76_026047 PE=3 SV=1	10.6	6.74	■	566	High	0.002	3.761	70	3	2	2	15	5.44605e+06
A0AAD8VXQ4	Proteasome alpha-type subunits domain-containing protein OS=Lolium multiflorum OX=4521 GN=QYE76_002245 PE=3 SV=1	40	5.83	■	1019	High	0	12.006	140	6	4	4	11	5.32316e+06
A0AAD8WQX3	Extradiol ring-cleavage dioxygenase class III enzyme subunit B domain-containing protein OS=Lolium multiflorum OX=4521 GN=QYE76_056839 PE=3 SV=1	33.8	7.23	■	137	High	0	13.426	128	7	3	3	13	5.30663e+06
A0AAD8W4U4	Protein kinase domain-containing protein OS=Lolium multiflorum OX=4521 GN=QYE76_006926 PE=4 SV=1	72.5	5.53	■	102	High	0.002	3.464	60	4	2	2	2	5.02813e+06
A0AAD8VV65	K Homology domain-containing protein OS=Lolium multiflorum OX=4521 GN=QYE76_026444 PE=4 SV=1	37.8	6.37	■	20	High	0	14.951	130	6	3	3	11	4.99531e+06
A0AAD8RWQ3	Inositol polyphosphate-related phosphatase domain-containing protein OS=Lolium multiflorum OX=4521 GN=QYE76_006399 PE=3 SV=1	129.9	6.7	■	446	High	0	14.651	165	6	3	3	3	4.99234e+06
A0AAD8WUA1	Stress-response A/B barrel domain-containing protein OS=Lolium multiflorum OX=4521 GN=QYE76_039749 PE=4 SV=1	27.4	7.25	■	974	High	0.001	4.498	64	2	1	1	4	4821329
A0AAD8VJJ3	Activator of Hsp90 ATPase AHSA1-like N-terminal domain-containing protein OS=Lolium multiflorum OX=4521 GN=QYE76_031239 PE=3 SV=1	39.2	5.91	■	1005	High	0	18.545	174	6	3	3	13	4.80925e+06
K7B0Z9	Cobalamin-independent methionine synthase MetE C-terminal/archaeal domain-containing protein (Fragment) OS=Phleum pratense OX=15957 PE=2 SV=1	21	8.54	■	329	High	0	44.005	474	33	7	1	38	4.63274e+06
A0AAD8TK05	MI domain-containing protein OS=Lolium multiflorum OX=4521 GN=QYE76_044873 PE=3 SV=1	86.9	7.84	■	443	High	0	8.102	95	4	2	2	3	4558129
A0AAD8VY56	Metallo-beta-lactamase domain-containing protein OS=Lolium multiflorum OX=4521 GN=QYE76_000974 PE=4 SV=1	36.9	6.09	■	533	High	0	8.267	97	6	3	3	8	4.30978e+06
A0AAD8VL25	MINDY deubiquitinase domain-containing protein OS=Lolium multiflorum OX=4521 GN=QYE76_035315 PE=4 SV=1	74.6	4.41	■	874	High	0.001	4.429	97	4	2	2	2	3.85993e+06
A0AAD8QND4	NmrA-like domain-containing protein OS=Lolium multiflorum OX=4521 GN=QYE76_029749 PE=3 SV=1	70.7	5.85	■	391	High	0.002	3.495	59	2	1	1	2	3.84388e+06
A0AAD8WIQ4	AAA+ ATPase domain-containing protein OS=Lolium multiflorum OX=4521 GN=QYE76_051545 PE=4 SV=1	93.4	7.55	■	840	High	0.002	2.792	47	1	1	1	1	3.74604e+06
A0AAD8TNL6	ABC transmembrane type-1 domain-containing protein OS=Lolium multiflorum OX=4521 GN=QYE76_047328 PE=4 SV=1	52.4	8.06	■	980	High	0	6.186	45	4	2	2	4	3.55392e+06
A0AAD8WEF9	Arf-GAP domain-containing protein OS=Lolium multiflorum OX=4521 GN=QYE76_068957 PE=4 SV=1	49	6.73	■	273	High	0	10.603	189	5	3	3	6	3.5198e+06
K6Z7F6	NAD(P)H dehydrogenase (quinone) (Fragment) OS=Phleum pratense OX=15957 PE=2 SV=1	24.5	7.14	■	1017	High	0	10.497	151	4	2	2	11	3.51313e+06
A0AAD8RMU3	Metalloenzyme domain-containing protein OS=Lolium multiflorum OX=4521 GN=QYE76_002015 PE=3 SV=1	52.6	5.59	■	733	High	0	5.227	72	4	2	2	4	3.39515e+06
A0AAD8W9R5	Clp R domain-containing protein OS=Lolium multiflorum OX=4521 GN=QYE76_066288 PE=3 SV=1	108.8	6.62	■	693	High	0	7.458	120	4	2	2	2	3.3823e+06
A0AAD8QTV7	Inosine/uridine-preferring nucleoside hydrolase domain-containing protein OS=Lolium multiflorum OX=4521 GN=QYE76_030736 PE=3 SV=1	35.6	5.66	■	397	High	0	6.158	48	3	2	2	8	3.35301e+06
A0AAD8T309	C2 domain-containing protein OS=Lolium multiflorum OX=4521 GN=QYE76_056277 PE=3 SV=1	70.2	5.47	■	758	High	0	18.8	264	21	4	1	12	3.3326e+06
A0AAD8WIU2	Gfo/Idh/MocA-like oxidoreductase N-terminal domain-containing protein OS=Lolium multiflorum OX=4521 GN=QYE76_052321 PE=4 SV=1	44.5	6.79	■	1044	High	0	6.83	104	4	2	2	5	3.21515e+06
A0AAD8WRX1	Ancestral coatomer element 1 Sec16/Sec31 domain-containing protein OS=Lolium multiflorum OX=4521 GN=QYE76_039137 PE=3 SV=1	123.7	5.3	■	33	High	0	8.106	139	6	2	2	2	3.12385e+06
A0AAD8VEL8	PPPDE domain-containing protein OS=Lolium multiflorum OX=4521 GN=QYE76_018811 PE=3 SV=1	29.5	5.86	■	379	High	0.001	4.534	61	3	2	2	6	3.02438e+06
A0AAD8W6A4	Costars domain-containing protein OS=Lolium multiflorum OX=4521 GN=QYE76_062598 PE=3 SV=1	14.1	8.03	■	32	High	0	9.574	125	4	2	2	15	2995400
A0AAD8QS74	Alpha/beta hydrolase fold-3 domain-containing protein OS=Lolium multiflorum OX=4521 GN=QYE76_031138 PE=4 SV=1	34.9	5.47	■	613	High	0	7.176	157	6	3	3	8	2.96448e+06
A0AAD8U4M2	MalT-like TPR region domain-containing protein OS=Lolium multiflorum OX=4521 GN=QYE76_014371 PE=4 SV=1	44.9	6.23	■	442	High	0	12.78	120	4	2	2	6	2.7737e+06
A0AAD8TU23	Single-stranded DNA binding protein Ssb-like OB fold domain-containing protein OS=Lolium multiflorum OX=4521 GN=QYE76_010588 PE=4 SV=1	15.4	9.58	■	1006	High	0.002	2.611	31	2	1	1	5	2.72217e+06
A0AAD8RU62	N-acetyltransferase domain-containing protein OS=Lolium multiflorum OX=4521 GN=QYE76_006158 PE=4 SV=1	17.8	7.37	■	216	High	0.001	4.68	47	2	1	1	7	2.71361e+06
A0AAD8VE74	Thiaminase-2/PQQC domain-containing protein OS=Lolium multiflorum OX=4521 GN=QYE76_016515 PE=4 SV=1	68.3	6.18	■	971	High	0	5.61	87	4	2	2	3	2.67369e+06
A0AAD8W4C2	HotDog ACOT-type domain-containing protein OS=Lolium multiflorum OX=4521 GN=QYE76_006703 PE=3 SV=1	55.8	7.01	■	808	High	0	6.169	97	3	2	2	4	2.53328e+06
A0AAD8WB54	SWIM-type domain-containing protein OS=Lolium multiflorum OX=4521 GN=QYE76_065569 PE=3 SV=1	207.1	7.02	■	625	High	0.002	3.188	52	2	1	1	1	2.47965e+06
A0AAD8TCG9	DUF2470 domain-containing protein OS=Lolium multiflorum OX=4521 GN=QYE76_040175 PE=4 SV=1	37.3	8.94	■	658	High	0.002	2.613	33	2	1	1	2	2.4628e+06
A0AAD8WZJ4	LIM zinc-binding domain-containing protein OS=Lolium multiflorum OX=4521 GN=QYE76_045179 PE=4 SV=1	15.3	8.22	■	972	High	0.002	3.565	50	3	2	2	11	2.44714e+06
A0AAD8SRC1	SHSP domain-containing protein OS=Lolium multiflorum OX=4521 GN=QYE76_050250 PE=3 SV=1	17.4	5.73	■	14	High	0	6.47	108	4	2	2	13	2.41885e+06
A0AAD8QNI2	Nucleoside phosphorylase domain-containing protein OS=Lolium multiflorum OX=4521 GN=QYE76_028022 PE=4 SV=1	27.3	4.94	■	140	High	0	15.337	86	4	2	2	17	2.41689e+06
A0AAD8WHX9	Phospholipase/carboxylesterase/thioesterase domain-containing protein OS=Lolium multiflorum OX=4521 GN=QYE76_050555 PE=4 SV=1	26.9	6.71	■	615	High	0	6.933	68	3	2	2	7	2.40395e+06
A0AAD8WAH2	Alpha-carbonic anhydrase domain-containing protein OS=Lolium multiflorum OX=4521 GN=QYE76_064969 PE=4 SV=1	20.8	9.6	■	917	High	0.002	2.944	53	3	1	1	4	2313716
A0AAD8Q3B2	Rho GTPase activation protein (RhoGAP) with PH domain OS=Lolium multiflorum OX=4521 GN=QYE76_008107 PE=4 SV=1	90	5.17	■	599	High	0.002	2.336	57	2	1	1	1	2.25946e+06
A0AAD8RH56	Peptidase M16C associated domain-containing protein OS=Lolium multiflorum OX=4521 GN=QYE76_025569 PE=4 SV=1	120.7	5.55	■	962	High	0	9.514	150	6	3	3	3	2.24781e+06
A0AAD8VUD7	Glycolipid transfer protein domain-containing protein OS=Lolium multiflorum OX=4521 GN=QYE76_023733 PE=4 SV=1	22.6	6.68	■	894	High	0.002	3.417	41	2	1	1	4	2.16607e+06
A0AAD8SIL8	Cupin type-2 domain-containing protein OS=Lolium multiflorum OX=4521 GN=QYE76_070810 PE=4 SV=1	33.6	5.31	■	314	High	0.002	3.692	56	2	1	1	3	2.05921e+06
A0AAD8Q8U4	CCHC-type domain-containing protein OS=Lolium multiflorum OX=4521 GN=QYE76_018745 PE=4 SV=1	144.3	7.78	■	314	High	0.002	3.692	56	2	1	1	1	2.05921e+06
A0AAD8WQI9	PUA domain-containing protein OS=Lolium multiflorum OX=4521 GN=QYE76_059116 PE=4 SV=1	20.3	7.44	■	611	High	0.002	2.777	23	2	1	1	5	2.00295e+06
A0AAD8VPH6	TF-B3 domain-containing protein OS=Lolium multiflorum OX=4521 GN=QYE76_035933 PE=4 SV=1	30.4	7.94	■	611	High	0.002	2.777	23	2	1	1	3	2.00295e+06
A7K7V9	Betaine aldehyde dehydrogenase (Fragment) OS=Puccinellia chinampoensis OX=428215 GN=BADH PE=2 SV=1	16.3	6.01	■	827	High	0	6.422	71	2	1	1	8	1.98538e+06
A0AAD8QFP5	NADH:ubiquinone oxidoreductase 30kDa subunit domain-containing protein OS=Lolium multiflorum OX=4521 GN=QYE76_032490 PE=3 SV=1	22.6	8.03	■	832	High	0.001	4.438	68	1	1	1	5	1.93852e+06
A0AAD8T9I2	EGF-like calcium-binding domain-containing protein OS=Lolium multiflorum OX=4521 GN=QYE76_038726 PE=3 SV=1	70	6.16	■	928	High	0.002	2.435	52	2	1	1	1	1.90895e+06
A0AAD8W6H7	ACB domain-containing protein OS=Lolium multiflorum OX=4521 GN=QYE76_060407 PE=3 SV=1	71.8	5.3	■	221	High	0.002	3.051	50	3	2	2	2	1.88137e+06
K6ZY75	Heat shock protein 70 (Fragment) OS=Phleum pratense OX=15957 PE=2 SV=1	11.5	8.37	■	501	High	0	28.654	327	16	5	1	52	1860331
A0AAD8WV79	PdxS/SNZ N-terminal domain-containing protein OS=Lolium multiflorum OX=4521 GN=QYE76_043050 PE=3 SV=1	29.1	5.88	■	817	High	0.002	4.155	57	2	1	1	5	1.85313e+06
A0AAD8QKY3	GRAM domain-containing protein OS=Lolium multiflorum OX=4521 GN=QYE76_017452 PE=3 SV=1	28	7.94	■	633	High	0.002	3.143	42	2	1	1	4	1.85018e+06
A0AAD8TW73	Scaffold protein Nfu/NifU N-terminal domain-containing protein OS=Lolium multiflorum OX=4521 GN=QYE76_010065 PE=3 SV=1	29.3	5.27	■	651	High	0.002	3.78	41	2	1	1	4	1.8326e+06
A0AAD8SVE5	Phosphoribosyl-AMP cyclohydrolase domain-containing protein OS=Lolium multiflorum OX=4521 GN=QYE76_052455 PE=3 SV=1	32.8	7.78	■	514	High	0	4.97	78	2	1	1	3	1.81967e+06
A0AAD8W452	PCI domain-containing protein OS=Lolium multiflorum OX=4521 GN=QYE76_007274 PE=3 SV=1	55.7	8.19	■	195	High	0	8.593	113	4	3	3	5	1.7898e+06
A0AAD8SMP3	Mandelate racemase/muconate lactonizing enzyme C-terminal domain-containing protein OS=Lolium multiflorum OX=4521 GN=QYE76_048699 PE=4 SV=1	24.9	7.46	■	456	High	0	4.979	72	3	2	2	8	1668432
A0AAD8WTC3	SUEL-type lectin domain-containing protein OS=Lolium multiflorum OX=4521 GN=QYE76_015397 PE=4 SV=1	20.3	8.09	■	106	High	0.001	4.552	15	1	1	1	7	1.66314e+06
A0AAD8RVB2	Anion-transporting ATPase-like domain-containing protein OS=Lolium multiflorum OX=4521 GN=QYE76_006736 PE=3 SV=1	40.5	4.98	■	222	High	0.002	3.732	55	4	2	2	4	1.60854e+06
A0AAD8VQ95	PLD phosphodiesterase domain-containing protein OS=Lolium multiflorum OX=4521 GN=QYE76_036576 PE=4 SV=1	52.4	7.44	■	143	High	0.002	2.753	65	3	2	2	3	1.59606e+06
A0AAD8SWG3	NECAP PHear domain-containing protein OS=Lolium multiflorum OX=4521 GN=QYE76_053782 PE=4 SV=1	34	4.96	■	629	High	0.002	2.558	31	2	1	1	3	1.57545e+06
A0AAD8WK86	PITH domain-containing protein OS=Lolium multiflorum OX=4521 GN=QYE76_053240 PE=3 SV=1	123	5.12	■	893	High	0	6.455	80	2	1	1	1	1.55069e+06
A0AAD8SF63	GST N-terminal domain-containing protein OS=Lolium multiflorum OX=4521 GN=QYE76_068856 PE=4 SV=1	27.1	5.94	■	934	High	0	4.898	58	4	2	2	6	1.54458e+06
A0AAD8VFH6	ATP-grasp domain-containing protein OS=Lolium multiflorum OX=4521 GN=QYE76_028117 PE=3 SV=1	42.8	5.74	■	485	High	0.001	4.671	64	1	1	1	3	1.48661e+06
A0AAD8TJG9	Sm domain-containing protein OS=Lolium multiflorum OX=4521 GN=QYE76_043685 PE=3 SV=1	10.2	9.07	■	899	High	0.002	2.249	18	2	1	1	7	1.39842e+06
A0AAD8VGE4	DUF985 domain-containing protein OS=Lolium multiflorum OX=4521 GN=QYE76_027473 PE=4 SV=1	21.7	5.12	■	326	High	0	5.394	51	2	1	1	7	1.36461e+06
A0AAD8TW45	TRAF-type domain-containing protein OS=Lolium multiflorum OX=4521 GN=QYE76_010724 PE=4 SV=1	39.7	5.31	■	848	High	0.002	3.173	33	2	1	1	3	1.34245e+06
H6BDC9	Hsc70-interacting protein (Fragment) OS=Lolium perenne OX=4522 PE=2 SV=1	8.9	9.04	■	373	High	0	7.012	77	4	2	2	28	1.30963e+06
H6WQE1	2-oxoadipate dioxygenase/decarboxylase (Fragment) OS=Lolium perenne OX=4522 PE=2 SV=1	17.9	5.4	■	795	High	0.007	1.917	25	2	1	1	5	1.25797e+06
A0AAD8W151	2Fe-2S ferredoxin-type domain-containing protein OS=Lolium multiflorum OX=4521 GN=QYE76_005412 PE=4 SV=1	19.3	4.74	■	215	High	0.007	2.032	22	2	1	1	4	1.22393e+06
A0AAD8VV08	Large ribosomal subunit protein eL14 domain-containing protein OS=Lolium multiflorum OX=4521 GN=QYE76_023732 PE=3 SV=1	15.4	10.2	■	157	High	0.007	2.161	43	1	1	1	7	1.22261e+06
A0AAD8SQG0	Fe2OG dioxygenase domain-containing protein OS=Lolium multiflorum OX=4521 GN=QYE76_050188 PE=3 SV=1	37.6	5.05	■	575	High	0.002	2.607	15	2	1	1	4	1.20398e+06
A0AAD8S6E3	Serpin domain-containing protein OS=Lolium multiflorum OX=4521 GN=QYE76_063834 PE=3 SV=1	43.4	5.66	■	819	High	0.002	3.16	28	1	1	1	2	1.14127e+06
A0AAD8SGR9	S1 motif domain-containing protein OS=Lolium multiflorum OX=4521 GN=QYE76_068682 PE=3 SV=1	35.8	5.66	■	606	High	0.002	3.182	39	2	1	1	3	1.12318e+06
A0AAD8SE43	ABC transporter domain-containing protein OS=Lolium multiflorum OX=4521 GN=QYE76_067212 PE=4 SV=1	78	6.76	■	973	High	0.001	4.798	49	2	1	1	2	958752
A0AAD8RIL1	GAE domain-containing protein OS=Lolium multiflorum OX=4521 GN=QYE76_026828 PE=4 SV=1	121.1	8.16	■	451	High	0.001	4.694	68	2	1	1	1	937258
A0AAD8T5C0	Strictosidine synthase conserved region domain-containing protein OS=Lolium multiflorum OX=4521 GN=QYE76_058521 PE=3 SV=1	35.7	6.42	■	720	High	0.007	2.019	25	2	1	1	4	910399
A0AAD8VDZ1	CBS domain-containing protein OS=Lolium multiflorum OX=4521 GN=QYE76_048250 PE=4 SV=1	50.1	5.14	■	779	High	0.002	3.24	45	1	1	1	3	863055
A0AAD8SLQ9	Enoyl reductase (ER) domain-containing protein OS=Lolium multiflorum OX=4521 GN=QYE76_071894 PE=4 SV=1	34.3	6.39	■	1001	High	0.002	3.418	34	2	1	1	4	837131
A0AAD8RLZ8	TATA-binding protein interacting (TIP20) domain-containing protein OS=Lolium multiflorum OX=4521 GN=QYE76_000922 PE=3 SV=1	134.1	6.24	■	554	High	0	5.299	66	1	1	1	1	822604
A0AAD8SQT8	CYTH domain-containing protein OS=Lolium multiflorum OX=4521 GN=QYE76_049950 PE=4 SV=1	23.2	5.24	■	114	High	0.002	2.589	32	1	1	1	6	780249
A0AAD8WV55	Galactose-1-phosphate uridyl transferase N-terminal domain-containing protein OS=Lolium multiflorum OX=4521 GN=QYE76_042703 PE=4 SV=1	38.9	6.05	■	790	High	0.002	3.96	38	2	1	1	4	749335
A0AAD8TZT7	BRO1 domain-containing protein OS=Lolium multiflorum OX=4521 GN=QYE76_011767 PE=4 SV=1	97.3	6.55	■	1015	High	0.003	3.298	46	2	1	1	1	738809
A0AAD8W5M7	CNH domain-containing protein OS=Lolium multiflorum OX=4521 GN=QYE76_062416 PE=4 SV=1	110.6	7.02	■	493	High	0.002	3.94	38	1	1	1	1	730005
A0AAD8VE57	RmlD-like substrate binding domain-containing protein OS=Lolium multiflorum OX=4521 GN=QYE76_048194 PE=4 SV=1	33.6	6.99	■	578	High	0	13.933	125	7	3	1	9	714134
A0AAD8RRN5	PB1 domain-containing protein OS=Lolium multiflorum OX=4521 GN=QYE76_003954 PE=4 SV=1	111.7	5.02	■	879	High	0	6.505	103	2	1	1	1	708598
A0AAD8TB45	Tim44-like domain-containing protein OS=Lolium multiflorum OX=4521 GN=QYE76_039551 PE=3 SV=1	52.9	8.87	■	773	High	0.001	4.352	39	2	1	1	3	593588
A0AAD8PXG4	RanBD1 domain-containing protein OS=Lolium multiflorum OX=4521 GN=QYE76_016660 PE=4 SV=1	24.1	4.81	■	910	High	0.002	3.595	49	2	1	1	4	592734
A0AAD8RCJ9	STI1 domain-containing protein OS=Lolium multiflorum OX=4521 GN=QYE76_024019 PE=4 SV=1	64.7	6.52	■	345	High	0	11.318	149	4	3	1	6	472610
D9YM61	Putative fructan exohydrolase (Fragment) OS=Poa pratensis OX=4545 GN=FEH PE=2 SV=1	32.1	5.35	■	104	High	0.002	2.448	51	1	1	1	4	452116
A0AAD8WMB4	Amidohydrolase-related domain-containing protein OS=Lolium multiflorum OX=4521 GN=QYE76_055893 PE=3 SV=1	57	6.49	■	176	High	0.007	1.994	26	1	1	1	2	142900
