# Supplementary material for: Impact of cross-linking stoichiometry on the structure and allergenicity of glutaraldehyde-polymerized allergen extracts
Source: Front Immunol. 2026 Feb 26;17:1748277. doi: 10.3389/fimmu.2026.1748277 (PMC12980651; doi:10.3389/fimmu.2026.1748277)
Supplement: Supplementary file 17 [file Table9.xlsx]

## Sheet: Total entried
Accession	Description	MW [kDa]	pI	Master	Protein Group ID	Confidence	Exp. q-value	Sum PEP Score	Mascot Protein Score	# Global PSMs	# Global Pepts	# Global Uniq. Pepts	Coverage [%]	Abundances (Normalized)
Q40967	Pollen allergen Phl pI OS=Phleum pratense OX=15957 GN=phlpI.p4 PE=2 SV=2	28.2	7.64	■	94	High	0	30.1	408	101	8	5	27	8.65321e+08
A0AAD8R686	L-ascorbate oxidase OS=Lolium multiflorum OX=4521 GN=QYE76_019286 PE=3 SV=1	73.6	9.26	■	72	High	0	47.634	525	331	10	7	11	8.46863e+08
O65868	Phl p6 allergen OS=Phleum pratense OX=15957 GN=Phl p6 PE=2 SV=1	14.6	6.06	■	62	High	0	47.598	440	161	7	7	52	6.1744e+08
Q2I6V7	Major pollen allergen Phl p 4 OS=Phleum pratense OX=15957 PE=1 SV=1	58.2	9.09	■	787	High	0	109.406	1169	217	22	11	38	5.73974e+08
O24282	Profilin-3 OS=Phleum pratense OX=15957 GN=PRO3 PE=1 SV=1	14.2	5.05	■	794	High	0	34.099	177	138	3	3	37	3.701e+08
K6Z748	phosphopyruvate hydratase (Fragment) OS=Phleum pratense OX=15957 PE=2 SV=1	48	5.57	■	707	High	0	85.827	910	69	15	9	41	2.82776e+08
A0AAD8S2X7	phosphoglucomutase (alpha-D-glucose-1,6-bisphosphate-dependent) OS=Lolium multiflorum OX=4521 GN=QYE76_062384 PE=3 SV=1	69.7	6.73	■	749	High	0	55.102	627	71	11	11	20	2.68319e+08
A0AAD8QPZ6	glutathione dehydrogenase (ascorbate) OS=Lolium multiflorum OX=4521 GN=QYE76_030581 PE=3 SV=1	65.7	7.77	■	430	High	0	69.905	595	64	10	3	21	2.59146e+08
Q69B42	Phl p 3 allergen (Fragment) OS=Phleum pratense OX=15957 PE=1 SV=1	11	8.97	■	325	High	0	51.465	380	83	6	5	49	2.51274e+08
P43213	Pollen allergen Phl p 1 OS=Phleum pratense OX=15957 GN=PHLPI PE=1 SV=1	28.4	6.55	■	553	High	0	26.154	362	54	7	1	23	2.4911e+08
A0AAD8TEX1	Nucleoside diphosphate kinase OS=Lolium multiflorum OX=4521 GN=QYE76_041241 PE=3 SV=1	16.9	7.5	■	616	High	0	27.52	376	73	8	8	53	2.30752e+08
K7AFF4	Plant heme peroxidase family profile domain-containing protein (Fragment) OS=Phleum pratense OX=15957 PE=2 SV=1	18.2	6.52	■	372	High	0	44.693	356	83	6	6	40	1.97485e+08
K7AFE9	Triosephosphate isomerase, cytosolic (Fragment) OS=Phleum pratense OX=15957 PE=2 SV=1	25.5	5.29	■	609	High	0	51.879	535	108	7	5	35	1.97037e+08
K7AL19	14-3-3 domain-containing protein OS=Phleum pratense OX=15957 PE=2 SV=1	29.2	4.88	■	241	High	0	89.123	866	108	14	9	53	1.96187e+08
K6ZXS1	fructose-bisphosphate aldolase (Fragment) OS=Phleum pratense OX=15957 PE=2 SV=1	21.8	6.05	■	483	High	0	68.323	728	73	11	3	48	1.75303e+08
A0AAD8W3I6	5-methyltetrahydropteroyltriglutamate--homocysteine S-methyltransferase OS=Lolium multiflorum OX=4521 GN=QYE76_017746 PE=3 SV=1	84.3	6.37	■	502	High	0	55.999	537	56	9	2	14	1.72869e+08
A0AAD8SLK5	Aconitate hydratase OS=Lolium multiflorum OX=4521 GN=QYE76_071010 PE=3 SV=1	106.8	6.95	■	255	High	0	59.953	580	99	11	11	10	1.64489e+08
K6Z7H4	Peroxidase (Fragment) OS=Phleum pratense OX=15957 PE=2 SV=1	39.9	7.11	■	13	High	0	51.855	672	55	13	13	31	1.58385e+08
A0AAD8S232	beta-glucosidase OS=Lolium multiflorum OX=4521 GN=QYE76_061852 PE=4 SV=1	70.2	8.65	■	349	High	0	69.871	632	139	10	10	15	1.48071e+08
K6ZYI4	Malic enzyme (Fragment) OS=Phleum pratense OX=15957 PE=2 SV=1	63.2	5.83	■	187	High	0	44.041	471	108	10	10	19	1.34035e+08
K7AF38	phosphoglycerate mutase (2,3-diphosphoglycerate-independent) (Fragment) OS=Phleum pratense OX=15957 PE=2 SV=1	34	5.53	■	377	High	0	53.126	639	103	14	7	42	1.19978e+08
A0AAD8SF75	Cation/H+ exchanger domain-containing protein OS=Lolium multiflorum OX=4521 GN=QYE76_068126 PE=3 SV=1	86.9	6.71	■	29	High	0	6.388	76	3	2	2	3	1.13686e+08
K6Z6L1	L-ascorbate peroxidase (Fragment) OS=Phleum pratense OX=15957 PE=2 SV=1	28.4	5.35	■	623	High	0	77.711	615	82	11	7	54	1.09266e+08
Q40960	Pollen allergen Phl p 5.0101 OS=Phleum pratense OX=15957 PE=1 SV=1	31.1	7.36	■	569	High	0	74.165	761	59	12	4	45	1.08466e+08
O81342	Group V allergen Phl p 5.0203 (Fragment) OS=Phleum pratense OX=15957 PE=2 SV=1	29.3	8.9	■	675	High	0	101.341	1017	71	18	18	62	1.0352e+08
A0AAD8RB96	Tr-type G domain-containing protein OS=Lolium multiflorum OX=4521 GN=QYE76_022614 PE=4 SV=1	93.9	6.16	■	189	High	0	50.071	620	77	13	13	13	9.93632e+07
K6ZXS6	Alcohol dehydrogenase 1 (Fragment) OS=Phleum pratense OX=15957 PE=2 SV=1	41.1	6.28	■	188	High	0	28.19	408	33	8	7	22	9.85571e+07
O82040	Polcalcin Phl p 7 OS=Phleum pratense OX=15957 GN=P7 PE=1 SV=1	8.7	4.41	■	954	High	0	6.295	109	16	1	1	15	9.78438e+07
A0AAD8SH88	Guanosine nucleotide diphosphate dissociation inhibitor OS=Lolium multiflorum OX=4521 GN=QYE76_069013 PE=3 SV=1	50	5.77	■	846	High	0	56.641	565	37	13	11	31	9.76995e+07
C9EAC1	Glyceraldehyde-3-phosphate dehydrogenase OS=Festuca arundinacea OX=4606 PE=2 SV=1	36.5	6.87	■	128	High	0	37.165	498	52	9	5	25	9.40972e+07
A0AAD8VNI2	RNA helicase OS=Lolium multiflorum OX=4521 GN=QYE76_035484 PE=3 SV=1	46.9	5.48	■	979	High	0	43.922	537	65	12	11	29	9.14396e+07
A0AAD8STF6	Pollen allergen Phl p 11 OS=Lolium multiflorum OX=4521 GN=QYE76_051476 PE=3 SV=1	18.6	5.41	■	111	High	0	17.51	221	33	5	5	31	9.06431e+07
A0AAD8WNG1	fructokinase OS=Lolium multiflorum OX=4521 GN=QYE76_057063 PE=3 SV=1	34.7	5.12	■	662	High	0	30.643	384	100	6	5	18	8.57527e+07
A0AAD8X088	Beta-galactosidase OS=Lolium multiflorum OX=4521 GN=QYE76_008408 PE=3 SV=1	91.6	6.52	■	287	High	0	57.616	507	53	9	8	14	7.75765e+07
A0AAD8RY59	Carbohydrate kinase PfkB domain-containing protein OS=Lolium multiflorum OX=4521 GN=QYE76_059947 PE=3 SV=1	35.4	5.12	■	117	High	0	18.096	248	27	6	2	18	73174849
A0AAD8W3Z0	Fruit bromelain OS=Lolium multiflorum OX=4521 GN=QYE76_005966 PE=3 SV=1	35.9	6.99	■	11	High	0	18.694	179	54	3	3	12	6.66643e+07
A0AAD8X148	Glucose-6-phosphate isomerase OS=Lolium multiflorum OX=4521 GN=QYE76_008682 PE=3 SV=1	62.1	7.08	■	848	High	0	57.571	686	75	13	13	23	6.40147e+07
A0A385HDR9	Actin OS=Alopecurus aequalis OX=114194 PE=2 SV=1	41.6	5.49	■	655	High	0	30.057	426	28	7	1	21	6.2398e+07
A0AAD8QHJ3	Cell wall hydroxyproline-rich glycoprotein OS=Lolium multiflorum OX=4521 GN=QYE76_018507 PE=4 SV=1	48.9	4.89	■	433	High	0	19.073	153	43	3	2	7	5.5292e+07
A0AAD8RIK6	Annexin OS=Lolium multiflorum OX=4521 GN=QYE76_025450 PE=3 SV=1	35.6	6.55	■	176	High	0	31.39	324	25	5	4	21	4.85815e+07
A0AAD8SN94	FAS1 domain-containing protein OS=Lolium multiflorum OX=4521 GN=QYE76_049124 PE=4 SV=1	22.1	9.73	■	911	High	0	9.613	113	20	2	2	8	4.30496e+07
A0AAD8U702	Ras-related protein RABA1f OS=Lolium multiflorum OX=4521 GN=QYE76_015454 PE=3 SV=1	24	5.95	■	845	High	0	33.1	411	27	8	1	37	4.25546e+07
A0AAD8QVY4	Aminopeptidase OS=Lolium multiflorum OX=4521 GN=QYE76_031771 PE=3 SV=1	98.5	5.29	■	164	High	0	25.455	311	11	7	6	9	4.08365e+07
K6ZYG9	Pectinesterase (Fragment) OS=Phleum pratense OX=15957 PE=2 SV=1	8.3	5.21	■	395	High	0	27.349	192	22	2	2	58	4.06787e+07
K6Z7F0	Pectinesterase catalytic domain-containing protein (Fragment) OS=Phleum pratense OX=15957 PE=2 SV=1	8.5	4.78	■	395	High	0	27.349	192	22	2	2	56	4.06787e+07
A0AAD8VFV3	Pyruvate phosphate dikinase AMP/ATP-binding domain-containing protein OS=Lolium multiflorum OX=4521 GN=QYE76_029780 PE=3 SV=1	154.7	5.67	■	605	High	0	38.245	479	32	7	7	5	3.79576e+07
A0AAD8T594	Cupin type-1 domain-containing protein OS=Lolium multiflorum OX=4521 GN=QYE76_058476 PE=3 SV=1	38.9	5.72	■	563	High	0	45.988	514	36	8	7	30	3.53309e+07
A0AAD8RVR5	Glycosyl hydrolase family 13 catalytic domain-containing protein OS=Lolium multiflorum OX=4521 GN=QYE76_005902 PE=4 SV=1	85.6	6.62	■	919	High	0	29.004	347	24	6	6	10	3.52268e+07
A0AAD8RR30	Exopolygalacturonase OS=Lolium multiflorum OX=4521 GN=QYE76_003617 PE=3 SV=1	43.9	8.56	■	941	High	0	12.214	146	13	3	2	9	3.51561e+07
A0AAD8T1M4	Alpha-1,4 glucan phosphorylase OS=Lolium multiflorum OX=4521 GN=QYE76_056422 PE=3 SV=1	93.6	7.4	■	788	High	0	83.146	617	67	13	13	21	3.45652e+07
A0AAD8T952	4-alpha-glucanotransferase OS=Lolium multiflorum OX=4521 GN=QYE76_039023 PE=3 SV=1	107.3	6.3	■	544	High	0	30.233	365	28	7	7	8	3.35672e+07
K7AF78	monodehydroascorbate reductase (NADH) (Fragment) OS=Phleum pratense OX=15957 PE=2 SV=1	47.5	5.67	■	557	High	0	37.842	446	24	9	9	21	3.35158e+07
A0AAD8VMB6	protein-serine/threonine phosphatase OS=Lolium multiflorum OX=4521 GN=QYE76_035557 PE=3 SV=1	30.4	5.16	■	779	High	0	20.295	302	14	4	3	16	3.34503e+07
A0AAD8SDL8	Pentacotripeptide-repeat region of PRORP domain-containing protein OS=Lolium multiflorum OX=4521 GN=QYE76_067271 PE=4 SV=1	96.2	7.37	■	520	High	0.008	2.025	32	6	1	1	1	33427507
K7AFJ3	HP domain-containing protein (Fragment) OS=Phleum pratense OX=15957 PE=2 SV=1	72.9	6.06	■	837	High	0	37.466	404	28	7	4	14	3.28513e+07
K7AF65	phospholipase D (Fragment) OS=Phleum pratense OX=15957 PE=2 SV=1	67.1	5.73	■	42	High	0	90.038	734	82	13	5	31	3.09102e+07
A0AAD8RCB7	Succinate--CoA ligase [ADP-forming] subunit beta, mitochondrial OS=Lolium multiflorum OX=4521 GN=QYE76_023728 PE=3 SV=1	45.1	6.6	■	636	High	0	28.817	407	27	9	9	18	2.84383e+07
A0AAD8W2T0	RRM domain-containing protein OS=Lolium multiflorum OX=4521 GN=QYE76_007480 PE=4 SV=1	16.6	5.31	■	603	High	0	8.721	126	13	2	2	13	2.80789e+07
A0AAD8RU35	Histidine kinase/HSP90-like ATPase domain-containing protein OS=Lolium multiflorum OX=4521 GN=QYE76_006106 PE=3 SV=1	80.4	5.03	■	793	High	0	49.446	516	42	10	6	17	2.78123e+07
A0AAD8QMX8	Haloacid dehalogenase-like hydrolase domain-containing protein Sgpp OS=Lolium multiflorum OX=4521 GN=QYE76_028035 PE=4 SV=1	26.5	5	■	486	High	0	27.084	233	53	4	4	21	2.6806e+07
A0AAD8VQ47	H(+)-transporting two-sector ATPase OS=Lolium multiflorum OX=4521 GN=QYE76_036411 PE=3 SV=1	61.2	6.32	■	515	High	0	56.328	619	37	10	10	20	2.68056e+07
A0AAD8TYC0	Cytochrome c OS=Lolium multiflorum OX=4521 GN=QYE76_013142 PE=3 SV=1	12.2	9.19	■	260	High	0	14.318	143	13	3	2	30	2.60156e+07
A0AAD8SZS1	ATP synthase subunit beta OS=Lolium multiflorum OX=4521 GN=QYE76_054627 PE=3 SV=1	59.9	6.55	■	313	High	0	59.081	579	38	8	8	19	2.38448e+07
A0AAD8SZ31	Ribokinase OS=Lolium multiflorum OX=4521 GN=QYE76_054429 PE=3 SV=1	37.3	5.06	■	18	High	0	19.984	241	17	4	4	12	2.18433e+07
A0AAD8QAQ9	GDSL esterase/lipase OS=Lolium multiflorum OX=4521 GN=QYE76_017056 PE=3 SV=1	19.7	7.62	■	59	High	0.004	2.91	28	7	1	1	9	21299752
A0AAD8VSS0	Subtilisin-like protease SBT5.3 OS=Lolium multiflorum OX=4521 GN=QYE76_021362 PE=3 SV=1	82.9	8.59	■	231	High	0	21.645	200	14	4	4	7	2.09443e+07
A0AAD8U5Z6	V-type proton ATPase subunit C OS=Lolium multiflorum OX=4521 GN=QYE76_014977 PE=3 SV=1	43.1	5.96	■	217	High	0	25.912	292	13	5	4	15	2.05791e+07
A0AAD8VR80	Adenosylhomocysteinase OS=Lolium multiflorum OX=4521 GN=QYE76_019395 PE=3 SV=1	57.1	5.95	■	543	High	0	35.601	363	29	8	8	17	20390223
A0AAD8SXE8	Isocitrate dehydrogenase [NADP] OS=Lolium multiflorum OX=4521 GN=QYE76_054295 PE=3 SV=1	52.2	8.03	■	917	High	0	35.274	399	52	9	5	21	1.956e+07
A0AAD8STV4	EF-hand domain-containing protein OS=Lolium multiflorum OX=4521 GN=QYE76_052507 PE=4 SV=1	16.8	4.27	■	759	High	0	21.11	182	15	3	3	31	1.93536e+07
A0AAD8T0S3	Aspartate aminotransferase OS=Lolium multiflorum OX=4521 GN=QYE76_055137 PE=3 SV=1	49	8.85	■	641	High	0	25.603	350	19	8	8	17	1.91328e+07
A0AAD8VFT4	oligopeptidase A OS=Lolium multiflorum OX=4521 GN=QYE76_017820 PE=3 SV=1	87	6.34	■	521	High	0	25.924	240	19	6	6	9	1.8287e+07
A0AAD8S5H1	Serine/threonine-protein phosphatase OS=Lolium multiflorum OX=4521 GN=QYE76_063414 PE=3 SV=1	105.7	5.99	■	306	High	0	39.994	469	24	8	1	9	1.78851e+07
A0AAD8ST63	Hydroxyphenylpyruvate reductase OS=Lolium multiflorum OX=4521 GN=QYE76_051473 PE=3 SV=1	44.7	7.09	■	851	High	0	15.757	219	11	4	4	9	1.74553e+07
A0AAD8SQY1	Choline kinase 2 OS=Lolium multiflorum OX=4521 GN=QYE76_050303 PE=3 SV=1	47.4	7.08	■	263	High	0	11.863	196	8	5	5	10	1.7097e+07
A0A0C5AYX4	cinnamyl-alcohol dehydrogenase OS=Lolium perenne OX=4522 GN=CAD6 PE=3 SV=1	38.2	6.46	■	365	High	0	20.985	212	16	4	3	11	1.68119e+07
A0AAD8T3L0	Transaldolase OS=Lolium multiflorum OX=4521 GN=QYE76_057546 PE=3 SV=1	47	8.16	■	657	High	0	26.75	347	16	7	7	18	1.66377e+07
A0AAD8R2H5	F-box domain-containing protein OS=Lolium multiflorum OX=4521 GN=QYE76_036799 PE=3 SV=1	107.1	5.12	■	943	High	0	21.576	286	10	4	4	5	1.61482e+07
A0AAD8TDV9	Dienelactone hydrolase domain-containing protein OS=Lolium multiflorum OX=4521 GN=QYE76_041434 PE=4 SV=1	30.1	6.01	■	68	High	0	8.129	100	4	2	2	7	1.49773e+07
A0AAD8WG99	Beta-amylase OS=Lolium multiflorum OX=4521 GN=QYE76_070879 PE=3 SV=1	60.5	6.29	■	398	High	0	30.327	269	24	6	5	12	1.47225e+07
A0AAD8S8V6	Fibronectin type III-like domain-containing protein OS=Lolium multiflorum OX=4521 GN=QYE76_065437 PE=4 SV=1	87.7	6.8	■	996	High	0	18.38	247	12	5	5	6	1.45583e+07
A0AAD8RTB9	phosphoenolpyruvate carboxylase OS=Lolium multiflorum OX=4521 GN=QYE76_004492 PE=3 SV=1	110.1	5.91	■	669	High	0	31.495	453	17	10	7	11	1.43472e+07
K6ZXX9	UTP--glucose-1-phosphate uridylyltransferase (Fragment) OS=Phleum pratense OX=15957 PE=2 SV=1	39.2	5.96	■	902	High	0	38.643	422	35	8	1	25	14256674
A0AAD8RBZ6	ADF-H domain-containing protein OS=Lolium multiflorum OX=4521 GN=QYE76_024207 PE=3 SV=1	16	5.72	■	451	High	0	4.799	82	6	2	1	11	14245514
A0AAD8SS59	NADH-cytochrome b5 reductase OS=Lolium multiflorum OX=4521 GN=QYE76_050577 PE=3 SV=1	34	8.92	■	1006	High	0	10.797	170	8	3	3	9	1.38696e+07
K6Z7P7	4-hydroxy-7-methoxy-3-oxo-3,4-dihydro-2H-1,4-benzoxazin-2-yl glucosidebeta-D-glucosidase (Fragment) OS=Phleum pratense OX=15957 PE=2 SV=1	28.3	7.03	■	865	High	0	16.251	165	17	3	2	16	1.32845e+07
A0AAD8QM76	Pyrophosphate--fructose 6-phosphate 1-phosphotransferase subunit beta OS=Lolium multiflorum OX=4521 GN=PFP-BETA PE=3 SV=1	60.9	6.67	■	645	High	0	34.136	346	21	5	5	11	1.30269e+07
A0AAD8SZX0	Glycylpeptide N-tetradecanoyltransferase OS=Lolium multiflorum OX=4521 GN=QYE76_054840 PE=3 SV=1	49.6	6.7	■	422	High	0	15.462	247	12	5	5	11	1.28004e+07
A0AAD8TQZ7	glucose-6-phosphate 1-epimerase OS=Lolium multiflorum OX=4521 GN=QYE76_047045 PE=3 SV=1	37.3	5.4	■	314	High	0	28.533	226	16	3	3	15	1.27545e+07
K6Z760	Peptidyl-prolyl cis-trans isomerase (Fragment) OS=Phleum pratense OX=15957 PE=2 SV=1	20	8.07	■	361	High	0	16.731	151	8	3	3	18	1.26946e+07
A0AAD8RJC2	UBC core domain-containing protein OS=Lolium multiflorum OX=4521 GN=QYE76_000750 PE=4 SV=1	16.8	6.93	■	466	High	0	14.061	195	8	3	3	25	1.2278e+07
A0AAD8SH82	GH10 domain-containing protein OS=Lolium multiflorum OX=4521 GN=QYE76_069985 PE=3 SV=1	68.3	7.53	■	959	High	0	18.986	173	14	3	3	5	1.22328e+07
A0AAD8QMS5	ATP synthase subunit alpha OS=Lolium multiflorum OX=4521 GN=QYE76_028873 PE=3 SV=1	55.2	5.9	■	806	High	0	34.668	417	24	8	8	17	1.20065e+07
K7AKH3	CoA-binding domain-containing protein (Fragment) OS=Phleum pratense OX=15957 PE=2 SV=1	37.9	8.87	■	504	High	0	16.735	200	12	4	4	14	1.15934e+07
A0AAD8TQZ2	inositol-3-phosphate synthase OS=Lolium multiflorum OX=4521 GN=QYE76_047035 PE=3 SV=1	55.4	6.92	■	847	High	0	22.637	288	12	6	3	15	1.1279e+07
A0AAD8QUT7	Obg-like ATPase 1 OS=Lolium multiflorum OX=4521 GN=QYE76_032989 PE=3 SV=1	44.1	6.61	■	549	High	0	20.239	197	13	5	5	16	1.12727e+07
A0AAD8VIH8	MSP domain-containing protein OS=Lolium multiflorum OX=4521 GN=QYE76_032615 PE=3 SV=1	26.7	8.22	■	926	High	0	9.219	144	7	3	3	14	1.11268e+07
A0AAD8TA31	UMP-CMP kinase OS=Lolium multiflorum OX=4521 GN=QYE76_039544 PE=3 SV=1	42.6	8.91	■	56	High	0	5.026	71	4	1	1	2	11055677
Q9XG86	Polygalacturonase (Fragment) OS=Phleum pratense OX=15957 GN=pg PE=2 SV=1	41.7	7.59	■	135	High	0	26.503	308	15	6	6	21	1.09135e+07
A0AAD8Q3N5	Peptidase M1 leukotriene A4 hydrolase/aminopeptidase C-terminal domain-containing protein OS=Lolium multiflorum OX=4521 GN=QYE76_027021 PE=3 SV=1	67.5	5.35	■	872	High	0	23.358	282	11	5	5	8	1.0814e+07
A0AAD8S0L0	Ferredoxin--NADP reductase, chloroplastic OS=Lolium multiflorum OX=4521 GN=QYE76_061371 PE=3 SV=1	41.5	8.95	■	711	High	0	9.932	121	7	3	2	7	1.07927e+07
A0AAD8PWF2	Peptidase M24 domain-containing protein OS=Lolium multiflorum OX=4521 GN=QYE76_012925 PE=3 SV=1	43.1	6.86	■	388	High	0	25.586	213	13	4	4	12	1.06514e+07
A0AAD8SZN7	PRONE domain-containing protein OS=Lolium multiflorum OX=4521 GN=QYE76_055138 PE=4 SV=1	52.6	5.55	■	537	High	0	17.059	224	10	4	4	9	1.06396e+07
A0AAD8W3V3	phosphoribosylformylglycinamidine cyclo-ligase OS=Lolium multiflorum OX=4521 GN=QYE76_060511 PE=3 SV=1	40.4	6.19	■	934	High	0	21.562	229	16	5	5	15	1.05132e+07
A0AAD8TVU8	Dihydrolipoyl dehydrogenase OS=Lolium multiflorum OX=4521 GN=QYE76_009870 PE=3 SV=1	52.7	7.36	■	596	High	0	28.252	369	19	7	4	18	1.04896e+07
A0AAD8VML3	1,4-alpha-glucan branching enzyme OS=Lolium multiflorum OX=4521 GN=QYE76_036995 PE=3 SV=1	94.2	6.86	■	197	High	0	26.294	250	23	5	5	7	1.04868e+07
A0AAD8QBY0	6-phosphogluconate dehydrogenase, decarboxylating OS=Lolium multiflorum OX=4521 GN=QYE76_018686 PE=3 SV=1	52.7	6	■	448	High	0	31.835	244	17	5	4	10	1.02619e+07
K6Z6H2	Rho GDP-dissociation inhibitor 1 (Fragment) OS=Phleum pratense OX=15957 PE=2 SV=1	10.4	4.88	■	390	High	0	4.538	61	5	2	2	16	10019015
A0AAD8RSJ2	ADP-ribosylation factor OS=Lolium multiflorum OX=4521 GN=QYE76_003441 PE=3 SV=1	20.4	6.55	■	309	High	0	11.315	111	12	2	2	10	9.29193e+06
A0AAD8T1J0	Reverse transcriptase Ty1/copia-type domain-containing protein OS=Lolium multiflorum OX=4521 GN=QYE76_055838 PE=3 SV=1	76.7	8.44	■	309	High	0	11.315	111	12	2	2	3	9.29193e+06
K7AKW0	Pectinesterase inhibitor domain-containing protein (Fragment) OS=Phleum pratense OX=15957 PE=2 SV=1	14.3	4.81	■	748	High	0	14.931	118	8	2	2	22	8917372
K6Z7A1	Citrate synthase (Fragment) OS=Phleum pratense OX=15957 PE=2 SV=1	49.4	6.84	■	682	High	0	27.344	272	62	6	2	14	8.90176e+06
P43214	Pollen allergen Phl p 2 OS=Phleum pratense OX=15957 GN=PHLPII PE=1 SV=1	13.4	4.64	■	34	High	0	22.766	186	15	4	4	34	8.53879e+06
A0AAD8WT06	isopentenyl-diphosphate Delta-isomerase OS=Lolium multiflorum OX=4521 GN=QYE76_040725 PE=3 SV=1	26.3	5.39	■	880	High	0	13.393	173	10	3	3	12	8.40101e+06
A0AAD8SYA7	Malate dehydrogenase OS=Lolium multiflorum OX=4521 GN=QYE76_054254 PE=3 SV=1	35.3	8.37	■	339	High	0	11.422	139	7	2	1	7	8335989
A0AAD8TVQ8	Purple acid phosphatase OS=Lolium multiflorum OX=4521 GN=QYE76_009810 PE=3 SV=1	52	7.61	■	751	High	0	11.706	99	15	5	2	11	8.07431e+06
A0AAD8WIU2	Gfo/Idh/MocA-like oxidoreductase N-terminal domain-containing protein OS=Lolium multiflorum OX=4521 GN=QYE76_052321 PE=4 SV=1	44.5	6.79	■	1012	High	0	10.25	169	9	3	3	8	7.90997e+06
A0AAD8WEF9	Arf-GAP domain-containing protein OS=Lolium multiflorum OX=4521 GN=QYE76_068957 PE=4 SV=1	49	6.73	■	257	High	0	19.874	284	12	4	4	9	7.68797e+06
A0AAD8VW44	Glucan endo-1,3-beta-D-glucosidase OS=Lolium multiflorum OX=4521 GN=QYE76_000177 PE=3 SV=1	24	9.66	■	191	High	0	14.216	169	6	3	3	17	7.63988e+06
A0AAD8S2D1	Amine oxidase domain-containing protein OS=Lolium multiflorum OX=4521 GN=QYE76_061468 PE=4 SV=1	40	7.75	■	712	High	0	13.323	170	9	3	3	8	7.56752e+06
A0AAD8SCX8	Aldose 1-epimerase OS=Lolium multiflorum OX=4521 GN=QYE76_067600 PE=3 SV=1	40.5	8.7	■	947	High	0	19.04	262	11	5	5	11	7.53478e+06
A0AAD8RH36	Glutathione reductase OS=Lolium multiflorum OX=4521 GN=QYE76_026344 PE=3 SV=1	53	6.67	■	775	High	0	20.034	219	11	4	4	11	7.44536e+06
A0AAD8RV00	Pyruvate dehydrogenase E1 component subunit beta OS=Lolium multiflorum OX=4521 GN=QYE76_006510 PE=4 SV=1	40.4	5.38	■	656	High	0	21.584	284	12	5	4	15	7.35192e+06
A0AAD8RZ58	Calreticulin OS=Lolium multiflorum OX=4521 GN=QYE76_060479 PE=3 SV=1	49.9	4.6	■	432	High	0	10.951	142	8	3	3	7	7.29519e+06
A0AAD8T5N8	NAD-dependent epimerase/dehydratase domain-containing protein OS=Lolium multiflorum OX=4521 GN=QYE76_058522 PE=4 SV=1	44.1	5.59	■	442	High	0	22.48	212	22	4	4	11	7.11878e+06
A0AAD8R9U4	5'-deoxynucleotidase OS=Lolium multiflorum OX=4521 GN=QYE76_021026 PE=3 SV=1	45.3	8.94	■	574	High	0	18.674	165	11	3	3	8	6.46777e+06
A0AAD8U2Q9	inorganic diphosphatase OS=Lolium multiflorum OX=4521 GN=QYE76_014553 PE=3 SV=1	24.8	6.16	■	901	High	0	15.141	158	4	2	2	14	6.46763e+06
A0AAD8VQY3	Pullulanase OS=Lolium multiflorum OX=4521 GN=QYE76_020028 PE=4 SV=1	106.6	5.74	■	81	High	0	16.654	243	13	4	4	4	6.40669e+06
A0AAD8THU6	2-oxoglutarate dehydrogenase, mitochondrial OS=Lolium multiflorum OX=4521 GN=QYE76_043684 PE=3 SV=1	115.2	6.89	■	644	High	0	7.616	159	9	3	3	3	6.39362e+06
A0AAD8T903	oxoglutarate dehydrogenase (succinyl-transferring) OS=Lolium multiflorum OX=4521 GN=QYE76_038485 PE=3 SV=1	114.4	7.08	■	644	High	0	7.616	159	9	3	3	3	6.39362e+06
A0AAD8WZN7	Glutamate dehydrogenase OS=Lolium multiflorum OX=4521 GN=QYE76_045314 PE=3 SV=1	44.6	6.68	■	214	High	0	19.046	276	9	5	5	13	6.38151e+06
A0AAD8SES2	LL-diaminopimelate aminotransferase OS=Lolium multiflorum OX=4521 GN=QYE76_068602 PE=3 SV=1	49.7	7.69	■	762	High	0	12.206	192	9	5	5	11	6.3461e+06
A0AAD8ST84	Ras-related protein Rab7 OS=Lolium multiflorum OX=4521 GN=QYE76_051503 PE=3 SV=1	23.2	5.33	■	363	High	0	9.034	114	7	2	2	10	6.28301e+06
A0AAD8T9M6	Xylulose kinase OS=Lolium multiflorum OX=4521 GN=QYE76_039308 PE=3 SV=1	61.6	5.45	■	431	High	0	15.071	130	5	3	3	6	6212618
A0AAD8WFD7	Mitochondrial processing peptidase OS=Lolium multiflorum OX=4521 GN=QYE76_069919 PE=3 SV=1	58.3	6.55	■	565	High	0	8.104	125	6	3	3	5	6.19321e+06
A0AAD8SLR0	Heat shock 70 kDa protein, mitochondrial OS=Lolium multiflorum OX=4521 GN=QYE76_071516 PE=3 SV=1	72.6	5.59	■	239	High	0	26.387	407	17	8	3	14	6.13955e+06
A0AAD8W843	4-hydroxy-4-methyl-2-oxoglutarate aldolase OS=Lolium multiflorum OX=4521 GN=QYE76_062389 PE=3 SV=1	17.9	6.32	■	637	High	0	11.12	184	7	3	2	20	6.01104e+06
A0AAD8WU52	glutamate synthase (ferredoxin) OS=Lolium multiflorum OX=4521 GN=QYE76_039091 PE=3 SV=1	174.5	6.65	■	352	High	0	36.005	434	20	10	10	7	5.94212e+06
A0AAD8VP14	APOSTART OS=Lolium multiflorum OX=4521 GN=QYE76_019366 PE=4 SV=1	94.3	6.55	■	185	High	0	7.467	113	10	2	2	2	5.90957e+06
A0AAD8R6D5	Protein ENHANCED DISEASE RESISTANCE 2 C-terminal domain-containing protein OS=Lolium multiflorum OX=4521 GN=QYE76_019361 PE=4 SV=1	37.7	4.72	■	185	High	0	7.467	113	10	2	2	5	5.90957e+06
A0AAD8TKV7	Glutamate decarboxylase OS=Lolium multiflorum OX=4521 GN=QYE76_044334 PE=3 SV=1	54.6	5.92	■	477	High	0	8.118	153	9	4	4	6	5.73438e+06
A0AAD8S2G4	Elongation factor 1-alpha OS=Lolium multiflorum OX=4521 GN=QYE76_061513 PE=3 SV=1	49.2	9.13	■	297	High	0	9.118	119	6	3	3	6	5.70391e+06
A0AAD8WEP7	CTLH domain-containing protein OS=Lolium multiflorum OX=4521 GN=QYE76_069212 PE=4 SV=1	125.9	7.15	■	221	High	0	12.418	178	6	4	4	3	5.6757e+06
A0AAD8RT77	Serine-threonine kinase receptor-associated protein OS=Lolium multiflorum OX=4521 GN=QYE76_004817 PE=3 SV=1	37	5.77	■	850	High	0	19.044	211	11	4	3	18	5.66255e+06
A0AAD8RRT6	Enoyl-[acyl-carrier-protein] reductase (NADH) OS=Lolium multiflorum OX=4521 GN=QYE76_004324 PE=3 SV=1	39.2	8.97	■	853	High	0	5.435	109	7	2	2	5	5474956
A0AAD8W8I8	1-phosphatidylinositol 4-kinase OS=Lolium multiflorum OX=4521 GN=QYE76_062869 PE=3 SV=1	211.2	6.27	■	693	High	0	12.606	201	10	5	5	2	5.47408e+06
A0AAD8R932	glycerophosphodiester phosphodiesterase OS=Lolium multiflorum OX=4521 GN=QYE76_021171 PE=4 SV=1	83	5.17	■	275	High	0	5.388	58	4	1	1	1	5.47334e+06
A0AAD8X5A2	Ubiquitin-fold modifier-conjugating enzyme 1 OS=Lolium multiflorum OX=4521 GN=QYE76_011081 PE=3 SV=1	20.4	7.83	■	798	High	0	3.851	63	4	1	1	5	5.39782e+06
A0AAD8RDF4	dihydropyrimidine dehydrogenase (NADP(+)) OS=Lolium multiflorum OX=4521 GN=QYE76_024972 PE=3 SV=1	45.3	6.46	■	337	High	0	17.997	174	9	4	4	11	5.39678e+06
A0AAD8SDN4	fumarate hydratase OS=Lolium multiflorum OX=4521 GN=QYE76_053836 PE=3 SV=1	53.1	7.61	■	825	High	0	6.776	90	6	2	2	4	5.36116e+06
A0AAD8WMQ9	NADP-dependent oxidoreductase domain-containing protein OS=Lolium multiflorum OX=4521 GN=QYE76_056341 PE=4 SV=1	34.3	6.62	■	272	High	0	8.092	108	4	2	2	5	5.32227e+06
A0A3Q8BNT3	Stem-specific protein OS=Alopecurus myosuroides OX=81473 GN=TSJT1 PE=2 SV=1	26.7	6.21	■	108	High	0.001	3.163	44	2	1	1	4	5.17139e+06
A0AAD8QN97	Proteasome subunit beta OS=Lolium multiflorum OX=4521 GN=QYE76_027766 PE=3 SV=1	26.1	5.82	■	628	High	0	26.23	323	11	5	5	21	5.16846e+06
A0AAD8QZB4	non-specific serine/threonine protein kinase OS=Lolium multiflorum OX=4521 GN=QYE76_034634 PE=4 SV=1	57.5	5.91	■	6	High	0	3.368	53	6	1	1	2	5.12504e+06
A0AAD8RED7	Plant intracellular Ras-group-related LRR protein 3 OS=Lolium multiflorum OX=4521 GN=QYE76_023396 PE=4 SV=1	54.3	5.68	■	6	High	0	3.368	53	6	1	1	2	5.12504e+06
A0AAD8VWD3	Thioredoxin reductase OS=Lolium multiflorum OX=4521 GN=QYE76_024765 PE=3 SV=1	35.1	6.44	■	923	High	0	23.273	187	7	3	3	13	5.10857e+06
A0AAD8QL62	PP2A regulatory subunit B'' EF-hand domain-containing protein OS=Lolium multiflorum OX=4521 GN=QYE76_027854 PE=4 SV=1	61.9	5.47	■	242	High	0	11.038	175	10	4	4	6	5.08007e+06
A0AAD8THN9	Thioredoxin OS=Lolium multiflorum OX=4521 GN=QYE76_042881 PE=3 SV=1	13.2	5.33	■	40	High	0	4.588	63	4	1	1	9	5.05088e+06
A0AAD8VW46	Peptidase M20 dimerisation domain-containing protein OS=Lolium multiflorum OX=4521 GN=QYE76_024480 PE=4 SV=1	49	5.74	■	610	High	0	8.935	111	4	2	2	5	4.96131e+06
A0AAD8R8K0	Histone H4 OS=Lolium multiflorum OX=4521 GN=QYE76_020486 PE=3 SV=1	22.8	10.93	■	597	High	0	14.72	138	7	2	2	10	4.94811e+06
A0AAD8VJL5	Peptidase M1 family protein OS=Lolium multiflorum OX=4521 GN=QYE76_030818 PE=3 SV=1	54.6	6.87	■	1007	High	0	11.013	122	8	3	3	6	4.93927e+06
A0AAD8THJ8	Desiccation-related protein PCC13-62 OS=Lolium multiflorum OX=4521 GN=QYE76_043732 PE=4 SV=1	33.5	4.92	■	778	High	0	5.387	63	2	2	2	8	4921885
A0AAD8WB84	TCTP domain-containing protein OS=Lolium multiflorum OX=4521 GN=QYE76_065659 PE=3 SV=1	18.8	4.58	■	776	High	0	3.738	65	4	1	1	5	4888356
K7AKE2	Soluble acid invertase (Fragment) OS=Phleum pratense OX=15957 PE=2 SV=1	58.5	5.24	■	696	High	0	28.567	231	16	5	3	12	4.83848e+06
A0AAD8WKN9	Carbonic anhydrase OS=Lolium multiflorum OX=4521 GN=QYE76_054078 PE=3 SV=1	22.2	6.34	■	194	High	0	11.935	142	15	3	1	14	4.81153e+06
A0AAD8WJA0	MPN domain-containing protein OS=Lolium multiflorum OX=4521 GN=QYE76_050507 PE=3 SV=1	44.4	5.29	■	836	High	0	7.834	106	6	2	2	4	4800052
A0AAD8SK64	Cell division cycle protein 48 OS=Lolium multiflorum OX=4521 GN=QYE76_070693 PE=3 SV=1	90	5.24	■	807	High	0	22.73	296	11	5	5	8	4.75426e+06
A0AAD8VDW2	Vacuolar proton pump subunit B OS=Lolium multiflorum OX=4521 GN=QYE76_027269 PE=3 SV=1	61.2	5.97	■	866	High	0	19.898	264	9	5	5	9	4.58438e+06
A0AAD8U781	Proline iminopeptidase OS=Lolium multiflorum OX=4521 GN=QYE76_015811 PE=3 SV=1	36.7	6.48	■	41	High	0	5.318	96	8	2	2	5	4.57241e+06
A0AAD8S3B7	DNA/RNA-binding protein Alba-like domain-containing protein OS=Lolium multiflorum OX=4521 GN=QYE76_062063 PE=3 SV=1	38.5	9.73	■	270	High	0	15.48	197	12	4	4	11	4.44173e+06
A0AAD8X1V3	Glutamate--cysteine ligase OS=Lolium multiflorum OX=4521 GN=QYE76_009222 PE=3 SV=1	55.6	6.2	■	626	High	0	5.11	80	5	3	3	5	4.43947e+06
A0A5C2D0L4	cytokinin dehydrogenase (Fragment) OS=Festuca arundinacea OX=4606 GN=CKX1 PE=2 SV=1	24.2	6.01	■	298	High	0	5.756	93	4	2	1	10	4.28417e+06
A0AAD8Q2S6	S-formylglutathione hydrolase OS=Lolium multiflorum OX=4521 GN=QYE76_016932 PE=3 SV=1	31.6	6.43	■	172	High	0	9.842	59	4	1	1	6	4.27156e+06
A0AAD8S0A3	Nudix hydrolase domain-containing protein OS=Lolium multiflorum OX=4521 GN=QYE76_060952 PE=3 SV=1	20.4	5.43	■	927	High	0	9.879	144	8	4	4	25	4.20358e+06
A0AAD8V4N9	UDP-arabinopyranose mutase OS=Lolium multiflorum OX=4521 GN=QYE76_000056 PE=3 SV=1	38.7	6.93	■	893	High	0	5.155	80	7	2	2	5	4.12067e+06
A0AAD8QEE4	Tubulin beta chain OS=Lolium multiflorum OX=4521 GN=QYE76_018387 PE=3 SV=1	49.8	4.87	■	522	High	0	20.971	307	13	5	2	13	4114745
A0AAD8WJZ7	Xaa-Pro aminopeptidase P OS=Lolium multiflorum OX=4521 GN=QYE76_053343 PE=3 SV=1	72.7	5.97	■	66	High	0	12.702	179	7	3	3	4	4.10252e+06
A0AAD8S3V1	Glycolipid transfer protein domain-containing protein OS=Lolium multiflorum OX=4521 GN=QYE76_062864 PE=4 SV=1	26.1	5.33	■	142	High	0	5.713	60	5	2	2	7	4.09678e+06
A0AAD8W7K3	Succinate dehydrogenase [ubiquinone] flavoprotein subunit, mitochondrial OS=Lolium multiflorum OX=4521 GN=QYE76_061547 PE=3 SV=1	68.2	6.38	■	717	High	0	12.102	87	6	3	1	8	4.03644e+06
A0AAD8S6M6	Pyruvate kinase OS=Lolium multiflorum OX=4521 GN=QYE76_064297 PE=3 SV=1	57.5	5.96	■	942	High	0	4.088	52	8	1	1	2	3.98123e+06
A0AAD8QWS0	Alpha-soluble NSF attachment protein OS=Lolium multiflorum OX=4521 GN=QYE76_032206 PE=3 SV=1	43.1	6.95	■	922	High	0	12.307	142	5	3	3	9	3.86761e+06
A0AAD8WLR1	Histone-binding protein RBBP4 N-terminal domain-containing protein OS=Lolium multiflorum OX=4521 GN=QYE76_054860 PE=3 SV=1	50.3	6.21	■	903	High	0	9.306	70	8	2	2	5	3.82607e+06
A0AAD8TYD7	alanine transaminase OS=Lolium multiflorum OX=4521 GN=QYE76_011030 PE=3 SV=1	52.8	6.32	■	496	High	0	14.427	116	8	5	4	13	3.79858e+06
A0AAD8SER0	Ubiquinone biosynthesis protein OS=Lolium multiflorum OX=4521 GN=QYE76_067380 PE=3 SV=1	32.3	8.37	■	822	High	0	12.003	141	6	2	2	9	3.74922e+06
A0AAD8U7G1	SWIM-type domain-containing protein OS=Lolium multiflorum OX=4521 GN=QYE76_015096 PE=4 SV=1	204.5	7.43	■	1004	High	0.006	2.103	1	1	1	1	1	3718854
A0AAD8S0T6	NAD(P)-binding domain-containing protein OS=Lolium multiflorum OX=4521 GN=QYE76_060761 PE=4 SV=1	27.6	6.71	■	844	High	0	6.674	100	5	2	2	8	3.71848e+06
A0AAD8VV11	Calponin-homology (CH) domain-containing protein OS=Lolium multiflorum OX=4521 GN=QYE76_023340 PE=4 SV=1	75.8	5.22	■	874	High	0	12.476	164	7	4	2	7	3.68276e+06
A0AAD8RP07	Exocyst subunit Exo70 family protein OS=Lolium multiflorum OX=4521 GN=QYE76_002844 PE=3 SV=1	73.6	6.28	■	271	High	0	9.63	132	7	3	3	5	3.67896e+06
A0AAD8T3P9	Uricase OS=Lolium multiflorum OX=4521 GN=QYE76_056724 PE=3 SV=1	34.4	8.51	■	418	High	0	5.734	95	5	2	2	6	3.62672e+06
A0AAD8W8I3	Ribonuclease OS=Lolium multiflorum OX=4521 GN=QYE76_062552 PE=4 SV=1	112	6.6	■	163	High	0	17.868	236	10	5	3	6	3.61207e+06
A0AAD8WYK3	beta-ketoacyl-[acyl-carrier-protein] synthase III OS=Lolium multiflorum OX=4521 GN=QYE76_046665 PE=3 SV=1	41.7	6.96	■	770	High	0	8.919	137	3	2	2	5	3.58792e+06
A0AAD8X642	Serine hydroxymethyltransferase OS=Lolium multiflorum OX=4521 GN=QYE76_015115 PE=3 SV=1	51.7	6.67	■	470	High	0	7.236	126	4	3	2	5	3.54329e+06
A0AAD8S8U6	E1 ubiquitin-activating enzyme OS=Lolium multiflorum OX=4521 GN=QYE76_065215 PE=3 SV=1	116.6	5.31	■	896	High	0	10.861	158	7	4	4	4	3.53612e+06
C9WWM9	Cytosolic heat shock protein 90.2 OS=Dactylis glomerata OX=4509 PE=2 SV=1	80.1	5.06	■	82	High	0	28.147	384	16	6	2	9	3.51629e+06
A0AAD8RCJ9	STI1 domain-containing protein OS=Lolium multiflorum OX=4521 GN=QYE76_024019 PE=4 SV=1	64.7	6.52	■	326	High	0	12.048	120	8	2	2	4	3.50441e+06
D2E9R6	Hsp organizing protein/stress-inducible protein OS=Dactylis glomerata OX=4509 PE=2 SV=1	64.5	6.52	■	326	High	0	12.048	120	8	2	2	4	3.50441e+06
A0AAD8S4P0	Prolyl endopeptidase OS=Lolium multiflorum OX=4521 GN=QYE76_062920 PE=3 SV=1	95.3	6.61	■	654	High	0	12.487	152	7	3	3	3	3.47132e+06
A0AAD8TXB2	lactoylglutathione lyase OS=Lolium multiflorum OX=4521 GN=QYE76_010489 PE=3 SV=1	37.7	6.71	■	615	High	0	11.634	147	7	3	3	9	3.38411e+06
A0AAD8R558	Ubiquitin thioesterase OTU OS=Lolium multiflorum OX=4521 GN=QYE76_020615 PE=4 SV=1	23.4	5.08	■	661	High	0	7.461	109	4	2	2	9	3.35194e+06
A0AAD8RGQ1	Cytosol aminopeptidase domain-containing protein OS=Lolium multiflorum OX=4521 GN=QYE76_025963 PE=3 SV=1	61.5	8.06	■	951	High	0	18.075	252	7	5	5	10	3.26649e+06
A0AAD8SJI5	Adenylosuccinate synthetase, chloroplastic OS=Lolium multiflorum OX=4521 GN=PURA PE=3 SV=1	52.4	6.84	■	514	High	0	15.057	176	8	4	4	9	3.22489e+06
A0AAD8VTH2	tripeptidyl-peptidase II OS=Lolium multiflorum OX=4521 GN=QYE76_024226 PE=3 SV=1	147.9	6.52	■	208	High	0	15.138	191	10	5	5	4	3.22181e+06
A0AAD8PJ50	Protein disulfide-isomerase OS=Lolium multiflorum OX=4521 GN=QYE76_017973 PE=3 SV=1	56.4	4.96	■	38	High	0	7.845	93	6	2	2	5	3.18131e+06
A0AAD8SH53	UDP-glucuronate decarboxylase OS=Lolium multiflorum OX=4521 GN=QYE76_068953 PE=3 SV=1	38.9	7.23	■	20	High	0	10.368	166	6	3	3	7	3.17943e+06
A0AAD8VH18	Long-chain-fatty-acid--CoA ligase OS=Lolium multiflorum OX=4521 GN=QYE76_028509 PE=3 SV=1	71.7	6.07	■	454	High	0	4.706	57	10	2	2	3	3.124e+06
A0AAD8WFU1	CN hydrolase domain-containing protein OS=Lolium multiflorum OX=4521 GN=QYE76_070398 PE=4 SV=1	37.4	8.02	■	953	High	0	19.48	265	8	4	4	15	3.03203e+06
A0AAD8SJM5	Phosphoserine aminotransferase OS=Lolium multiflorum OX=4521 GN=QYE76_070629 PE=3 SV=1	44.6	8.59	■	368	High	0	15.52	213	8	4	4	11	3.01652e+06
A0AAD8WRX1	Ancestral coatomer element 1 Sec16/Sec31 domain-containing protein OS=Lolium multiflorum OX=4521 GN=QYE76_039137 PE=3 SV=1	123.7	5.3	■	28	High	0	4.432	84	5	1	1	1	3004983
A0AAD8RWN8	formate--tetrahydrofolate ligase OS=Lolium multiflorum OX=4521 GN=QYE76_005519 PE=3 SV=1	76.2	8.02	■	745	High	0	10.17	162	6	3	3	4	2.95651e+06
A0AAD8R6E5	DNA damage-inducible protein 1 OS=Lolium multiflorum OX=4521 GN=QYE76_021350 PE=3 SV=1	56.4	5.36	■	1000	High	0	14.791	146	4	2	2	6	2.95548e+06
A0AAD8VSP0	3-hydroxyacyl-CoA dehydrogenase OS=Lolium multiflorum OX=4521 GN=QYE76_021933 PE=3 SV=1	78.5	8.78	■	226	High	0	6.114	102	5	2	2	2	2.94871e+06
A0AAD8U4D6	NAB domain-containing protein OS=Lolium multiflorum OX=4521 GN=QYE76_014236 PE=4 SV=1	138.2	6.01	■	599	High	0	9.455	108	7	3	3	3	2.90634e+06
A0AAD8U7T0	protein-synthesizing GTPase OS=Lolium multiflorum OX=4521 GN=QYE76_015872 PE=4 SV=1	50.6	8.63	■	406	High	0	6.555	103	4	2	2	4	2.86742e+06
A0AAD8QX12	Tryptophan synthase OS=Lolium multiflorum OX=4521 GN=QYE76_033147 PE=3 SV=1	50.4	6.8	■	145	High	0	5.147	82	2	2	2	3	2.85451e+06
A0AAD8X6Y6	Protein kinase domain-containing protein OS=Lolium multiflorum OX=4521 GN=QYE76_014607 PE=3 SV=1	43.7	6.18	■	301	High	0	4.472	85	8	2	1	4	2806838
A0AAD8R839	Isopropylmalate dehydrogenase-like domain-containing protein OS=Lolium multiflorum OX=4521 GN=QYE76_022137 PE=3 SV=1	39.6	7.18	■	490	High	0	18.675	188	8	4	4	13	2.80209e+06
A0AAD8QGS0	Ferritin OS=Lolium multiflorum OX=4521 GN=QYE76_037531 PE=3 SV=1	28	5.99	■	782	High	0	9.146	94	3	2	2	10	2.74873e+06
A0AAD8U3W5	Aldehyde dehydrogenase domain-containing protein OS=Lolium multiflorum OX=4521 GN=QYE76_016228 PE=3 SV=1	61	6.95	■	127	High	0	17.455	210	9	5	5	11	2.69511e+06
A0AAD8VY56	Metallo-beta-lactamase domain-containing protein OS=Lolium multiflorum OX=4521 GN=QYE76_000974 PE=4 SV=1	36.9	6.09	■	506	High	0	6.559	91	4	2	2	5	2.6743e+06
A0AAD8WSJ5	Arginase OS=Lolium multiflorum OX=4521 GN=QYE76_038054 PE=3 SV=1	72.9	6.28	■	772	High	0	16.32	207	8	4	4	6	2.65051e+06
A0A5B9TEC1	Tubulin alpha chain OS=Lolium rigidum OX=89674 GN=tua1 PE=2 SV=1	49.5	5.1	■	147	High	0	4.776	32	2	1	1	3	2635090
A0AAD8QNK1	Myosin XI OS=Lolium multiflorum OX=4521 GN=QYE76_028917 PE=3 SV=1	157.5	9.01	■	764	High	0	17.944	195	6	4	4	3	2.5981e+06
A0AAD8TNZ4	D-3-phosphoglycerate dehydrogenase OS=Lolium multiflorum OX=4521 GN=QYE76_046789 PE=3 SV=1	63.3	6.81	■	320	High	0	7.99	144	5	3	3	5	2.5924e+06
A0AAD8TBF4	Tyrosine decarboxylase OS=Lolium multiflorum OX=4521 GN=QYE76_040268 PE=3 SV=1	47.5	6.34	■	334	High	0	6.674	111	4	2	2	4	2.5828e+06
K7AJG6	Phosphoglycerate kinase (Fragment) OS=Phleum pratense OX=15957 PE=2 SV=1	38	8.02	■	213	High	0	48.836	572	45	9	1	29	2581886
A0AAD8W452	PCI domain-containing protein OS=Lolium multiflorum OX=4521 GN=QYE76_007274 PE=3 SV=1	55.7	8.19	■	184	High	0	10.057	171	8	4	1	6	2.54841e+06
A0AAD8W9N1	AB hydrolase-1 domain-containing protein OS=Lolium multiflorum OX=4521 GN=QYE76_065060 PE=4 SV=1	28.1	5.26	■	330	High	0	9.741	102	5	2	2	12	2.54682e+06
A0AAD8WXD7	Sucrose-phosphatase OS=Lolium multiflorum OX=4521 GN=QYE76_042854 PE=3 SV=1	47.1	5.97	■	681	High	0	3.804	57	3	2	2	4	2.53786e+06
A0AAD8S9Y1	pyridoxal 5'-phosphate synthase (glutamine hydrolyzing) OS=Lolium multiflorum OX=4521 GN=QYE76_065336 PE=3 SV=1	33.3	6.32	■	945	High	0	14.658	243	8	4	3	12	2.50642e+06
A0AAD8RVQ0	peptidylprolyl isomerase OS=Lolium multiflorum OX=4521 GN=QYE76_006470 PE=3 SV=1	33	10.29	■	475	High	0	15.363	152	4	2	2	9	2.46845e+06
A0AAD8WWN3	Survival protein SurE-like phosphatase/nucleotidase domain-containing protein OS=Lolium multiflorum OX=4521 GN=QYE76_042119 PE=3 SV=1	32.1	5.53	■	877	High	0	7.105	112	4	2	2	7	2.46737e+06
A0AAD8W3C5	Metal-dependent protein hydrolase OS=Lolium multiflorum OX=4521 GN=QYE76_005381 PE=3 SV=1	39.9	6.48	■	986	High	0	9.416	149	4	2	1	6	2.45347e+06
A0AAD8U5I7	assimilatory sulfite reductase (ferredoxin) OS=Lolium multiflorum OX=4521 GN=QYE76_014794 PE=3 SV=1	69.6	7.94	■	964	High	0	4.93	91	3	2	2	3	2.44475e+06
A0AAD8WIC3	Importin N-terminal domain-containing protein OS=Lolium multiflorum OX=4521 GN=QYE76_051633 PE=3 SV=1	107.6	5.34	■	578	High	0	13.236	145	7	4	4	4	2.4337e+06
A0AAD8RXQ1	Proteasome subunit alpha type OS=Lolium multiflorum OX=4521 GN=QYE76_007475 PE=3 SV=1	27.2	8.31	■	190	High	0	11.316	135	4	2	2	10	2.3881e+06
A0AAD8VY28	30S ribosomal protein S4, chloroplastic OS=Lolium multiflorum OX=4521 GN=QYE76_002217 PE=3 SV=1	32.1	9.77	■	957	High	0	8.398	143	5	3	3	10	2.38742e+06
A0AAD8RSH4	Glucose-1-phosphate adenylyltransferase OS=Lolium multiflorum OX=4521 GN=QYE76_004427 PE=3 SV=1	54.5	5.69	■	481	High	0	16.519	203	8	4	2	10	2.37321e+06
A0AAD8QQR3	Damage-control phosphatase ARMT1-like metal-binding domain-containing protein OS=Lolium multiflorum OX=4521 GN=QYE76_029595 PE=4 SV=1	40.7	5.01	■	67	High	0	6.54	122	12	2	2	5	2.37079e+06
A0AAD8WQJ4	Protein transport protein Sec24-like OS=Lolium multiflorum OX=4521 GN=QYE76_037828 PE=3 SV=1	120.2	7.97	■	531	High	0	18.842	225	9	6	6	7	2.36037e+06
A0AAD8R1C2	NADH dehydrogenase [ubiquinone] 1 beta subcomplex subunit 9 OS=Lolium multiflorum OX=4521 GN=QYE76_035307 PE=3 SV=1	16.7	9.77	■	2	High	0	7.44	89	4	2	2	13	2.3381e+06
A0AAD8RTK7	phosphoribosylaminoimidazolesuccinocarboxamide synthase OS=Lolium multiflorum OX=4521 GN=QYE76_005760 PE=3 SV=1	43.9	6.54	■	685	High	0	14.816	181	11	5	5	15	2.32349e+06
A0AAD8X9C1	threonine synthase OS=Lolium multiflorum OX=4521 GN=QYE76_015594 PE=3 SV=1	57.2	8.09	■	653	High	0	13.388	197	6	3	3	6	2.31844e+06
A0AAD8TD55	Chalcone--flavanone isomerase OS=Lolium multiflorum OX=4521 GN=QYE76_040535 PE=3 SV=1	29.3	9.2	■	393	High	0	6.827	103	4	2	2	7	2.31375e+06
A0AAD8QPF2	Sulfite oxidase OS=Lolium multiflorum OX=4521 GN=QYE76_030251 PE=4 SV=1	43.9	7.78	■	244	High	0	6.679	120	4	2	2	5	2.30593e+06
A0AAD8TRS3	Anamorsin homolog OS=Lolium multiflorum OX=4521 GN=QYE76_047450 PE=3 SV=1	35.2	5	■	79	High	0	5.569	54	2	1	1	4	2.25191e+06
A0AAD8WE92	ATP phosphoribosyltransferase OS=Lolium multiflorum OX=4521 GN=QYE76_071086 PE=4 SV=1	50.4	8.68	■	269	High	0	6.931	67	6	2	2	5	2.23407e+06
A0AAD8W179	T-complex protein 1 subunit eta OS=Lolium multiflorum OX=4521 GN=QYE76_003056 PE=3 SV=1	60	6.74	■	249	High	0	7.465	84	3	2	2	4	2.22379e+06
A0AAD8RWQ3	Inositol polyphosphate-related phosphatase domain-containing protein OS=Lolium multiflorum OX=4521 GN=QYE76_006399 PE=3 SV=1	129.9	6.7	■	417	High	0	10.54	144	5	3	3	3	2.21347e+06
A0AAD8T147	dihydroorotase OS=Lolium multiflorum OX=4521 GN=QYE76_055287 PE=3 SV=1	44.3	8.44	■	982	High	0	8.532	50	3	1	1	3	2.20896e+06
A0AAD8VE64	Ultraviolet-B receptor UVR8 OS=Lolium multiflorum OX=4521 GN=QYE76_016461 PE=4 SV=1	47.3	5.45	■	8	High	0	4.788	31	4	2	2	5	2.19631e+06
A0AAD8VHN8	Methyltransferase OS=Lolium multiflorum OX=4521 GN=QYE76_030547 PE=3 SV=1	71.9	7.74	■	659	High	0	11.505	133	9	4	3	7	2.19562e+06
A0AAD8TWK4	Methionine aminopeptidase OS=Lolium multiflorum OX=4521 GN=QYE76_012092 PE=3 SV=1	44.3	7.58	■	85	High	0	5.204	75	6	2	2	4	2.12763e+06
A0AAD8R6F7	Acetyltransferase component of pyruvate dehydrogenase complex OS=Lolium multiflorum OX=4521 GN=QYE76_019150 PE=3 SV=1	58.5	8	■	86	High	0	13.841	135	8	3	2	6	2.09922e+06
A0AAD8TQ84	Phosphomannomutase OS=Lolium multiflorum OX=4521 GN=QYE76_047618 PE=3 SV=1	28.1	5.67	■	686	High	0	4.576	51	2	1	1	4	2.08606e+06
A0AAD8WUA1	Stress-response A/B barrel domain-containing protein OS=Lolium multiflorum OX=4521 GN=QYE76_039749 PE=4 SV=1	27.4	7.25	■	940	High	0	6.212	68	3	2	2	10	2.08425e+06
A0AAD8VJJ3	Activator of Hsp90 ATPase AHSA1-like N-terminal domain-containing protein OS=Lolium multiflorum OX=4521 GN=QYE76_031239 PE=3 SV=1	39.2	5.91	■	976	High	0	11.823	122	4	2	2	7	2.06795e+06
A0AAD8T7A4	adenylate kinase OS=Lolium multiflorum OX=4521 GN=QYE76_038059 PE=3 SV=1	31.2	8.32	■	174	High	0.005	2.359	46	6	1	1	3	2.06558e+06
A0AAD8SYT9	Galactose oxidase OS=Lolium multiflorum OX=4521 GN=QYE76_054551 PE=4 SV=1	63.1	9.1	■	721	High	0	15.384	163	5	3	3	7	2.04908e+06
A0AAD8TCG9	DUF2470 domain-containing protein OS=Lolium multiflorum OX=4521 GN=QYE76_040175 PE=4 SV=1	37.3	8.94	■	625	High	0.006	2.111	25	1	1	1	2	2.02859e+06
A0AAD8TVW9	arginine--tRNA ligase OS=Lolium multiflorum OX=4521 GN=QYE76_009900 PE=3 SV=1	68.6	6.13	■	423	High	0.003	3.004	46	2	1	1	2	2.01602e+06
A0AAD8SAV1	ATP citrate synthase OS=Lolium multiflorum OX=4521 GN=QYE76_066621 PE=4 SV=1	23.4	9.28	■	863	High	0	3.394	50	2	1	1	5	2013218
A0AAD8WAH2	Alpha-carbonic anhydrase domain-containing protein OS=Lolium multiflorum OX=4521 GN=QYE76_064969 PE=4 SV=1	20.8	9.6	■	879	High	0.004	2.7	53	3	1	1	4	2007904
A0AAD8W4C2	HotDog ACOT-type domain-containing protein OS=Lolium multiflorum OX=4521 GN=QYE76_006703 PE=3 SV=1	55.8	7.01	■	781	High	0	9.123	126	3	2	2	4	2.00154e+06
A0AAD8W4I4	Ras-related protein RABC1 OS=Lolium multiflorum OX=4521 GN=QYE76_059480 PE=3 SV=1	23.8	5.54	■	826	High	0	16.369	234	15	4	1	20	1.9757e+06
A0AAD8T3D9	Small ubiquitin-related modifier OS=Lolium multiflorum OX=4521 GN=QYE76_057385 PE=3 SV=1	11.2	5.1	■	715	High	0.005	2.287	9	1	1	1	10	1.96302e+06
A0AAD8V9C6	Acyl-coenzyme A oxidase OS=Lolium multiflorum OX=4521 GN=QYE76_017505 PE=3 SV=1	74.3	7.3	■	450	High	0.006	2.202	51	2	1	1	1	1.95452e+06
A0AAD8VY85	Small ribosomal subunit protein uS7c OS=Lolium multiflorum OX=4521 GN=QYE76_000298 PE=3 SV=1	22.2	9.8	■	357	High	0	8.834	115	4	2	2	11	1.94541e+06
A0AAD8R531	Anthranilate phosphoribosyltransferase OS=Lolium multiflorum OX=4521 GN=QYE76_020023 PE=4 SV=1	63	7.87	■	612	High	0	8.115	127	6	4	4	6	1.92082e+06
A0AAD8T9I2	EGF-like calcium-binding domain-containing protein OS=Lolium multiflorum OX=4521 GN=QYE76_038726 PE=3 SV=1	70	6.16	■	892	High	0	5.133	90	3	2	2	3	1.91241e+06
A0AAD8S8S4	Clathrin heavy chain OS=Lolium multiflorum OX=4521 GN=QYE76_065384 PE=3 SV=1	194.1	5.34	■	371	High	0	20.953	264	5	3	3	2	1.9044e+06
A0AAD8RSX8	ethanolamine kinase OS=Lolium multiflorum OX=4521 GN=QYE76_005400 PE=3 SV=1	39.2	5.17	■	709	High	0.006	2.173	47	2	1	1	2	1.90383e+06
A0AAD8TJC8	Isocitrate lyase OS=Lolium multiflorum OX=4521 GN=QYE76_043596 PE=4 SV=1	33.7	5.41	■	723	High	0	9.608	114	4	2	2	7	1.85936e+06
A0AAD8X020	S-methyl-5-thioribose kinase OS=Lolium multiflorum OX=4521 GN=QYE76_047282 PE=3 SV=1	45.5	6.29	■	924	High	0	8.68	91	4	2	2	6	1.84754e+06
A0AAD8RB66	aspartate--tRNA ligase OS=Lolium multiflorum OX=4521 GN=QYE76_022251 PE=3 SV=1	60.3	6.37	■	462	High	0	11.207	130	5	2	1	5	1.84294e+06
A0AAD8TK05	MI domain-containing protein OS=Lolium multiflorum OX=4521 GN=QYE76_044873 PE=3 SV=1	86.9	7.84	■	414	High	0	7.54	88	3	2	2	3	1.83814e+06
A0AAD8X4S7	Alanine--tRNA ligase OS=Lolium multiflorum OX=4521 GN=QYE76_010884 PE=3 SV=1	104.6	5.88	■	192	High	0	8.159	101	4	2	2	3	1813509
A0AAD8TT33	methionine S-methyltransferase OS=Lolium multiflorum OX=4521 GN=QYE76_008511 PE=3 SV=1	121.5	5.74	■	780	High	0	4.421	76	4	2	2	2	1.81274e+06
A0AAD8S320	Methylenetetrahydrofolate reductase OS=Lolium multiflorum OX=4521 GN=QYE76_060897 PE=3 SV=1	66.3	5.49	■	103	High	0	12.241	155	9	5	5	10	1.80409e+06
A0AAD8S3L1	Coatomer subunit alpha OS=Lolium multiflorum OX=4521 GN=QYE76_062439 PE=4 SV=1	135.8	7.11	■	179	High	0	4.305	76	3	2	2	2	1.79449e+06
A0AAD8S090	Inhibitor I9 domain-containing protein OS=Lolium multiflorum OX=4521 GN=QYE76_060343 PE=4 SV=1	12.5	8.18	■	153	High	0.003	2.95	44	2	1	1	8	1.78863e+06
A0AAD8WIT9	histidinol-phosphatase OS=Lolium multiflorum OX=4521 GN=QYE76_052306 PE=3 SV=1	36.8	6.13	■	459	High	0	14.01	145	4	2	2	9	1.78696e+06
A0AAD8SRM4	Aminotransferase class I/classII domain-containing protein OS=Lolium multiflorum OX=4521 GN=QYE76_050441 PE=3 SV=1	43.3	5.74	■	435	High	0	4.737	52	4	1	1	3	1.76868e+06
A0AAD8QS74	Alpha/beta hydrolase fold-3 domain-containing protein OS=Lolium multiflorum OX=4521 GN=QYE76_031138 PE=4 SV=1	34.9	5.47	■	579	High	0	9.782	158	6	3	3	11	1.76033e+06
A0AAD8QQZ1	dihydroxy-acid dehydratase OS=Lolium multiflorum OX=4521 GN=QYE76_030775 PE=3 SV=1	63.2	6.54	■	583	High	0	6.747	101	4	2	2	4	1748381
A0AAD8RF92	TOM1-like protein 2 OS=Lolium multiflorum OX=4521 GN=QYE76_024576 PE=3 SV=1	43.4	4.79	■	385	High	0	8.871	126	3	2	2	6	1.72757e+06
A0AAD8RFP2	ATP-dependent Clp protease proteolytic subunit OS=Lolium multiflorum OX=4521 GN=QYE76_023875 PE=3 SV=1	32.2	6.54	■	606	High	0.006	2.093	36	2	1	1	2	1.72134e+06
A0AAD8SX64	Protein ROOT HAIR DEFECTIVE 3 homolog OS=Lolium multiflorum OX=4521 GN=QYE76_053424 PE=3 SV=1	89.7	5.63	■	415	High	0	9.297	107	10	3	3	4	1.71833e+06
A0AAD8T5B4	3-deoxy-8-phosphooctulonate synthase OS=Lolium multiflorum OX=4521 GN=QYE76_057675 PE=3 SV=1	33.1	8.32	■	910	High	0	14.483	214	7	4	4	19	1.71753e+06
A0AAD8R996	thioredoxin-dependent peroxiredoxin OS=Lolium multiflorum OX=4521 GN=QYE76_022782 PE=3 SV=1	28.7	6.23	■	37	High	0	5.788	73	4	2	2	9	1.67168e+06
A0AAD8Q3B2	Rho GTPase activation protein (RhoGAP) with PH domain OS=Lolium multiflorum OX=4521 GN=QYE76_008107 PE=4 SV=1	90	5.17	■	568	High	0.005	2.562	62	3	1	1	1	1.66405e+06
A0AAD8VNM1	Pollen allergen Poa p IX/Phl p VI domain-containing protein OS=Lolium multiflorum OX=4521 GN=QYE76_019934 PE=3 SV=1	41.7	4.81	■	49	High	0	6.327	86	2	1	1	3	1.65924e+06
A6YEF5	Ubiquitin (Fragment) OS=Lolium perenne OX=4522 GN=UBQ PE=2 SV=1	17.7	9.77	■	73	High	0	7.308	128	6	3	3	15	1.64142e+06
P0C073	Ubiquitin-NEDD8-like protein RUB1 OS=Deschampsia antarctica OX=159298 GN=RUB1 PE=2 SV=2	17.1	6.06	■	73	High	0	7.308	128	6	3	3	16	1.64142e+06
A0AAD8RQH0	Homoserine dehydrogenase OS=Lolium multiflorum OX=4521 GN=QYE76_003440 PE=3 SV=1	44.4	6.64	■	154	High	0	13.43	150	3	2	2	7	1.64013e+06
A0AAD8TH06	C2 domain-containing protein OS=Lolium multiflorum OX=4521 GN=QYE76_043174 PE=3 SV=1	21.2	5.88	■	411	High	0	4.45	57	4	2	2	10	1.63268e+06
A0AAD8QQI9	Phytocyanin domain-containing protein OS=Lolium multiflorum OX=4521 GN=QYE76_029490 PE=3 SV=1	20.5	9.42	■	175	High	0	13.567	100	4	1	1	8	1.62688e+06
A0AAD8SZD8	glutamate synthase (NADH) OS=Lolium multiflorum OX=4521 GN=QYE76_054594 PE=3 SV=1	235.6	7.18	■	512	High	0	11.703	129	3	3	3	2	1.61619e+06
A0AAD8VUF9	Adenosine kinase OS=Lolium multiflorum OX=4521 GN=QYE76_023778 PE=3 SV=1	37	5.17	■	999	High	0	11.916	152	4	2	2	9	1.61197e+06
A0AAD8WIU0	DUF1421 domain-containing protein OS=Lolium multiflorum OX=4521 GN=QYE76_049967 PE=4 SV=1	64.7	6.2	■	857	High	0.006	2.227	33	2	1	1	1	1.59243e+06
A0AAD8W9A9	Alkaline/neutral invertase OS=Lolium multiflorum OX=4521 GN=QYE76_064655 PE=3 SV=1	63.2	6.71	■	261	High	0	7.466	110	3	2	2	4	1.58632e+06
A0AAD8VJA7	aspartate carbamoyltransferase OS=Lolium multiflorum OX=4521 GN=QYE76_032347 PE=3 SV=1	39.5	7.62	■	47	High	0	16.321	197	6	3	3	10	1.5753e+06
A0AAD8QFP5	NADH:ubiquinone oxidoreductase 30kDa subunit domain-containing protein OS=Lolium multiflorum OX=4521 GN=QYE76_032490 PE=3 SV=1	22.6	8.03	■	801	High	0	4.349	68	3	1	1	5	1.56795e+06
A0AAD8SUN4	S-adenosylmethionine synthase OS=Lolium multiflorum OX=4521 GN=QYE76_052761 PE=3 SV=1	42.9	5.83	■	689	High	0	12.135	141	8	2	2	8	1.54904e+06
A0AAD8VZC4	Polyadenylate-binding protein OS=Lolium multiflorum OX=4521 GN=QYE76_003985 PE=3 SV=1	70.9	7.37	■	283	High	0	16.264	196	6	3	3	6	1.53338e+06
A0AAD8VJ18	Glycoside hydrolase family 31 N-terminal domain-containing protein OS=Lolium multiflorum OX=4521 GN=QYE76_033155 PE=3 SV=1	108.6	5.71	■	729	High	0	17.257	156	6	3	3	4	1.51555e+06
A0AAD8TF03	Coatomer subunit gamma OS=Lolium multiflorum OX=4521 GN=QYE76_042094 PE=3 SV=1	98.6	5.11	■	311	High	0	3.396	69	3	2	1	2	1.49553e+06
A0AAD8SJJ8	Eukaryotic translation initiation factor 3 subunit K OS=Lolium multiflorum OX=4521 GN=QYE76_070303 PE=3 SV=1	25.8	5.06	■	219	High	0	5.729	76	5	3	3	11	1.48827e+06
A0AAD8SVA6	Coatomer subunit beta OS=Lolium multiflorum OX=4521 GN=QYE76_052583 PE=4 SV=1	105.4	5.67	■	329	High	0	9.699	129	6	3	3	3	1.48536e+06
A0AAD8SF74	Malonyl-CoA:ACP transacylase (MAT) domain-containing protein OS=Lolium multiflorum OX=4521 GN=QYE76_068639 PE=4 SV=1	40.8	8.37	■	535	High	0	4.92	61	2	1	1	3	1.48449e+06
A0AAD8WB49	Splicing factor U2af large subunit OS=Lolium multiflorum OX=4521 GN=QYE76_065554 PE=3 SV=1	60.4	7.71	■	160	High	0.003	3.055	62	4	1	1	2	1468328
A0AAD8SZQ8	glutathione transferase OS=Lolium multiflorum OX=4521 GN=QYE76_055076 PE=3 SV=1	50	6.27	■	258	High	0	5.841	76	4	2	2	6	1.46606e+06
A0AAD8WQX3	Extradiol ring-cleavage dioxygenase class III enzyme subunit B domain-containing protein OS=Lolium multiflorum OX=4521 GN=QYE76_056839 PE=3 SV=1	33.8	7.23	■	138	High	0	11.206	93	6	2	2	9	1.45148e+06
A0AAD8S5Q3	UDP-glucose 6-dehydrogenase OS=Lolium multiflorum OX=4521 GN=QYE76_063839 PE=3 SV=1	52.9	5.74	■	201	High	0	5.944	72	4	2	2	4	1.43834e+06
A0AAD8VV65	K Homology domain-containing protein OS=Lolium multiflorum OX=4521 GN=QYE76_026444 PE=4 SV=1	37.8	6.37	■	17	High	0	7.224	98	4	2	2	7	1.41179e+06
A0AAD8SIL8	Cupin type-2 domain-containing protein OS=Lolium multiflorum OX=4521 GN=QYE76_070810 PE=4 SV=1	33.6	5.31	■	290	High	0.005	2.438	37	1	1	1	3	1.40073e+06
A0AAD8Q8U4	CCHC-type domain-containing protein OS=Lolium multiflorum OX=4521 GN=QYE76_018745 PE=4 SV=1	144.3	7.78	■	290	High	0.005	2.438	37	1	1	1	1	1.40073e+06
A0A977R5G5	SAPK3 OS=Lolium perenne OX=4522 PE=2 SV=1	38.3	5.67	■	74	High	0	6.011	93	8	2	1	5	1.38284e+06
A0AAD8VS41	26S proteasome non-ATPase regulatory subunit 2 homolog OS=Lolium multiflorum OX=4521 GN=QYE76_020355 PE=3 SV=1	97.6	5.27	■	354	High	0	12.41	151	6	3	3	4	1.35209e+06
A0AAD8WY63	coproporphyrinogen oxidase OS=Lolium multiflorum OX=4521 GN=QYE76_046215 PE=3 SV=1	42.7	6.95	■	921	High	0	7.782	95	4	2	2	5	1.34073e+06
A0AAD8RF35	Endoglucanase OS=Lolium multiflorum OX=4521 GN=QYE76_025797 PE=3 SV=1	54.1	8.43	■	158	High	0	9.552	101	4	3	3	8	1.32756e+06
A0AAD8SE43	ABC transporter domain-containing protein OS=Lolium multiflorum OX=4521 GN=QYE76_067212 PE=4 SV=1	78	6.76	■	939	High	0	9.885	70	3	1	1	2	1.32626e+06
A0AAD8RW99	inositol-1,3,4-trisphosphate 5/6-kinase OS=Lolium multiflorum OX=4521 GN=QYE76_006693 PE=3 SV=1	55.5	5.57	■	122	High	0	6.947	94	5	2	2	4	1.32484e+06
A0AAD8RH56	Peptidase M16C associated domain-containing protein OS=Lolium multiflorum OX=4521 GN=QYE76_025569 PE=4 SV=1	120.7	5.55	■	925	High	0	8.702	108	3	2	2	2	1.32362e+06
A0AAD8VZ67	tryptophan--tRNA ligase OS=Lolium multiflorum OX=4521 GN=QYE76_002054 PE=3 SV=1	45.2	6.57	■	60	High	0.005	2.584	44	2	1	1	2	1.31867e+06
K7AK97	Superoxide dismutase (Fragment) OS=Phleum pratense OX=15957 PE=2 SV=1	27.7	8.63	■	130	High	0	12.259	142	5	3	3	16	1.31375e+06
A0AAD8WWT9	Protein phosphatase methylesterase 1 OS=Lolium multiflorum OX=4521 GN=QYE76_044192 PE=3 SV=1	37.6	6.6	■	598	High	0.008	2.022	53	2	1	1	3	1.31183e+06
A0AAD8W6H7	ACB domain-containing protein OS=Lolium multiflorum OX=4521 GN=QYE76_060407 PE=3 SV=1	71.8	5.3	■	207	High	0	3.879	69	2	1	1	2	1.30892e+06
A0A0D5BGB4	aldehyde dehydrogenase (NAD(+)) OS=Lolium perenne OX=4522 GN=ALDH7 PE=2 SV=1	54.1	5.94	■	859	High	0	6.962	79	3	2	2	4	1.30643e+06
A0AAD8R5L4	CRAL-TRIO domain-containing protein OS=Lolium multiflorum OX=4521 GN=QYE76_020062 PE=3 SV=1	60.1	6.62	■	440	High	0	5.07	73	4	1	1	2	1.29686e+06
A0AAD8QQZ8	ubiquitinyl hydrolase 1 OS=Lolium multiflorum OX=4521 GN=QYE76_030344 PE=4 SV=1	43.5	5.07	■	348	High	0.003	3.024	45	2	1	1	2	1.2925e+06
A0AAD8QNL8	phosphoribosylglycinamide formyltransferase 1 OS=Lolium multiflorum OX=4521 GN=QYE76_029868 PE=3 SV=1	30.5	9.38	■	797	High	0	6.027	66	4	2	2	8	1.28863e+06
A0AAD8T9Q3	Alpha-galactosidase OS=Lolium multiflorum OX=4521 GN=QYE76_038735 PE=3 SV=1	48	5.64	■	918	High	0	5.629	85	4	2	2	4	1.28586e+06
A0AAD8TJU2	Beta-fructofuranosidase OS=Lolium multiflorum OX=4521 GN=QYE76_043990 PE=3 SV=1	66	8.95	■	256	High	0	8.498	63	4	2	2	4	1.28547e+06
A0AAD8RW83	alpha-L-fucosidase OS=Lolium multiflorum OX=4521 GN=QYE76_006663 PE=3 SV=1	52.6	6.84	■	733	High	0	4.494	64	4	2	2	5	1.27006e+06
A0AAD8XA16	Guanine nucleotide-binding protein subunit beta-like protein A OS=Lolium multiflorum OX=4521 GN=QYE76_015641 PE=3 SV=1	36.2	6.61	■	276	High	0	6.341	85	4	2	2	5	1.25732e+06
S5VE97	Pyrroline-5-carboxylate reductase OS=Lolium perenne OX=4522 GN=P5CR PE=2 SV=1	28.8	8.79	■	400	High	0	7.493	60	2	1	1	5	1237920
A0AAD8WBB4	Protein transport protein SEC23 OS=Lolium multiflorum OX=4521 GN=QYE76_067040 PE=3 SV=1	85.8	6.02	■	684	High	0	16.613	180	6	3	3	5	1.23423e+06
A0AAD8WJV4	Phosphotransferase OS=Lolium multiflorum OX=4521 GN=QYE76_050719 PE=3 SV=1	50.8	5.95	■	796	High	0	3.553	53	2	1	1	2	1.2307e+06
A0AAD8VTJ9	PDZ domain-containing protein OS=Lolium multiflorum OX=4521 GN=QYE76_024749 PE=3 SV=1	120	5.81	■	116	High	0	5.252	75	4	2	2	2	1.21561e+06
A0AAD8SRC1	SHSP domain-containing protein OS=Lolium multiflorum OX=4521 GN=QYE76_050250 PE=3 SV=1	17.4	5.73	■	12	High	0.003	2.978	48	2	1	1	6	1196157
Q3I0N4	Hsp17.2 OS=Dactylis glomerata OX=4509 PE=2 SV=1	17.2	5.47	■	12	High	0.003	2.978	48	2	1	1	6	1196157
A0A2H4MR32	Heat shock protein 17.8 OS=Festuca arundinacea OX=4606 GN=HSP17.8 PE=2 SV=1	17.8	6.6	■	12	High	0.003	2.978	48	2	1	1	6	1196157
A0AAD8WQI9	PUA domain-containing protein OS=Lolium multiflorum OX=4521 GN=QYE76_059116 PE=4 SV=1	20.3	7.44	■	577	High	0.006	2.147	34	2	1	1	5	1.19519e+06
A0AAD8VPH6	TF-B3 domain-containing protein OS=Lolium multiflorum OX=4521 GN=QYE76_035933 PE=4 SV=1	30.4	7.94	■	577	High	0.006	2.147	34	2	1	1	3	1.19519e+06
A0AAD8TT51	asparagine--tRNA ligase OS=Lolium multiflorum OX=4521 GN=QYE76_009423 PE=3 SV=1	62.8	6.29	■	842	High	0.006	2.21	26	2	1	1	2	1.17815e+06
A0AAD8VGC2	SNARE-interacting protein KEULE OS=Lolium multiflorum OX=4521 GN=QYE76_027696 PE=3 SV=1	73.8	8.06	■	438	High	0	16.431	190	8	4	4	7	1.16966e+06
A0AAD8SW67	Prefoldin subunit 1 OS=Lolium multiflorum OX=4521 GN=QYE76_053662 PE=3 SV=1	14.6	5.36	■	228	High	0	4.032	80	2	2	2	14	1.16517e+06
A0AAD8WYM7	glycerol kinase OS=Lolium multiflorum OX=4521 GN=QYE76_046740 PE=3 SV=1	57	5.38	■	990	High	0	5.628	90	4	2	2	3	1.15243e+06
A0AAD8WKY5	Transcription factor Pur-alpha 1 OS=Lolium multiflorum OX=4521 GN=QYE76_052322 PE=3 SV=1	33.8	5.88	■	710	High	0	7.002	69	2	1	1	6	1.12375e+06
A0AAD8VWA7	Expansin-like CBD domain-containing protein OS=Lolium multiflorum OX=4521 GN=QYE76_000357 PE=3 SV=1	20.4	9.13	■	180	High	0.005	2.403	52	2	1	1	5	1.12286e+06
A0AAD8WK07	Carbamoyl-phosphate synthase (glutamine-hydrolyzing) OS=Lolium multiflorum OX=4521 GN=QYE76_053373 PE=3 SV=1	128.1	6.1	■	868	High	0	4.392	65	4	2	2	2	1.09818e+06
A0AAD8R868	Fumarylacetoacetase OS=Lolium multiflorum OX=4521 GN=QYE76_021323 PE=3 SV=1	46.6	5.8	■	293	High	0	8.315	90	3	2	2	6	1.09738e+06
A0AAD8R115	Carboxypeptidase OS=Lolium multiflorum OX=4521 GN=QYE76_034682 PE=3 SV=1	46	6.04	■	587	High	0.006	2.168	29	1	1	1	3	1088440
A0AAD8VEL8	PPPDE domain-containing protein OS=Lolium multiflorum OX=4521 GN=QYE76_018811 PE=3 SV=1	29.5	5.86	■	353	High	0.009	2.005	40	2	1	1	3	1.07195e+06
A0AAD8TGU8	Peptidase A1 domain-containing protein OS=Lolium multiflorum OX=4521 GN=QYE76_043282 PE=3 SV=1	51.8	6.16	■	205	High	0.005	2.48	50	2	1	1	2	1071439
A0AAD8RU38	Heat shock protein 90 OS=Lolium multiflorum OX=4521 GN=QYE76_006015 PE=3 SV=1	48.3	5.14	■	266	High	0	7.026	109	3	2	2	5	1.06882e+06
A0A0M3TGF7	Acetolactate synthase OS=Poa annua OX=93036 GN=ALSb PE=2 SV=1	69.3	6.81	■	672	High	0	8.508	107	5	3	3	5	1.06069e+06
A0AAD8S549	3,4-dihydroxy-2-butanone kinase OS=Lolium multiflorum OX=4521 GN=QYE76_062355 PE=4 SV=1	61.7	5.41	■	955	High	0.003	3.064	58	2	1	1	1	1.04097e+06
A0AAD8WF51	Calcium-binding EF hand family protein OS=Lolium multiflorum OX=4521 GN=QYE76_071150 PE=4 SV=1	113.2	5.6	■	246	High	0	8.062	107	4	2	2	3	1.03906e+06
A0AAD8VUJ0	Calcineurin-like phosphoesterase domain-containing protein OS=Lolium multiflorum OX=4521 GN=QYE76_025754 PE=3 SV=1	9.7	4.92	■	109	High	0	3.581	43	4	1	1	11	1.03472e+06
A0AAD8WQZ6	Pectate lyase OS=Lolium multiflorum OX=4521 GN=QYE76_038490 PE=3 SV=1	41.4	7.24	■	809	High	0	5.731	106	3	2	2	5	1.03082e+06
A0AAD8SIU6	Leucine-rich repeat-containing N-terminal plant-type domain-containing protein OS=Lolium multiflorum OX=4521 GN=QYE76_070945 PE=4 SV=1	25.3	11.02	■	227	High	0.003	3	28	3	1	1	5	1.0285e+06
A0AAD8RAU5	PABS domain-containing protein OS=Lolium multiflorum OX=4521 GN=QYE76_022101 PE=3 SV=1	42.1	5.49	■	336	High	0.001	3.192	64	2	1	1	3	1.02205e+06
A0AAD8QRP7	spermidine synthase OS=Lolium multiflorum OX=4521 GN=QYE76_031451 PE=3 SV=1	35.4	5.1	■	336	High	0.001	3.192	64	2	1	1	4	1.02205e+06
A0AAD8U7U3	Cyclic phosphodiesterase OS=Lolium multiflorum OX=4521 GN=QYE76_015890 PE=4 SV=1	20.6	5.06	■	667	High	0	6.839	52	4	2	2	18	1.01551e+06
A0AAD8T0C9	alpha-amylase OS=Lolium multiflorum OX=4521 GN=QYE76_054927 PE=3 SV=1	97.5	5.95	■	396	High	0	5.882	92	4	2	2	2	1.00662e+06
A0AAD8VTP6	AD domain-containing protein OS=Lolium multiflorum OX=4521 GN=QYE76_024914 PE=4 SV=1	19.7	5.48	■	367	High	0	5.613	87	4	2	2	11	995086
A0AAD8W275	D-aminoacyl-tRNA deacylase OS=Lolium multiflorum OX=4521 GN=QYE76_004151 PE=4 SV=1	33.7	6.18	■	815	High	0	4.258	51	2	1	1	3	985588
A0AAD8TQR5	Plasma membrane ATPase OS=Lolium multiflorum OX=4521 GN=QYE76_046836 PE=3 SV=1	104.7	6.61	■	753	High	0	5.274	87	3	2	1	3	983037
A0AAD8TNL6	ABC transmembrane type-1 domain-containing protein OS=Lolium multiflorum OX=4521 GN=QYE76_047328 PE=4 SV=1	52.4	8.06	■	946	High	0	4.519	48	2	1	1	3	955907
A0AAD8QND1	ATP-dependent 6-phosphofructokinase OS=Lolium multiflorum OX=4521 GN=PFK PE=3 SV=1	58.7	7.55	■	445	High	0	7.925	102	4	2	2	5	951857
A0AAD8T825	pyruvate decarboxylase OS=Lolium multiflorum OX=4521 GN=QYE76_038557 PE=3 SV=1	60.4	5.45	■	356	High	0	4.377	66	3	2	2	4	949440
A0AAD8U292	PHD finger protein ALFIN-LIKE OS=Lolium multiflorum OX=4521 GN=QYE76_013126 PE=3 SV=1	29.4	6.06	■	118	High	0.006	2.075	45	2	1	1	3	949238
A0AAD8RU62	N-acetyltransferase domain-containing protein OS=Lolium multiflorum OX=4521 GN=QYE76_006158 PE=4 SV=1	17.8	7.37	■	204	High	0	5.381	66	1	1	1	7	941003
A0AAD8WIQ4	AAA+ ATPase domain-containing protein OS=Lolium multiflorum OX=4521 GN=QYE76_051545 PE=4 SV=1	93.4	7.55	■	810	High	0.005	2.494	45	2	1	1	1	929584
A0AAD8WC21	CCT-theta OS=Lolium multiflorum OX=4521 GN=QYE76_066469 PE=3 SV=1	66.3	6.57	■	536	High	0	5.952	91	2	1	1	2	910324
A0AAD8SVE5	Phosphoribosyl-AMP cyclohydrolase domain-containing protein OS=Lolium multiflorum OX=4521 GN=QYE76_052455 PE=3 SV=1	32.8	7.78	■	485	High	0	3.826	58	2	1	1	3	910266
A0AAD8RKN5	pyridoxal kinase OS=Lolium multiflorum OX=4521 GN=QYE76_000707 PE=3 SV=1	40.5	8.05	■	908	High	0	3.907	31	2	1	1	4	896186
A0AAD8SYX3	3'-5' exonuclease domain-containing protein OS=Lolium multiflorum OX=4521 GN=QYE76_054339 PE=4 SV=1	28.5	5	■	647	High	0.006	2.138	15	2	1	1	5	887360
A0AAD8RP93	Trehalose 6-phosphate phosphatase OS=Lolium multiflorum OX=4521 GN=QYE76_002810 PE=3 SV=1	98.3	6.06	■	677	High	0	8.232	103	5	3	3	4	875418
A0AAD8W1X7	Rab-GAP TBC domain-containing protein OS=Lolium multiflorum OX=4521 GN=QYE76_006640 PE=4 SV=1	50.6	5.96	■	461	High	0	4.557	93	4	2	2	5	863022
A0AAD8SRK7	valine--tRNA ligase OS=Lolium multiflorum OX=4521 GN=QYE76_050411 PE=3 SV=1	118.5	6.47	■	757	High	0	5.823	78	3	2	2	2	860752
A0AAD8TWZ0	Hypoxanthine phosphoribosyltransferase OS=Lolium multiflorum OX=4521 GN=QYE76_010324 PE=3 SV=1	21	5.44	■	849	High	0	7.391	100	2	1	1	7	841417
A0AAD8X0X4	Aminomethyltransferase OS=Lolium multiflorum OX=4521 GN=QYE76_046261 PE=3 SV=1	44	8.57	■	146	High	0.005	2.487	40	2	1	1	3	806043
A0AAD8SVS3	Ubiquitin carboxyl-terminal hydrolase OS=Lolium multiflorum OX=4521 GN=QYE76_053316 PE=3 SV=1	53.2	6.16	■	472	High	0.003	3.093	46	2	1	1	2	800098
A0AAD8VHH7	Aspartyl aminopeptidase OS=Lolium multiflorum OX=4521 GN=QYE76_031505 PE=3 SV=1	52.2	6.67	■	165	High	0	5.829	48	2	2	2	4	793464
A0AAD8TPL3	(S)-2-hydroxy-acid oxidase OS=Lolium multiflorum OX=4521 GN=QYE76_046295 PE=3 SV=1	40.4	7.5	■	802	High	0.004	2.735	44	2	1	1	3	792763
A0AAD8QGE2	Acyl-CoA oxidase OS=Lolium multiflorum OX=4521 GN=QYE76_009850 PE=3 SV=1	39	9.14	■	983	High	0.008	2.038	45	1	1	1	2	782613
A0AAD8ST88	Single-stranded DNA binding protein Ssb-like OB fold domain-containing protein OS=Lolium multiflorum OX=4521 GN=QYE76_051674 PE=4 SV=1	15.5	8.73	■	278	High	0.003	3.087	54	1	1	1	7	780982
A0AAD8WLB8	eRF1 domain-containing protein OS=Lolium multiflorum OX=4521 GN=QYE76_054931 PE=3 SV=1	49.1	5.52	■	584	High	0	3.514	38	2	1	1	2	777622
A0AAD8SGR9	S1 motif domain-containing protein OS=Lolium multiflorum OX=4521 GN=QYE76_068682 PE=3 SV=1	35.8	5.66	■	573	High	0.001	3.236	45	2	1	1	3	767880
A0AAD8W5V0	40S ribosomal protein S26 OS=Lolium multiflorum OX=4521 GN=QYE76_060890 PE=3 SV=1	15.4	11.03	■	63	High	0.004	2.724	52	2	1	1	6	766514
A0AAD8T0W6	Probable bifunctional methylthioribulose-1-phosphate dehydratase/enolase-phosphatase E1 OS=Lolium multiflorum OX=4521 GN=QYE76_055768 PE=3 SV=1	55.6	6.65	■	722	High	0.001	3.315	66	3	2	2	3	766225
A0AAD8S9F7	Glycosyltransferase OS=Lolium multiflorum OX=4521 GN=QYE76_065303 PE=3 SV=1	54.3	5.02	■	789	High	0	5.94	82	3	2	2	5	765189
A0AAD8RL09	Cysteine synthase OS=Lolium multiflorum OX=4521 GN=QYE76_001279 PE=3 SV=1	34	5.73	■	952	High	0.001	3.293	47	2	1	1	4	761657
A0AAD8WV55	Galactose-1-phosphate uridyl transferase N-terminal domain-containing protein OS=Lolium multiflorum OX=4521 GN=QYE76_042703 PE=4 SV=1	38.9	6.05	■	763	High	0	3.638	64	3	2	2	6	760758
A0AAD8WK32	shikimate dehydrogenase (NADP(+)) OS=Lolium multiflorum OX=4521 GN=QYE76_053075 PE=3 SV=1	54.5	5.69	■	585	High	0	11.189	136	3	2	2	5	753486
A0AAD8WV79	PdxS/SNZ N-terminal domain-containing protein OS=Lolium multiflorum OX=4521 GN=QYE76_043050 PE=3 SV=1	29.1	5.88	■	790	High	0	3.779	78	3	2	1	6	749845
A0AAD8SJU1	Alpha-mannosidase OS=Lolium multiflorum OX=4521 GN=QYE76_070688 PE=3 SV=1	114.2	6.1	■	498	High	0	5.267	54	2	1	1	1	746996
A0AAD8SQT8	CYTH domain-containing protein OS=Lolium multiflorum OX=4521 GN=QYE76_049950 PE=4 SV=1	23.2	5.24	■	110	High	0	5.627	96	4	2	2	11	745006
A0AAD8SEL9	Co-chaperone protein p23 OS=Lolium multiflorum OX=4521 GN=QYE76_067603 PE=3 SV=1	20.6	4.4	■	209	High	0.005	2.384	41	3	1	1	4	736630
A0AAD8TUN2	NAD(P)H-hydrate epimerase OS=Lolium multiflorum OX=4521 GN=QYE76_011057 PE=3 SV=1	60.8	7.27	■	532	High	0	4.282	55	2	1	1	2	736451
A0AAD8WL34	Glutaredoxin-dependent peroxiredoxin OS=Lolium multiflorum OX=4521 GN=QYE76_054543 PE=3 SV=1	17.3	5.31	■	235	High	0	3.518	34	2	1	1	6	735688
K7B0Y3	Glycosyl hydrolase family 32 N-terminal domain-containing protein (Fragment) OS=Phleum pratense OX=15957 PE=2 SV=1	44.6	5.03	■	308	High	0	15.119	145	5	3	1	9	730262
A0AAD8WP20	Acyl-[acyl-carrier-protein] desaturase OS=Lolium multiflorum OX=4521 GN=QYE76_057425 PE=3 SV=1	45	7.12	■	838	High	0	4.929	59	4	2	2	5	718069
A0AAD8S015	Multiple inositol polyphosphate phosphatase 1 OS=Lolium multiflorum OX=4521 GN=QYE76_060817 PE=4 SV=1	57.7	6.7	■	876	High	0.004	2.777	50	2	1	1	2	717843
A0AAD8QRW1	Protein MEMO1 OS=Lolium multiflorum OX=4521 GN=QYE76_030988 PE=3 SV=1	33.3	6.23	■	694	High	0.003	2.958	24	2	1	1	5	702810
A0AAD8VZR1	ACT domain-containing protein OS=Lolium multiflorum OX=4521 GN=QYE76_004375 PE=3 SV=1	99.5	6.71	■	495	High	0	7.504	112	4	2	2	3	700103
A0AAD8S0G5	Galactokinase OS=Lolium multiflorum OX=4521 GN=QYE76_060463 PE=3 SV=1	54.6	6.62	■	971	High	0	3.547	54	2	1	1	2	678067
A0AAD8SB96	Water stress and hypersensitive response domain-containing protein OS=Lolium multiflorum OX=4521 GN=QYE76_066399 PE=3 SV=1	52	5.1	■	965	High	0	4.841	41	6	1	1	3	673691
A0AAD8WQH8	4-coumarate--CoA ligase OS=Lolium multiflorum OX=4521 GN=QYE76_057137 PE=3 SV=1	58.4	7.34	■	90	High	0	5.669	70	2	1	1	2	665840
A0AAD8VVY9	Proliferating cell nuclear antigen OS=Lolium multiflorum OX=4521 GN=QYE76_026806 PE=3 SV=1	29.2	4.75	■	699	High	0.008	2.032	32	2	1	1	3	665005
A0AAD8QM19	Cystathionine beta-lyase OS=Lolium multiflorum OX=4521 GN=QYE76_028289 PE=3 SV=1	50.5	6.61	■	527	High	0.001	3.201	47	2	1	1	2	663195
A0AAD8QM40	CBM20 domain-containing protein OS=Lolium multiflorum OX=4521 GN=QYE76_027600 PE=3 SV=1	127.6	5.41	■	343	High	0	7.222	104	3	2	2	2	663019
A0AAD8UV36	Diaminopimelate decarboxylase OS=Lolium multiflorum OX=4521 GN=QYE76_005015 PE=3 SV=1	53.2	6.8	■	401	High	0	3.602	54	2	1	1	2	662744
A0AAD8PH56	Putative gamma-glutamylcyclotransferase OS=Lolium multiflorum OX=4521 GN=QYE76_018266 PE=4 SV=1	20.4	4.74	■	619	High	0	4.895	55	2	1	1	8	662431
A0AAD8WHA4	Golgi to ER traffic protein 4 OS=Lolium multiflorum OX=4521 GN=QYE76_049865 PE=3 SV=1	37.3	6.2	■	149	High	0.006	2.066	44	2	1	1	2	654851
A0AAD8QJU0	Cytochrome c oxidase subunit Vb OS=Lolium multiflorum OX=4521 GN=QYE76_027821 PE=4 SV=1	20.4	6.27	■	22	High	0	3.948	40	2	1	1	5	654401
A0AAD8WX32	Mitochondrial proton/calcium exchanger protein OS=Lolium multiflorum OX=4521 GN=QYE76_044803 PE=3 SV=1	86	5.99	■	21	High	0.006	2.136	37	2	1	1	1	653303
A0AAD8SYH4	Vesicle transport v-SNARE N-terminal domain-containing protein OS=Lolium multiflorum OX=4521 GN=QYE76_054835 PE=3 SV=1	24.9	9.25	■	280	High	0.006	2.08	12	2	1	1	4	650993
A0AAD8T4X3	Uridine 5'-monophosphate synthase OS=Lolium multiflorum OX=4521 GN=QYE76_058150 PE=3 SV=1	51.5	6.55	■	410	High	0	3.569	59	2	1	1	2	650474
A0AAD8S0F5	Translin OS=Lolium multiflorum OX=4521 GN=QYE76_059442 PE=3 SV=1	31.1	7.46	■	181	High	0.001	3.33	58	2	1	1	4	647077
A0AAD8TH26	histidinol dehydrogenase OS=Lolium multiflorum OX=4521 GN=QYE76_043713 PE=3 SV=1	52.7	6.62	■	861	High	0	5.173	45	2	1	1	3	641315
A0AAD8TZT7	BRO1 domain-containing protein OS=Lolium multiflorum OX=4521 GN=QYE76_011767 PE=4 SV=1	97.3	6.55	■	985	High	0	6.715	117	4	2	2	2	631072
A0AAD8VWK3	RING-type E3 ubiquitin transferase OS=Lolium multiflorum OX=4521 GN=QYE76_026118 PE=4 SV=1	144.7	7.59	■	967	High	0	4.413	67	2	1	1	1	616265
A0AAD8QR89	Enoyl reductase (ER) domain-containing protein OS=Lolium multiflorum OX=4521 GN=QYE76_030479 PE=3 SV=1	39.1	6.46	■	705	High	0.006	2.064	29	2	1	1	2	614346
A0AAD8W0R0	Methyltransferase PMT26 OS=Lolium multiflorum OX=4521 GN=QYE76_002546 PE=3 SV=1	113.1	4.82	■	453	High	0.005	2.349	47	2	1	1	1	612196
A0AAD8VFH6	ATP-grasp domain-containing protein OS=Lolium multiflorum OX=4521 GN=QYE76_028117 PE=3 SV=1	42.8	5.74	■	455	High	0	4.712	71	1	1	1	3	611779
A0AAD8VDZ1	CBS domain-containing protein OS=Lolium multiflorum OX=4521 GN=QYE76_048250 PE=4 SV=1	50.1	5.14	■	750	High	0	4.437	45	2	1	1	3	610065
A0AAD8RHX6	phosphoserine phosphatase OS=Lolium multiflorum OX=4521 GN=QYE76_026764 PE=3 SV=1	31.3	5.83	■	196	High	0	5.936	55	2	1	1	8	607789
A0AAD8WHX9	Phospholipase/carboxylesterase/thioesterase domain-containing protein OS=Lolium multiflorum OX=4521 GN=QYE76_050555 PE=4 SV=1	26.9	6.71	■	581	High	0	5.249	58	2	1	1	5	604743
A0AAD8TMP3	Alpha-N-acetylglucosaminidase OS=Lolium multiflorum OX=4521 GN=QYE76_046788 PE=4 SV=1	43.5	5.22	■	328	High	0.001	3.246	47	2	1	1	2	604740
A0AAD8TB99	Adenylyl-sulfate kinase OS=Lolium multiflorum OX=4521 GN=QYE76_040189 PE=3 SV=1	33.3	7.8	■	678	High	0	4.146	61	2	1	1	4	600931
A0AAD8QLE8	Acireductone dioxygenase OS=Lolium multiflorum OX=4521 GN=QYE76_017834 PE=3 SV=1	21.4	5.82	■	580	High	0.004	2.699	36	2	1	1	4	592953
A0AAD8PQK1	Superoxide dismutase copper chaperone OS=Lolium multiflorum OX=4521 GN=QYE76_007701 PE=3 SV=1	32.5	5.73	■	1011	High	0	4.027	82	2	2	2	6	590660
A0AAD8U2A4	Inositol-tetrakisphosphate 1-kinase OS=Lolium multiflorum OX=4521 GN=QYE76_013042 PE=3 SV=1	38.1	6.6	■	821	High	0	5.063	34	2	1	1	4	586800
A0AAD8X6W0	Vesicle-fusing ATPase OS=Lolium multiflorum OX=4521 GN=QYE76_015955 PE=3 SV=1	78.7	6.07	■	960	High	0	3.422	52	2	1	1	1	586710
A0AAD8WKV0	leucine--tRNA ligase OS=Lolium multiflorum OX=4521 GN=QYE76_051769 PE=4 SV=1	103.9	6.35	■	305	High	0	4.246	30	2	1	1	1	584546
A0AAD8QET4	dihydrolipoyllysine-residue succinyltransferase OS=Lolium multiflorum OX=4521 GN=QYE76_027197 PE=3 SV=1	48	8.88	■	588	High	0.005	2.644	51	2	1	1	2	577704
A0AAD8QNI2	Nucleoside phosphorylase domain-containing protein OS=Lolium multiflorum OX=4521 GN=QYE76_028022 PE=4 SV=1	27.3	4.94	■	141	High	0	6.301	71	2	1	1	7	571216
A0AAD8WQV1	Vacuolar protein sorting 45 OS=Lolium multiflorum OX=4521 GN=QYE76_056764 PE=3 SV=1	64.4	7.11	■	888	High	0	9.669	117	3	2	2	4	570054
E2G045	Catalase OS=Puccinellia chinampoensis OX=428215 GN=CAT PE=2 SV=1	56.6	6.98	■	113	High	0	3.497	43	2	1	1	2	558247
A0AAD8TKX2	indole-3-glycerol-phosphate synthase OS=Lolium multiflorum OX=4521 GN=QYE76_044576 PE=3 SV=1	44.3	6.71	■	77	High	0.005	2.357	35	1	1	1	2	549302
A0AAD8WIC9	Protein decapping 5 OS=Lolium multiflorum OX=4521 GN=QYE76_049489 PE=4 SV=1	70.6	7.62	■	120	High	0	9.46	85	2	1	1	3	546834
A0AAD8SFQ0	MIF4G domain-containing protein OS=Lolium multiflorum OX=4521 GN=QYE76_067890 PE=3 SV=1	98.4	5.73	■	402	High	0	3.896	53	2	1	1	1	534490
A0AAD8RLZ8	TATA-binding protein interacting (TIP20) domain-containing protein OS=Lolium multiflorum OX=4521 GN=QYE76_000922 PE=3 SV=1	134.1	6.24	■	529	High	0	3.534	53	2	1	1	1	533337
A0AAD8SI85	Glucosidase II subunit alpha OS=Lolium multiflorum OX=4521 GN=QYE76_069686 PE=3 SV=1	102.9	5.99	■	465	High	0	5.796	88	3	2	2	2	532829
A0A915VML3	NEDD8-activating enzyme E1 regulatory subunit OS=Lolium multiflorum OX=4521 GN=NEDD8-AXR1-like PE=2 SV=1	59.3	5.4	■	613	High	0	3.475	33	2	1	1	2	520288
A0AAD8QUP9	NADH:flavin oxidoreductase/NADH oxidase N-terminal domain-containing protein OS=Lolium multiflorum OX=4521 GN=QYE76_031262 PE=3 SV=1	43	7.58	■	761	High	0	4.27	39	3	2	2	8	506459
D2E9R5	Activator of 90 kDa heat shock protein ATPase OS=Dactylis glomerata OX=4509 PE=2 SV=1	23.6	5.17	■	54	High	0.004	2.86	52	1	1	1	5	504078
A0AAD8SC62	SEC1 family transport protein SLY1 OS=Lolium multiflorum OX=4521 GN=QYE76_066388 PE=3 SV=1	66.4	6.28	■	843	High	0	6.565	48	3	1	1	2	503571
A0AAD8QPR3	glycine--tRNA ligase OS=Lolium multiflorum OX=4521 GN=QYE76_030349 PE=3 SV=1	76.4	6.46	■	211	High	0.008	2.032	32	2	1	1	1	500553
A0AAD8WS21	Pyrrolidone-carboxylate peptidase OS=Lolium multiflorum OX=4521 GN=QYE76_039317 PE=3 SV=1	24	6.42	■	887	High	0	4.044	38	2	1	1	6	499991
A0AAD8RXM4	CCT-beta OS=Lolium multiflorum OX=4521 GN=QYE76_007354 PE=3 SV=1	57.2	6.02	■	316	High	0	3.949	44	2	1	1	2	499241
A0AAD8QSS8	60S ribosomal protein L34 OS=Lolium multiflorum OX=4521 GN=QYE76_031408 PE=3 SV=1	13.7	11.39	■	670	High	0.006	2.121	28	2	1	1	13	496957
K6Z7F6	NAD(P)H dehydrogenase (quinone) (Fragment) OS=Phleum pratense OX=15957 PE=2 SV=1	24.5	7.14	■	987	High	0	5.815	80	2	1	1	8	496543
H6BDC9	Hsc70-interacting protein (Fragment) OS=Lolium perenne OX=4522 PE=2 SV=1	8.9	9.04	■	350	High	0	4.763	65	2	1	1	17	484435
A0AAD8X7X7	argininosuccinate synthase OS=Lolium multiflorum OX=4521 GN=QYE76_013706 PE=3 SV=1	52.2	7.78	■	518	High	0.003	3.002	45	1	1	1	2	476816
Q2ABX9	Sucrose-phosphate synthase OS=Lolium perenne OX=4522 GN=LpSPS PE=3 SV=1	119.5	6.33	■	303	High	0.006	2.09	38	2	1	1	1	474159
A0AAD8RWH7	FAD dependent oxidoreductase domain-containing protein OS=Lolium multiflorum OX=4521 GN=QYE76_006337 PE=4 SV=1	41.8	6.16	■	379	High	0	4.462	43	1	1	1	3	471296
A0AAD8TPC6	Xyloglucan endotransglucosylase/hydrolase OS=Lolium multiflorum OX=4521 GN=QYE76_046119 PE=3 SV=1	31.1	5.6	■	899	High	0.006	2.096	45	1	1	1	3	468264
A0AAD8WV36	Small nuclear ribonucleoprotein-associated protein OS=Lolium multiflorum OX=4521 GN=QYE76_042643 PE=3 SV=1	28	11.39	■	505	High	0.006	2.086	45	2	1	1	3	462576
K6Z6R8	Peptidase S8/S53 domain-containing protein (Fragment) OS=Phleum pratense OX=15957 PE=2 SV=1	24.3	5.26	■	494	High	0	15.042	154	7	4	1	27	461808
A0AAD8QMK1	Ubiquitin receptor RAD23 OS=Lolium multiflorum OX=4521 GN=QYE76_029299 PE=3 SV=1	42.6	4.67	■	99	High	0	4.913	65	2	1	1	3	456909
A0AAD8W5M7	CNH domain-containing protein OS=Lolium multiflorum OX=4521 GN=QYE76_062416 PE=4 SV=1	110.6	7.02	■	464	High	0	5.253	62	2	1	1	1	456138
A0AAD8W9R5	Clp R domain-containing protein OS=Lolium multiflorum OX=4521 GN=QYE76_066288 PE=3 SV=1	108.8	6.62	■	664	High	0	6.455	76	2	1	1	1	456065
A0AAD8W2E3	Pseudouridine-5'-phosphate glycosidase OS=Lolium multiflorum OX=4521 GN=QYE76_004376 PE=3 SV=1	33.1	8.27	■	425	High	0	4.153	59	2	1	1	3	455811
A0AAD8TZ23	riboflavin kinase OS=Lolium multiflorum OX=4521 GN=QYE76_011401 PE=4 SV=1	43.3	5.5	■	725	High	0.003	2.956	47	2	1	1	3	451873
A0AAD8XA26	Fe2OG dioxygenase domain-containing protein OS=Lolium multiflorum OX=4521 GN=QYE76_015671 PE=4 SV=1	63.6	7.01	■	737	High	0.006	2.094	41	2	1	1	1	445865
A0AAD8THJ4	Large ribosomal subunit protein uL4 C-terminal domain-containing protein OS=Lolium multiflorum OX=4521 GN=QYE76_042835 PE=3 SV=1	44.3	10.49	■	814	High	0	3.629	52	2	1	1	3	439544
A0AAD8QEJ5	FAM50A/XAP5 C-terminal domain-containing protein OS=Lolium multiflorum OX=4521 GN=QYE76_007419 PE=4 SV=1	38.8	6.34	■	963	High	0	3.894	62	2	1	1	3	439316
A0AAD8TZK5	HD domain-containing protein OS=Lolium multiflorum OX=4521 GN=QYE76_011647 PE=4 SV=1	29.3	6.54	■	633	High	0	3.715	69	2	1	1	4	439203
A0AAD8WNX3	cytidine deaminase OS=Lolium multiflorum OX=4521 GN=QYE76_054874 PE=3 SV=1	32.1	5.07	■	424	High	0.006	2.144	40	2	1	1	2	431893
A0AAD8WD84	mRNA cap-binding protein OS=Lolium multiflorum OX=4521 GN=QYE76_069140 PE=3 SV=1	26.5	6.24	■	718	High	0.009	1.989	38	2	1	1	4	426318
A0AAD8VJR8	G3BP-like protein OS=Lolium multiflorum OX=4521 GN=QYE76_030891 PE=4 SV=1	49.1	5.05	■	820	High	0.006	2.168	36	2	1	1	2	424740
A0AAD8QSH5	Transmembrane and coiled-coil domain-containing protein 4 OS=Lolium multiflorum OX=4521 GN=QYE76_030570 PE=3 SV=1	67.3	5.9	■	232	High	0	3.711	64	2	1	1	2	421835
A0AAD8TQG9	Cytochrome b5 heme-binding domain-containing protein OS=Lolium multiflorum OX=4521 GN=QYE76_008642 PE=3 SV=1	14.7	5.02	■	416	High	0	6.571	39	2	1	1	12	421435
A0AAD8SJA7	COP9 signalosome complex subunit 4 OS=Lolium multiflorum OX=4521 GN=QYE76_070138 PE=3 SV=1	44.9	5.2	■	819	High	0	5.824	52	2	1	1	3	420769
A0AAD8TJQ3	peptide-methionine (S)-S-oxide reductase OS=Lolium multiflorum OX=4521 GN=QYE76_044723 PE=3 SV=1	20.1	6.28	■	300	High	0	3.701	55	1	1	1	6	412758
A0AAD8TB45	Tim44-like domain-containing protein OS=Lolium multiflorum OX=4521 GN=QYE76_039551 PE=3 SV=1	52.9	8.87	■	747	High	0	5.03	54	2	1	1	3	407845
A0AAD8WHC3	Phosducin thioredoxin-like domain-containing protein OS=Lolium multiflorum OX=4521 GN=QYE76_050806 PE=3 SV=1	28.5	4.81	■	740	High	0.005	2.324	38	2	1	1	6	388058
A0AAD8Q246	Cytochrome b-c1 complex subunit 7 OS=Lolium multiflorum OX=4521 GN=QYE76_016708 PE=3 SV=1	14.4	9.23	■	830	High	0	3.486	55	2	1	1	9	385728
A0AAD8RRY1	E2 ubiquitin-conjugating enzyme OS=Lolium multiflorum OX=4521 GN=QYE76_004383 PE=3 SV=1	16.5	6.52	■	129	High	0.005	2.39	29	2	1	1	7	378842
A0AAD8RMN8	WH1 domain-containing protein OS=Lolium multiflorum OX=4521 GN=QYE76_002896 PE=3 SV=1	39	5.35	■	31	High	0.005	2.652	35	2	1	1	2	375560
A0AAD8RJZ0	isoleucine--tRNA ligase OS=Lolium multiflorum OX=4521 GN=QYE76_026606 PE=3 SV=1	131.9	6.44	■	860	High	0.005	2.652	44	2	1	1	1	373618
A0AAD8T3G3	PX domain-containing protein OS=Lolium multiflorum OX=4521 GN=QYE76_056685 PE=4 SV=1	42.6	6.4	■	523	High	0	3.875	47	2	1	1	2	373119
A0AAD8U0R2	Coatomer subunit delta OS=Lolium multiflorum OX=4521 GN=QYE76_013473 PE=3 SV=1	57	5.63	■	856	High	0.005	2.297	40	2	1	1	1	371936
A0AAD8WVG7	ribose-5-phosphate isomerase OS=Lolium multiflorum OX=4521 GN=QYE76_042797 PE=3 SV=1	28.8	6.02	■	58	High	0.001	3.195	40	2	1	1	5	370658
A0AAD8TB73	MHD domain-containing protein OS=Lolium multiflorum OX=4521 GN=QYE76_039477 PE=3 SV=1	50.6	6.76	■	593	High	0	4.219	54	1	1	1	3	370526
A0AAD8TYS1	Histone H2A OS=Lolium multiflorum OX=4521 GN=QYE76_011196 PE=3 SV=1	14.7	10.32	■	646	High	0.008	2.011	37	1	1	1	5	367516
A0AAD8SN74	Dipeptide epimerase OS=Lolium multiflorum OX=4521 GN=QYE76_048731 PE=3 SV=1	46.3	6.46	■	426	High	0.005	2.568	44	1	1	1	2	366337
A0AAD8SMP3	Mandelate racemase/muconate lactonizing enzyme C-terminal domain-containing protein OS=Lolium multiflorum OX=4521 GN=QYE76_048699 PE=4 SV=1	24.9	7.46	■	426	High	0.005	2.568	44	1	1	1	4	366337
A0AAD8SIF1	26S proteasome regulatory subunit RPN10 OS=Lolium multiflorum OX=4521 GN=QYE76_069345 PE=3 SV=1	42.7	4.58	■	281	High	0.005	2.55	29	2	1	1	2	360431
M4YRJ3	Cytochrome b OS=Lolium perenne OX=4522 GN=cob PE=3 SV=1	44.4	8.22	■	852	High	0.005	2.53	43	2	1	1	2	360284
A0AAD8TFT4	Phosphoacetylglucosamine mutase OS=Lolium multiflorum OX=4521 GN=QYE76_042963 PE=3 SV=1	60.1	5.45	■	516	High	0.004	2.807	41	2	1	1	2	356360
A0AAD8SBR9	Lysine--tRNA ligase OS=Lolium multiflorum OX=4521 GN=QYE76_067101 PE=3 SV=1	67.7	6.2	■	499	High	0	4.206	33	2	1	1	2	351781
A0AAD8PHH3	Ribosomal protein L3 OS=Lolium multiflorum OX=4521 GN=QYE76_072064 PE=3 SV=1	44.5	10.04	■	804	High	0.006	2.124	41	2	1	1	2	349972
A0AAD8VCT2	WPP domain-containing protein OS=Lolium multiflorum OX=4521 GN=QYE76_037374 PE=4 SV=1	13.6	4.65	■	119	High	0.005	2.581	42	4	1	1	11	349111
A0AAD8R6J9	hydroxymethylbilane synthase OS=Lolium multiflorum OX=4521 GN=QYE76_020779 PE=3 SV=1	38	7.37	■	347	High	0	4.299	48	2	1	1	5	348012
A0AAD8QHE0	proline--tRNA ligase OS=Lolium multiflorum OX=4521 GN=QYE76_018056 PE=3 SV=1	57.6	6.71	■	818	High	0	3.84	53	2	1	1	2	345601
A0AAD8S330	Mitochondrial Rho GTPase OS=Lolium multiflorum OX=4521 GN=QYE76_060912 PE=3 SV=1	71.4	6.13	■	215	High	0.006	2.206	36	2	1	1	1	341073
A0AAD8T8Q7	GrpE protein homolog OS=Lolium multiflorum OX=4521 GN=QYE76_038365 PE=3 SV=1	34	5.43	■	765	High	0.004	2.777	31	1	1	1	4	340078
A0AAD8RCN4	Small nuclear ribonucleoprotein Sm D2 OS=Lolium multiflorum OX=4521 GN=QYE76_023334 PE=3 SV=1	12.3	9.94	■	71	High	0.005	2.579	32	1	1	1	8	336960
A0AAD8WBS4	Argininosuccinate lyase OS=Lolium multiflorum OX=4521 GN=QYE76_068491 PE=3 SV=1	57.4	6.64	■	724	High	0.001	3.236	47	1	1	1	2	330940
A0AAD8SKU4	Exosome complex exonuclease RRP44 homolog A OS=Lolium multiflorum OX=4521 GN=QYE76_071183 PE=3 SV=1	103.9	6.7	■	223	High	0.006	2.079	49	2	1	1	1	318968
A0AAD8QN30	Selenoprotein O OS=Lolium multiflorum OX=4521 GN=QYE76_029584 PE=3 SV=1	68.6	6.9	■	632	High	0	4.373	44	2	1	1	2	316502
A0AAD8TAE9	Xylose isomerase OS=Lolium multiflorum OX=4521 GN=QYE76_038931 PE=3 SV=1	53.5	5.49	■	358	High	0	4.846	64	2	1	1	3	306401
A0AAD8S3R5	Glutathione S-transferase OS=Lolium multiflorum OX=4521 GN=QYE76_061332 PE=3 SV=1	25	4.98	■	224	High	0.005	2.563	21	2	1	1	4	305608
A0AAD8RDD2	ELMO domain-containing protein OS=Lolium multiflorum OX=4521 GN=QYE76_024098 PE=4 SV=1	30.8	6.32	■	652	High	0.004	2.73	56	2	1	1	3	300613
A0AAD8R1T7	Calcium homeostasis endoplasmic reticulum protein OS=Lolium multiflorum OX=4521 GN=QYE76_035924 PE=4 SV=1	67.7	6.35	■	968	High	0.001	3.238	45	2	1	1	2	291986
A0AAD8SDR3	Glucose-6-phosphate 1-dehydrogenase OS=Lolium multiflorum OX=4521 GN=QYE76_067346 PE=3 SV=1	64.8	7.94	■	76	High	0.004	2.714	35	2	1	1	2	288889
A0AAD8WDP2	Apyrase OS=Lolium multiflorum OX=4521 GN=QYE76_068164 PE=3 SV=1	52.7	6.55	■	774	High	0	4.091	66	2	1	1	3	280116
A0AAD8TW45	TRAF-type domain-containing protein OS=Lolium multiflorum OX=4521 GN=QYE76_010724 PE=4 SV=1	39.7	5.31	■	817	High	0	3.688	56	2	1	1	3	278524
A0AAD8WNR0	Methanethiol oxidase OS=Lolium multiflorum OX=4521 GN=QYE76_057363 PE=3 SV=1	53.8	6.1	■	540	High	0.004	2.766	26	1	1	1	2	277257
A0AAD8QYX5	FAD-binding domain-containing protein OS=Lolium multiflorum OX=4521 GN=QYE76_034885 PE=4 SV=1	46	6.13	■	916	High	0.004	2.707	4	2	1	1	3	274546
A0AAD8TTA0	5'-3' exoribonuclease OS=Lolium multiflorum OX=4521 GN=QYE76_048115 PE=3 SV=1	96.6	6.11	■	738	High	0	3.611	51	2	1	1	1	271363
A0AAD8TKM9	Argonaute 1 OS=Lolium multiflorum OX=4521 GN=QYE76_045562 PE=3 SV=1	140.6	9.19	■	666	High	0.004	2.824	46	2	1	1	1	269870
A0AAD8U5A5	Protein FAM91A1 OS=Lolium multiflorum OX=4521 GN=QYE76_015689 PE=3 SV=1	110.3	5.41	■	168	High	0.003	2.988	41	2	1	1	1	267971
A0AAD8SLX1	SRP54-type proteins GTP-binding domain-containing protein OS=Lolium multiflorum OX=4521 GN=QYE76_071638 PE=3 SV=1	69	7.96	■	906	High	0	4.521	64	2	1	1	2	265698
A0AAD8SSA7	KOW domain-containing protein OS=Lolium multiflorum OX=4521 GN=QYE76_050964 PE=3 SV=1	17.5	11.12	■	443	High	0	4.021	52	2	1	1	8	261014
A0AAD8SEQ0	Beta-adaptin-like protein OS=Lolium multiflorum OX=4521 GN=QYE76_067871 PE=3 SV=1	98.7	5.07	■	909	High	0.001	3.353	51	2	1	1	1	259235
A0AAD8SXT3	Ketol-acid reductoisomerase OS=Lolium multiflorum OX=4521 GN=QYE76_054276 PE=3 SV=1	62.6	6.76	■	376	High	0	3.58	41	2	1	1	2	257166
A0A0A6ZFS5	Delta-1-pyrroline-5-carboxylate synthase OS=Lolium perenne OX=4522 PE=2 SV=1	77.4	6.2	■	840	High	0	3.9	66	1	1	1	2	252755
A0AAD8WA09	Osmotin-like protein OS=Lolium multiflorum OX=4521 GN=QYE76_065465 PE=4 SV=1	22.8	4.73	■	708	High	0	3.857	62	1	1	1	5	252606
K6ZY75	Heat shock protein 70 (Fragment) OS=Phleum pratense OX=15957 PE=2 SV=1	11.5	8.37	■	471	High	0	19.629	239	8	4	1	51	238710
A0AAD8TT89	Transcription initiation factor IIA subunit 2 OS=Lolium multiflorum OX=4521 GN=QYE76_008416 PE=3 SV=1	12	5.45	■	756	High	0.005	2.279	41	2	1	1	7	238656
A0AAD8RU54	Transcription factor CBF/NF-Y/archaeal histone domain-containing protein OS=Lolium multiflorum OX=4521 GN=QYE76_006045 PE=4 SV=1	21.7	5.59	■	35	High	0.005	2.471	18	1	1	1	6	233314
A0AAD8VI88	Histone H2A/H2B/H3 domain-containing protein OS=Lolium multiflorum OX=4521 GN=QYE76_029814 PE=3 SV=1	22	6.02	■	35	High	0.005	2.471	18	1	1	1	6	233314
A0AAD8SG79	Glutamine amidotransferase domain-containing protein OS=Lolium multiflorum OX=4521 GN=QYE76_068160 PE=3 SV=1	39.5	9.52	■	186	High	0.005	2.605	37	1	1	1	2	224236
A0AAD8SHQ0	Imidazole glycerol phosphate synthase hisHF OS=Lolium multiflorum OX=4521 GN=QYE76_069177 PE=3 SV=1	62.3	6.32	■	186	High	0.005	2.605	37	1	1	1	1	224236
A0AAD8TW73	Scaffold protein Nfu/NifU N-terminal domain-containing protein OS=Lolium multiflorum OX=4521 GN=QYE76_010065 PE=3 SV=1	29.3	5.27	■	618	High	0.003	3.016	48	1	1	1	4	215656
K7B0Z9	Cobalamin-independent methionine synthase MetE C-terminal/archaeal domain-containing protein (Fragment) OS=Phleum pratense OX=15957 PE=2 SV=1	21	8.54	■	307	High	0	23.607	277	15	5	1	29	213509
A0AAD8SR60	Mitochondrial dicarboxylate/tricarboxylate transporter DTC OS=Lolium multiflorum OX=4521 GN=QYE76_051055 PE=3 SV=1	32.4	9.63	■	39	High	0.005	2.385	37	1	1	1	4	192422
A0AAD8S347	Threonine dehydratase OS=Lolium multiflorum OX=4521 GN=QYE76_062392 PE=3 SV=1	83.4	7.5	■	48	High	0.008	2.009	36	2	1	1	1	187823
A0AAD8QSK6	N-acyl-aliphatic-L-amino acid amidohydrolase OS=Lolium multiflorum OX=4521 GN=QYE76_030016 PE=3 SV=1	57.9	6.44	■	648	High	0.006	2.223	38	2	1	1	2	186641
A0AAD8T6U2	ATPase AAA-type core domain-containing protein OS=Lolium multiflorum OX=4521 GN=QYE76_037882 PE=3 SV=1	14.4	7.14	■	24	High	0	6.131	76	2	1	1	10	185867
A0AAD8TR92	Coatomer subunit epsilon OS=Lolium multiflorum OX=4521 GN=QYE76_047929 PE=3 SV=1	31.6	5.35	■	698	High	0.003	3.102	45	2	1	1	4	120267

## Sheet: Fully identified proteins
Accession	Description	MW [kDa]	pI	Master	Protein Group ID	Confidence	Exp. q-value	Sum PEP Score	Mascot Protein Score	# Global PSMs	# Global Pepts	# Global Uniq. Pepts	Coverage [%]	Abundances (Normalized)
Q40967	Pollen allergen Phl pI OS=Phleum pratense OX=15957 GN=phlpI.p4 PE=2 SV=2	28.2	7.64	■	94	High	0	30.1	408	101	8	5	27	8.65321e+08
A0AAD8R686	L-ascorbate oxidase OS=Lolium multiflorum OX=4521 GN=QYE76_019286 PE=3 SV=1	73.6	9.26	■	72	High	0	47.634	525	331	10	7	11	8.46863e+08
O65868	Phl p6 allergen OS=Phleum pratense OX=15957 GN=Phl p6 PE=2 SV=1	14.6	6.06	■	62	High	0	47.598	440	161	7	7	52	6.1744e+08
Q2I6V7	Major pollen allergen Phl p 4 OS=Phleum pratense OX=15957 PE=1 SV=1	58.2	9.09	■	787	High	0	109.406	1169	217	22	11	38	5.73974e+08
O24282	Profilin-3 OS=Phleum pratense OX=15957 GN=PRO3 PE=1 SV=1	14.2	5.05	■	794	High	0	34.099	177	138	3	3	37	3.701e+08
A0AAD8S2X7	phosphoglucomutase (alpha-D-glucose-1,6-bisphosphate-dependent) OS=Lolium multiflorum OX=4521 GN=QYE76_062384 PE=3 SV=1	69.7	6.73	■	749	High	0	55.102	627	71	11	11	20	2.68319e+08
A0AAD8QPZ6	glutathione dehydrogenase (ascorbate) OS=Lolium multiflorum OX=4521 GN=QYE76_030581 PE=3 SV=1	65.7	7.77	■	430	High	0	69.905	595	64	10	3	21	2.59146e+08
P43213	Pollen allergen Phl p 1 OS=Phleum pratense OX=15957 GN=PHLPI PE=1 SV=1	28.4	6.55	■	553	High	0	26.154	362	54	7	1	23	2.4911e+08
A0AAD8TEX1	Nucleoside diphosphate kinase OS=Lolium multiflorum OX=4521 GN=QYE76_041241 PE=3 SV=1	16.9	7.5	■	616	High	0	27.52	376	73	8	8	53	2.30752e+08
A0AAD8W3I6	5-methyltetrahydropteroyltriglutamate--homocysteine S-methyltransferase OS=Lolium multiflorum OX=4521 GN=QYE76_017746 PE=3 SV=1	84.3	6.37	■	502	High	0	55.999	537	56	9	2	14	1.72869e+08
A0AAD8SLK5	Aconitate hydratase OS=Lolium multiflorum OX=4521 GN=QYE76_071010 PE=3 SV=1	106.8	6.95	■	255	High	0	59.953	580	99	11	11	10	1.64489e+08
A0AAD8S232	beta-glucosidase OS=Lolium multiflorum OX=4521 GN=QYE76_061852 PE=4 SV=1	70.2	8.65	■	349	High	0	69.871	632	139	10	10	15	1.48071e+08
Q40960	Pollen allergen Phl p 5.0101 OS=Phleum pratense OX=15957 PE=1 SV=1	31.1	7.36	■	569	High	0	74.165	761	59	12	4	45	1.08466e+08
O82040	Polcalcin Phl p 7 OS=Phleum pratense OX=15957 GN=P7 PE=1 SV=1	8.7	4.41	■	954	High	0	6.295	109	16	1	1	15	9.78438e+07
A0AAD8SH88	Guanosine nucleotide diphosphate dissociation inhibitor OS=Lolium multiflorum OX=4521 GN=QYE76_069013 PE=3 SV=1	50	5.77	■	846	High	0	56.641	565	37	13	11	31	9.76995e+07
C9EAC1	Glyceraldehyde-3-phosphate dehydrogenase OS=Festuca arundinacea OX=4606 PE=2 SV=1	36.5	6.87	■	128	High	0	37.165	498	52	9	5	25	9.40972e+07
A0AAD8VNI2	RNA helicase OS=Lolium multiflorum OX=4521 GN=QYE76_035484 PE=3 SV=1	46.9	5.48	■	979	High	0	43.922	537	65	12	11	29	9.14396e+07
A0AAD8STF6	Pollen allergen Phl p 11 OS=Lolium multiflorum OX=4521 GN=QYE76_051476 PE=3 SV=1	18.6	5.41	■	111	High	0	17.51	221	33	5	5	31	9.06431e+07
A0AAD8WNG1	fructokinase OS=Lolium multiflorum OX=4521 GN=QYE76_057063 PE=3 SV=1	34.7	5.12	■	662	High	0	30.643	384	100	6	5	18	8.57527e+07
A0AAD8X088	Beta-galactosidase OS=Lolium multiflorum OX=4521 GN=QYE76_008408 PE=3 SV=1	91.6	6.52	■	287	High	0	57.616	507	53	9	8	14	7.75765e+07
A0AAD8W3Z0	Fruit bromelain OS=Lolium multiflorum OX=4521 GN=QYE76_005966 PE=3 SV=1	35.9	6.99	■	11	High	0	18.694	179	54	3	3	12	6.66643e+07
A0AAD8X148	Glucose-6-phosphate isomerase OS=Lolium multiflorum OX=4521 GN=QYE76_008682 PE=3 SV=1	62.1	7.08	■	848	High	0	57.571	686	75	13	13	23	6.40147e+07
A0A385HDR9	Actin OS=Alopecurus aequalis OX=114194 PE=2 SV=1	41.6	5.49	■	655	High	0	30.057	426	28	7	1	21	6.2398e+07
A0AAD8QHJ3	Cell wall hydroxyproline-rich glycoprotein OS=Lolium multiflorum OX=4521 GN=QYE76_018507 PE=4 SV=1	48.9	4.89	■	433	High	0	19.073	153	43	3	2	7	5.5292e+07
A0AAD8RIK6	Annexin OS=Lolium multiflorum OX=4521 GN=QYE76_025450 PE=3 SV=1	35.6	6.55	■	176	High	0	31.39	324	25	5	4	21	4.85815e+07
A0AAD8U702	Ras-related protein RABA1f OS=Lolium multiflorum OX=4521 GN=QYE76_015454 PE=3 SV=1	24	5.95	■	845	High	0	33.1	411	27	8	1	37	4.25546e+07
A0AAD8QVY4	Aminopeptidase OS=Lolium multiflorum OX=4521 GN=QYE76_031771 PE=3 SV=1	98.5	5.29	■	164	High	0	25.455	311	11	7	6	9	4.08365e+07
A0AAD8RR30	Exopolygalacturonase OS=Lolium multiflorum OX=4521 GN=QYE76_003617 PE=3 SV=1	43.9	8.56	■	941	High	0	12.214	146	13	3	2	9	3.51561e+07
A0AAD8T1M4	Alpha-1,4 glucan phosphorylase OS=Lolium multiflorum OX=4521 GN=QYE76_056422 PE=3 SV=1	93.6	7.4	■	788	High	0	83.146	617	67	13	13	21	3.45652e+07
A0AAD8T952	4-alpha-glucanotransferase OS=Lolium multiflorum OX=4521 GN=QYE76_039023 PE=3 SV=1	107.3	6.3	■	544	High	0	30.233	365	28	7	7	8	3.35672e+07
A0AAD8VMB6	protein-serine/threonine phosphatase OS=Lolium multiflorum OX=4521 GN=QYE76_035557 PE=3 SV=1	30.4	5.16	■	779	High	0	20.295	302	14	4	3	16	3.34503e+07
A0AAD8RCB7	Succinate--CoA ligase [ADP-forming] subunit beta, mitochondrial OS=Lolium multiflorum OX=4521 GN=QYE76_023728 PE=3 SV=1	45.1	6.6	■	636	High	0	28.817	407	27	9	9	18	2.84383e+07
A0AAD8VQ47	H(+)-transporting two-sector ATPase OS=Lolium multiflorum OX=4521 GN=QYE76_036411 PE=3 SV=1	61.2	6.32	■	515	High	0	56.328	619	37	10	10	20	2.68056e+07
A0AAD8TYC0	Cytochrome c OS=Lolium multiflorum OX=4521 GN=QYE76_013142 PE=3 SV=1	12.2	9.19	■	260	High	0	14.318	143	13	3	2	30	2.60156e+07
A0AAD8SZS1	ATP synthase subunit beta OS=Lolium multiflorum OX=4521 GN=QYE76_054627 PE=3 SV=1	59.9	6.55	■	313	High	0	59.081	579	38	8	8	19	2.38448e+07
A0AAD8SZ31	Ribokinase OS=Lolium multiflorum OX=4521 GN=QYE76_054429 PE=3 SV=1	37.3	5.06	■	18	High	0	19.984	241	17	4	4	12	2.18433e+07
A0AAD8QAQ9	GDSL esterase/lipase OS=Lolium multiflorum OX=4521 GN=QYE76_017056 PE=3 SV=1	19.7	7.62	■	59	High	0.004	2.91	28	7	1	1	9	21299752
A0AAD8VSS0	Subtilisin-like protease SBT5.3 OS=Lolium multiflorum OX=4521 GN=QYE76_021362 PE=3 SV=1	82.9	8.59	■	231	High	0	21.645	200	14	4	4	7	2.09443e+07
A0AAD8U5Z6	V-type proton ATPase subunit C OS=Lolium multiflorum OX=4521 GN=QYE76_014977 PE=3 SV=1	43.1	5.96	■	217	High	0	25.912	292	13	5	4	15	2.05791e+07
A0AAD8VR80	Adenosylhomocysteinase OS=Lolium multiflorum OX=4521 GN=QYE76_019395 PE=3 SV=1	57.1	5.95	■	543	High	0	35.601	363	29	8	8	17	20390223
A0AAD8SXE8	Isocitrate dehydrogenase [NADP] OS=Lolium multiflorum OX=4521 GN=QYE76_054295 PE=3 SV=1	52.2	8.03	■	917	High	0	35.274	399	52	9	5	21	1.956e+07
A0AAD8T0S3	Aspartate aminotransferase OS=Lolium multiflorum OX=4521 GN=QYE76_055137 PE=3 SV=1	49	8.85	■	641	High	0	25.603	350	19	8	8	17	1.91328e+07
A0AAD8VFT4	oligopeptidase A OS=Lolium multiflorum OX=4521 GN=QYE76_017820 PE=3 SV=1	87	6.34	■	521	High	0	25.924	240	19	6	6	9	1.8287e+07
A0AAD8S5H1	Serine/threonine-protein phosphatase OS=Lolium multiflorum OX=4521 GN=QYE76_063414 PE=3 SV=1	105.7	5.99	■	306	High	0	39.994	469	24	8	1	9	1.78851e+07
A0AAD8ST63	Hydroxyphenylpyruvate reductase OS=Lolium multiflorum OX=4521 GN=QYE76_051473 PE=3 SV=1	44.7	7.09	■	851	High	0	15.757	219	11	4	4	9	1.74553e+07
A0AAD8SQY1	Choline kinase 2 OS=Lolium multiflorum OX=4521 GN=QYE76_050303 PE=3 SV=1	47.4	7.08	■	263	High	0	11.863	196	8	5	5	10	1.7097e+07
A0A0C5AYX4	cinnamyl-alcohol dehydrogenase OS=Lolium perenne OX=4522 GN=CAD6 PE=3 SV=1	38.2	6.46	■	365	High	0	20.985	212	16	4	3	11	1.68119e+07
A0AAD8T3L0	Transaldolase OS=Lolium multiflorum OX=4521 GN=QYE76_057546 PE=3 SV=1	47	8.16	■	657	High	0	26.75	347	16	7	7	18	1.66377e+07
A0AAD8WG99	Beta-amylase OS=Lolium multiflorum OX=4521 GN=QYE76_070879 PE=3 SV=1	60.5	6.29	■	398	High	0	30.327	269	24	6	5	12	1.47225e+07
A0AAD8RTB9	phosphoenolpyruvate carboxylase OS=Lolium multiflorum OX=4521 GN=QYE76_004492 PE=3 SV=1	110.1	5.91	■	669	High	0	31.495	453	17	10	7	11	1.43472e+07
A0AAD8SS59	NADH-cytochrome b5 reductase OS=Lolium multiflorum OX=4521 GN=QYE76_050577 PE=3 SV=1	34	8.92	■	1006	High	0	10.797	170	8	3	3	9	1.38696e+07
A0AAD8QM76	Pyrophosphate--fructose 6-phosphate 1-phosphotransferase subunit beta OS=Lolium multiflorum OX=4521 GN=PFP-BETA PE=3 SV=1	60.9	6.67	■	645	High	0	34.136	346	21	5	5	11	1.30269e+07
A0AAD8SZX0	Glycylpeptide N-tetradecanoyltransferase OS=Lolium multiflorum OX=4521 GN=QYE76_054840 PE=3 SV=1	49.6	6.7	■	422	High	0	15.462	247	12	5	5	11	1.28004e+07
A0AAD8TQZ7	glucose-6-phosphate 1-epimerase OS=Lolium multiflorum OX=4521 GN=QYE76_047045 PE=3 SV=1	37.3	5.4	■	314	High	0	28.533	226	16	3	3	15	1.27545e+07
A0AAD8QMS5	ATP synthase subunit alpha OS=Lolium multiflorum OX=4521 GN=QYE76_028873 PE=3 SV=1	55.2	5.9	■	806	High	0	34.668	417	24	8	8	17	1.20065e+07
A0AAD8TQZ2	inositol-3-phosphate synthase OS=Lolium multiflorum OX=4521 GN=QYE76_047035 PE=3 SV=1	55.4	6.92	■	847	High	0	22.637	288	12	6	3	15	1.1279e+07
A0AAD8QUT7	Obg-like ATPase 1 OS=Lolium multiflorum OX=4521 GN=QYE76_032989 PE=3 SV=1	44.1	6.61	■	549	High	0	20.239	197	13	5	5	16	1.12727e+07
A0AAD8TA31	UMP-CMP kinase OS=Lolium multiflorum OX=4521 GN=QYE76_039544 PE=3 SV=1	42.6	8.91	■	56	High	0	5.026	71	4	1	1	2	11055677
A0AAD8S0L0	Ferredoxin--NADP reductase, chloroplastic OS=Lolium multiflorum OX=4521 GN=QYE76_061371 PE=3 SV=1	41.5	8.95	■	711	High	0	9.932	121	7	3	2	7	1.07927e+07
A0AAD8W3V3	phosphoribosylformylglycinamidine cyclo-ligase OS=Lolium multiflorum OX=4521 GN=QYE76_060511 PE=3 SV=1	40.4	6.19	■	934	High	0	21.562	229	16	5	5	15	1.05132e+07
A0AAD8TVU8	Dihydrolipoyl dehydrogenase OS=Lolium multiflorum OX=4521 GN=QYE76_009870 PE=3 SV=1	52.7	7.36	■	596	High	0	28.252	369	19	7	4	18	1.04896e+07
A0AAD8VML3	1,4-alpha-glucan branching enzyme OS=Lolium multiflorum OX=4521 GN=QYE76_036995 PE=3 SV=1	94.2	6.86	■	197	High	0	26.294	250	23	5	5	7	1.04868e+07
A0AAD8QBY0	6-phosphogluconate dehydrogenase, decarboxylating OS=Lolium multiflorum OX=4521 GN=QYE76_018686 PE=3 SV=1	52.7	6	■	448	High	0	31.835	244	17	5	4	10	1.02619e+07
A0AAD8RSJ2	ADP-ribosylation factor OS=Lolium multiflorum OX=4521 GN=QYE76_003441 PE=3 SV=1	20.4	6.55	■	309	High	0	11.315	111	12	2	2	10	9.29193e+06
P43214	Pollen allergen Phl p 2 OS=Phleum pratense OX=15957 GN=PHLPII PE=1 SV=1	13.4	4.64	■	34	High	0	22.766	186	15	4	4	34	8.53879e+06
A0AAD8WT06	isopentenyl-diphosphate Delta-isomerase OS=Lolium multiflorum OX=4521 GN=QYE76_040725 PE=3 SV=1	26.3	5.39	■	880	High	0	13.393	173	10	3	3	12	8.40101e+06
A0AAD8SYA7	Malate dehydrogenase OS=Lolium multiflorum OX=4521 GN=QYE76_054254 PE=3 SV=1	35.3	8.37	■	339	High	0	11.422	139	7	2	1	7	8335989
A0AAD8TVQ8	Purple acid phosphatase OS=Lolium multiflorum OX=4521 GN=QYE76_009810 PE=3 SV=1	52	7.61	■	751	High	0	11.706	99	15	5	2	11	8.07431e+06
A0AAD8VW44	Glucan endo-1,3-beta-D-glucosidase OS=Lolium multiflorum OX=4521 GN=QYE76_000177 PE=3 SV=1	24	9.66	■	191	High	0	14.216	169	6	3	3	17	7.63988e+06
A0AAD8SCX8	Aldose 1-epimerase OS=Lolium multiflorum OX=4521 GN=QYE76_067600 PE=3 SV=1	40.5	8.7	■	947	High	0	19.04	262	11	5	5	11	7.53478e+06
A0AAD8RH36	Glutathione reductase OS=Lolium multiflorum OX=4521 GN=QYE76_026344 PE=3 SV=1	53	6.67	■	775	High	0	20.034	219	11	4	4	11	7.44536e+06
A0AAD8RV00	Pyruvate dehydrogenase E1 component subunit beta OS=Lolium multiflorum OX=4521 GN=QYE76_006510 PE=4 SV=1	40.4	5.38	■	656	High	0	21.584	284	12	5	4	15	7.35192e+06
A0AAD8RZ58	Calreticulin OS=Lolium multiflorum OX=4521 GN=QYE76_060479 PE=3 SV=1	49.9	4.6	■	432	High	0	10.951	142	8	3	3	7	7.29519e+06
A0AAD8R9U4	5'-deoxynucleotidase OS=Lolium multiflorum OX=4521 GN=QYE76_021026 PE=3 SV=1	45.3	8.94	■	574	High	0	18.674	165	11	3	3	8	6.46777e+06
A0AAD8U2Q9	inorganic diphosphatase OS=Lolium multiflorum OX=4521 GN=QYE76_014553 PE=3 SV=1	24.8	6.16	■	901	High	0	15.141	158	4	2	2	14	6.46763e+06
A0AAD8VQY3	Pullulanase OS=Lolium multiflorum OX=4521 GN=QYE76_020028 PE=4 SV=1	106.6	5.74	■	81	High	0	16.654	243	13	4	4	4	6.40669e+06
A0AAD8THU6	2-oxoglutarate dehydrogenase, mitochondrial OS=Lolium multiflorum OX=4521 GN=QYE76_043684 PE=3 SV=1	115.2	6.89	■	644	High	0	7.616	159	9	3	3	3	6.39362e+06
A0AAD8T903	oxoglutarate dehydrogenase (succinyl-transferring) OS=Lolium multiflorum OX=4521 GN=QYE76_038485 PE=3 SV=1	114.4	7.08	■	644	High	0	7.616	159	9	3	3	3	6.39362e+06
A0AAD8WZN7	Glutamate dehydrogenase OS=Lolium multiflorum OX=4521 GN=QYE76_045314 PE=3 SV=1	44.6	6.68	■	214	High	0	19.046	276	9	5	5	13	6.38151e+06
A0AAD8SES2	LL-diaminopimelate aminotransferase OS=Lolium multiflorum OX=4521 GN=QYE76_068602 PE=3 SV=1	49.7	7.69	■	762	High	0	12.206	192	9	5	5	11	6.3461e+06
A0AAD8ST84	Ras-related protein Rab7 OS=Lolium multiflorum OX=4521 GN=QYE76_051503 PE=3 SV=1	23.2	5.33	■	363	High	0	9.034	114	7	2	2	10	6.28301e+06
A0AAD8T9M6	Xylulose kinase OS=Lolium multiflorum OX=4521 GN=QYE76_039308 PE=3 SV=1	61.6	5.45	■	431	High	0	15.071	130	5	3	3	6	6212618
A0AAD8WFD7	Mitochondrial processing peptidase OS=Lolium multiflorum OX=4521 GN=QYE76_069919 PE=3 SV=1	58.3	6.55	■	565	High	0	8.104	125	6	3	3	5	6.19321e+06
A0AAD8SLR0	Heat shock 70 kDa protein, mitochondrial OS=Lolium multiflorum OX=4521 GN=QYE76_071516 PE=3 SV=1	72.6	5.59	■	239	High	0	26.387	407	17	8	3	14	6.13955e+06
A0AAD8W843	4-hydroxy-4-methyl-2-oxoglutarate aldolase OS=Lolium multiflorum OX=4521 GN=QYE76_062389 PE=3 SV=1	17.9	6.32	■	637	High	0	11.12	184	7	3	2	20	6.01104e+06
A0AAD8WU52	glutamate synthase (ferredoxin) OS=Lolium multiflorum OX=4521 GN=QYE76_039091 PE=3 SV=1	174.5	6.65	■	352	High	0	36.005	434	20	10	10	7	5.94212e+06
A0AAD8VP14	APOSTART OS=Lolium multiflorum OX=4521 GN=QYE76_019366 PE=4 SV=1	94.3	6.55	■	185	High	0	7.467	113	10	2	2	2	5.90957e+06
A0AAD8TKV7	Glutamate decarboxylase OS=Lolium multiflorum OX=4521 GN=QYE76_044334 PE=3 SV=1	54.6	5.92	■	477	High	0	8.118	153	9	4	4	6	5.73438e+06
A0AAD8S2G4	Elongation factor 1-alpha OS=Lolium multiflorum OX=4521 GN=QYE76_061513 PE=3 SV=1	49.2	9.13	■	297	High	0	9.118	119	6	3	3	6	5.70391e+06
A0AAD8RT77	Serine-threonine kinase receptor-associated protein OS=Lolium multiflorum OX=4521 GN=QYE76_004817 PE=3 SV=1	37	5.77	■	850	High	0	19.044	211	11	4	3	18	5.66255e+06
A0AAD8RRT6	Enoyl-[acyl-carrier-protein] reductase (NADH) OS=Lolium multiflorum OX=4521 GN=QYE76_004324 PE=3 SV=1	39.2	8.97	■	853	High	0	5.435	109	7	2	2	5	5474956
A0AAD8W8I8	1-phosphatidylinositol 4-kinase OS=Lolium multiflorum OX=4521 GN=QYE76_062869 PE=3 SV=1	211.2	6.27	■	693	High	0	12.606	201	10	5	5	2	5.47408e+06
A0AAD8R932	glycerophosphodiester phosphodiesterase OS=Lolium multiflorum OX=4521 GN=QYE76_021171 PE=4 SV=1	83	5.17	■	275	High	0	5.388	58	4	1	1	1	5.47334e+06
A0AAD8X5A2	Ubiquitin-fold modifier-conjugating enzyme 1 OS=Lolium multiflorum OX=4521 GN=QYE76_011081 PE=3 SV=1	20.4	7.83	■	798	High	0	3.851	63	4	1	1	5	5.39782e+06
A0AAD8RDF4	dihydropyrimidine dehydrogenase (NADP(+)) OS=Lolium multiflorum OX=4521 GN=QYE76_024972 PE=3 SV=1	45.3	6.46	■	337	High	0	17.997	174	9	4	4	11	5.39678e+06
A0AAD8SDN4	fumarate hydratase OS=Lolium multiflorum OX=4521 GN=QYE76_053836 PE=3 SV=1	53.1	7.61	■	825	High	0	6.776	90	6	2	2	4	5.36116e+06
A0A3Q8BNT3	Stem-specific protein OS=Alopecurus myosuroides OX=81473 GN=TSJT1 PE=2 SV=1	26.7	6.21	■	108	High	0.001	3.163	44	2	1	1	4	5.17139e+06
A0AAD8QN97	Proteasome subunit beta OS=Lolium multiflorum OX=4521 GN=QYE76_027766 PE=3 SV=1	26.1	5.82	■	628	High	0	26.23	323	11	5	5	21	5.16846e+06
A0AAD8QZB4	non-specific serine/threonine protein kinase OS=Lolium multiflorum OX=4521 GN=QYE76_034634 PE=4 SV=1	57.5	5.91	■	6	High	0	3.368	53	6	1	1	2	5.12504e+06
A0AAD8RED7	Plant intracellular Ras-group-related LRR protein 3 OS=Lolium multiflorum OX=4521 GN=QYE76_023396 PE=4 SV=1	54.3	5.68	■	6	High	0	3.368	53	6	1	1	2	5.12504e+06
A0AAD8VWD3	Thioredoxin reductase OS=Lolium multiflorum OX=4521 GN=QYE76_024765 PE=3 SV=1	35.1	6.44	■	923	High	0	23.273	187	7	3	3	13	5.10857e+06
A0AAD8THN9	Thioredoxin OS=Lolium multiflorum OX=4521 GN=QYE76_042881 PE=3 SV=1	13.2	5.33	■	40	High	0	4.588	63	4	1	1	9	5.05088e+06
A0AAD8R8K0	Histone H4 OS=Lolium multiflorum OX=4521 GN=QYE76_020486 PE=3 SV=1	22.8	10.93	■	597	High	0	14.72	138	7	2	2	10	4.94811e+06
A0AAD8VJL5	Peptidase M1 family protein OS=Lolium multiflorum OX=4521 GN=QYE76_030818 PE=3 SV=1	54.6	6.87	■	1007	High	0	11.013	122	8	3	3	6	4.93927e+06
A0AAD8THJ8	Desiccation-related protein PCC13-62 OS=Lolium multiflorum OX=4521 GN=QYE76_043732 PE=4 SV=1	33.5	4.92	■	778	High	0	5.387	63	2	2	2	8	4921885
A0AAD8WKN9	Carbonic anhydrase OS=Lolium multiflorum OX=4521 GN=QYE76_054078 PE=3 SV=1	22.2	6.34	■	194	High	0	11.935	142	15	3	1	14	4.81153e+06
A0AAD8SK64	Cell division cycle protein 48 OS=Lolium multiflorum OX=4521 GN=QYE76_070693 PE=3 SV=1	90	5.24	■	807	High	0	22.73	296	11	5	5	8	4.75426e+06
A0AAD8VDW2	Vacuolar proton pump subunit B OS=Lolium multiflorum OX=4521 GN=QYE76_027269 PE=3 SV=1	61.2	5.97	■	866	High	0	19.898	264	9	5	5	9	4.58438e+06
A0AAD8U781	Proline iminopeptidase OS=Lolium multiflorum OX=4521 GN=QYE76_015811 PE=3 SV=1	36.7	6.48	■	41	High	0	5.318	96	8	2	2	5	4.57241e+06
A0AAD8X1V3	Glutamate--cysteine ligase OS=Lolium multiflorum OX=4521 GN=QYE76_009222 PE=3 SV=1	55.6	6.2	■	626	High	0	5.11	80	5	3	3	5	4.43947e+06
A0AAD8Q2S6	S-formylglutathione hydrolase OS=Lolium multiflorum OX=4521 GN=QYE76_016932 PE=3 SV=1	31.6	6.43	■	172	High	0	9.842	59	4	1	1	6	4.27156e+06
A0AAD8V4N9	UDP-arabinopyranose mutase OS=Lolium multiflorum OX=4521 GN=QYE76_000056 PE=3 SV=1	38.7	6.93	■	893	High	0	5.155	80	7	2	2	5	4.12067e+06
A0AAD8QEE4	Tubulin beta chain OS=Lolium multiflorum OX=4521 GN=QYE76_018387 PE=3 SV=1	49.8	4.87	■	522	High	0	20.971	307	13	5	2	13	4114745
A0AAD8WJZ7	Xaa-Pro aminopeptidase P OS=Lolium multiflorum OX=4521 GN=QYE76_053343 PE=3 SV=1	72.7	5.97	■	66	High	0	12.702	179	7	3	3	4	4.10252e+06
A0AAD8W7K3	Succinate dehydrogenase [ubiquinone] flavoprotein subunit, mitochondrial OS=Lolium multiflorum OX=4521 GN=QYE76_061547 PE=3 SV=1	68.2	6.38	■	717	High	0	12.102	87	6	3	1	8	4.03644e+06
A0AAD8S6M6	Pyruvate kinase OS=Lolium multiflorum OX=4521 GN=QYE76_064297 PE=3 SV=1	57.5	5.96	■	942	High	0	4.088	52	8	1	1	2	3.98123e+06
A0AAD8QWS0	Alpha-soluble NSF attachment protein OS=Lolium multiflorum OX=4521 GN=QYE76_032206 PE=3 SV=1	43.1	6.95	■	922	High	0	12.307	142	5	3	3	9	3.86761e+06
A0AAD8TYD7	alanine transaminase OS=Lolium multiflorum OX=4521 GN=QYE76_011030 PE=3 SV=1	52.8	6.32	■	496	High	0	14.427	116	8	5	4	13	3.79858e+06
A0AAD8SER0	Ubiquinone biosynthesis protein OS=Lolium multiflorum OX=4521 GN=QYE76_067380 PE=3 SV=1	32.3	8.37	■	822	High	0	12.003	141	6	2	2	9	3.74922e+06
A0AAD8RP07	Exocyst subunit Exo70 family protein OS=Lolium multiflorum OX=4521 GN=QYE76_002844 PE=3 SV=1	73.6	6.28	■	271	High	0	9.63	132	7	3	3	5	3.67896e+06
A0AAD8T3P9	Uricase OS=Lolium multiflorum OX=4521 GN=QYE76_056724 PE=3 SV=1	34.4	8.51	■	418	High	0	5.734	95	5	2	2	6	3.62672e+06
A0AAD8W8I3	Ribonuclease OS=Lolium multiflorum OX=4521 GN=QYE76_062552 PE=4 SV=1	112	6.6	■	163	High	0	17.868	236	10	5	3	6	3.61207e+06
A0AAD8WYK3	beta-ketoacyl-[acyl-carrier-protein] synthase III OS=Lolium multiflorum OX=4521 GN=QYE76_046665 PE=3 SV=1	41.7	6.96	■	770	High	0	8.919	137	3	2	2	5	3.58792e+06
A0AAD8X642	Serine hydroxymethyltransferase OS=Lolium multiflorum OX=4521 GN=QYE76_015115 PE=3 SV=1	51.7	6.67	■	470	High	0	7.236	126	4	3	2	5	3.54329e+06
A0AAD8S8U6	E1 ubiquitin-activating enzyme OS=Lolium multiflorum OX=4521 GN=QYE76_065215 PE=3 SV=1	116.6	5.31	■	896	High	0	10.861	158	7	4	4	4	3.53612e+06
C9WWM9	Cytosolic heat shock protein 90.2 OS=Dactylis glomerata OX=4509 PE=2 SV=1	80.1	5.06	■	82	High	0	28.147	384	16	6	2	9	3.51629e+06
D2E9R6	Hsp organizing protein/stress-inducible protein OS=Dactylis glomerata OX=4509 PE=2 SV=1	64.5	6.52	■	326	High	0	12.048	120	8	2	2	4	3.50441e+06
A0AAD8S4P0	Prolyl endopeptidase OS=Lolium multiflorum OX=4521 GN=QYE76_062920 PE=3 SV=1	95.3	6.61	■	654	High	0	12.487	152	7	3	3	3	3.47132e+06
A0AAD8TXB2	lactoylglutathione lyase OS=Lolium multiflorum OX=4521 GN=QYE76_010489 PE=3 SV=1	37.7	6.71	■	615	High	0	11.634	147	7	3	3	9	3.38411e+06
A0AAD8R558	Ubiquitin thioesterase OTU OS=Lolium multiflorum OX=4521 GN=QYE76_020615 PE=4 SV=1	23.4	5.08	■	661	High	0	7.461	109	4	2	2	9	3.35194e+06
A0AAD8SJI5	Adenylosuccinate synthetase, chloroplastic OS=Lolium multiflorum OX=4521 GN=PURA PE=3 SV=1	52.4	6.84	■	514	High	0	15.057	176	8	4	4	9	3.22489e+06
A0AAD8VTH2	tripeptidyl-peptidase II OS=Lolium multiflorum OX=4521 GN=QYE76_024226 PE=3 SV=1	147.9	6.52	■	208	High	0	15.138	191	10	5	5	4	3.22181e+06
A0AAD8PJ50	Protein disulfide-isomerase OS=Lolium multiflorum OX=4521 GN=QYE76_017973 PE=3 SV=1	56.4	4.96	■	38	High	0	7.845	93	6	2	2	5	3.18131e+06
A0AAD8SH53	UDP-glucuronate decarboxylase OS=Lolium multiflorum OX=4521 GN=QYE76_068953 PE=3 SV=1	38.9	7.23	■	20	High	0	10.368	166	6	3	3	7	3.17943e+06
A0AAD8VH18	Long-chain-fatty-acid--CoA ligase OS=Lolium multiflorum OX=4521 GN=QYE76_028509 PE=3 SV=1	71.7	6.07	■	454	High	0	4.706	57	10	2	2	3	3.124e+06
A0AAD8SJM5	Phosphoserine aminotransferase OS=Lolium multiflorum OX=4521 GN=QYE76_070629 PE=3 SV=1	44.6	8.59	■	368	High	0	15.52	213	8	4	4	11	3.01652e+06
A0AAD8RWN8	formate--tetrahydrofolate ligase OS=Lolium multiflorum OX=4521 GN=QYE76_005519 PE=3 SV=1	76.2	8.02	■	745	High	0	10.17	162	6	3	3	4	2.95651e+06
A0AAD8R6E5	DNA damage-inducible protein 1 OS=Lolium multiflorum OX=4521 GN=QYE76_021350 PE=3 SV=1	56.4	5.36	■	1000	High	0	14.791	146	4	2	2	6	2.95548e+06
A0AAD8VSP0	3-hydroxyacyl-CoA dehydrogenase OS=Lolium multiflorum OX=4521 GN=QYE76_021933 PE=3 SV=1	78.5	8.78	■	226	High	0	6.114	102	5	2	2	2	2.94871e+06
A0AAD8U7T0	protein-synthesizing GTPase OS=Lolium multiflorum OX=4521 GN=QYE76_015872 PE=4 SV=1	50.6	8.63	■	406	High	0	6.555	103	4	2	2	4	2.86742e+06
A0AAD8QX12	Tryptophan synthase OS=Lolium multiflorum OX=4521 GN=QYE76_033147 PE=3 SV=1	50.4	6.8	■	145	High	0	5.147	82	2	2	2	3	2.85451e+06
A0AAD8QGS0	Ferritin OS=Lolium multiflorum OX=4521 GN=QYE76_037531 PE=3 SV=1	28	5.99	■	782	High	0	9.146	94	3	2	2	10	2.74873e+06
A0AAD8WSJ5	Arginase OS=Lolium multiflorum OX=4521 GN=QYE76_038054 PE=3 SV=1	72.9	6.28	■	772	High	0	16.32	207	8	4	4	6	2.65051e+06
A0A5B9TEC1	Tubulin alpha chain OS=Lolium rigidum OX=89674 GN=tua1 PE=2 SV=1	49.5	5.1	■	147	High	0	4.776	32	2	1	1	3	2635090
A0AAD8QNK1	Myosin XI OS=Lolium multiflorum OX=4521 GN=QYE76_028917 PE=3 SV=1	157.5	9.01	■	764	High	0	17.944	195	6	4	4	3	2.5981e+06
A0AAD8TNZ4	D-3-phosphoglycerate dehydrogenase OS=Lolium multiflorum OX=4521 GN=QYE76_046789 PE=3 SV=1	63.3	6.81	■	320	High	0	7.99	144	5	3	3	5	2.5924e+06
A0AAD8TBF4	Tyrosine decarboxylase OS=Lolium multiflorum OX=4521 GN=QYE76_040268 PE=3 SV=1	47.5	6.34	■	334	High	0	6.674	111	4	2	2	4	2.5828e+06
A0AAD8WXD7	Sucrose-phosphatase OS=Lolium multiflorum OX=4521 GN=QYE76_042854 PE=3 SV=1	47.1	5.97	■	681	High	0	3.804	57	3	2	2	4	2.53786e+06
A0AAD8S9Y1	pyridoxal 5'-phosphate synthase (glutamine hydrolyzing) OS=Lolium multiflorum OX=4521 GN=QYE76_065336 PE=3 SV=1	33.3	6.32	■	945	High	0	14.658	243	8	4	3	12	2.50642e+06
A0AAD8RVQ0	peptidylprolyl isomerase OS=Lolium multiflorum OX=4521 GN=QYE76_006470 PE=3 SV=1	33	10.29	■	475	High	0	15.363	152	4	2	2	9	2.46845e+06
A0AAD8W3C5	Metal-dependent protein hydrolase OS=Lolium multiflorum OX=4521 GN=QYE76_005381 PE=3 SV=1	39.9	6.48	■	986	High	0	9.416	149	4	2	1	6	2.45347e+06
A0AAD8U5I7	assimilatory sulfite reductase (ferredoxin) OS=Lolium multiflorum OX=4521 GN=QYE76_014794 PE=3 SV=1	69.6	7.94	■	964	High	0	4.93	91	3	2	2	3	2.44475e+06
A0AAD8RXQ1	Proteasome subunit alpha type OS=Lolium multiflorum OX=4521 GN=QYE76_007475 PE=3 SV=1	27.2	8.31	■	190	High	0	11.316	135	4	2	2	10	2.3881e+06
A0AAD8VY28	30S ribosomal protein S4, chloroplastic OS=Lolium multiflorum OX=4521 GN=QYE76_002217 PE=3 SV=1	32.1	9.77	■	957	High	0	8.398	143	5	3	3	10	2.38742e+06
A0AAD8RSH4	Glucose-1-phosphate adenylyltransferase OS=Lolium multiflorum OX=4521 GN=QYE76_004427 PE=3 SV=1	54.5	5.69	■	481	High	0	16.519	203	8	4	2	10	2.37321e+06
A0AAD8WQJ4	Protein transport protein Sec24-like OS=Lolium multiflorum OX=4521 GN=QYE76_037828 PE=3 SV=1	120.2	7.97	■	531	High	0	18.842	225	9	6	6	7	2.36037e+06
A0AAD8R1C2	NADH dehydrogenase [ubiquinone] 1 beta subcomplex subunit 9 OS=Lolium multiflorum OX=4521 GN=QYE76_035307 PE=3 SV=1	16.7	9.77	■	2	High	0	7.44	89	4	2	2	13	2.3381e+06
A0AAD8RTK7	phosphoribosylaminoimidazolesuccinocarboxamide synthase OS=Lolium multiflorum OX=4521 GN=QYE76_005760 PE=3 SV=1	43.9	6.54	■	685	High	0	14.816	181	11	5	5	15	2.32349e+06
A0AAD8X9C1	threonine synthase OS=Lolium multiflorum OX=4521 GN=QYE76_015594 PE=3 SV=1	57.2	8.09	■	653	High	0	13.388	197	6	3	3	6	2.31844e+06
A0AAD8TD55	Chalcone--flavanone isomerase OS=Lolium multiflorum OX=4521 GN=QYE76_040535 PE=3 SV=1	29.3	9.2	■	393	High	0	6.827	103	4	2	2	7	2.31375e+06
A0AAD8QPF2	Sulfite oxidase OS=Lolium multiflorum OX=4521 GN=QYE76_030251 PE=4 SV=1	43.9	7.78	■	244	High	0	6.679	120	4	2	2	5	2.30593e+06
A0AAD8TRS3	Anamorsin homolog OS=Lolium multiflorum OX=4521 GN=QYE76_047450 PE=3 SV=1	35.2	5	■	79	High	0	5.569	54	2	1	1	4	2.25191e+06
A0AAD8WE92	ATP phosphoribosyltransferase OS=Lolium multiflorum OX=4521 GN=QYE76_071086 PE=4 SV=1	50.4	8.68	■	269	High	0	6.931	67	6	2	2	5	2.23407e+06
A0AAD8W179	T-complex protein 1 subunit eta OS=Lolium multiflorum OX=4521 GN=QYE76_003056 PE=3 SV=1	60	6.74	■	249	High	0	7.465	84	3	2	2	4	2.22379e+06
A0AAD8T147	dihydroorotase OS=Lolium multiflorum OX=4521 GN=QYE76_055287 PE=3 SV=1	44.3	8.44	■	982	High	0	8.532	50	3	1	1	3	2.20896e+06
A0AAD8VE64	Ultraviolet-B receptor UVR8 OS=Lolium multiflorum OX=4521 GN=QYE76_016461 PE=4 SV=1	47.3	5.45	■	8	High	0	4.788	31	4	2	2	5	2.19631e+06
A0AAD8VHN8	Methyltransferase OS=Lolium multiflorum OX=4521 GN=QYE76_030547 PE=3 SV=1	71.9	7.74	■	659	High	0	11.505	133	9	4	3	7	2.19562e+06
A0AAD8TWK4	Methionine aminopeptidase OS=Lolium multiflorum OX=4521 GN=QYE76_012092 PE=3 SV=1	44.3	7.58	■	85	High	0	5.204	75	6	2	2	4	2.12763e+06
A0AAD8R6F7	Acetyltransferase component of pyruvate dehydrogenase complex OS=Lolium multiflorum OX=4521 GN=QYE76_019150 PE=3 SV=1	58.5	8	■	86	High	0	13.841	135	8	3	2	6	2.09922e+06
A0AAD8TQ84	Phosphomannomutase OS=Lolium multiflorum OX=4521 GN=QYE76_047618 PE=3 SV=1	28.1	5.67	■	686	High	0	4.576	51	2	1	1	4	2.08606e+06
A0AAD8T7A4	adenylate kinase OS=Lolium multiflorum OX=4521 GN=QYE76_038059 PE=3 SV=1	31.2	8.32	■	174	High	0.005	2.359	46	6	1	1	3	2.06558e+06
A0AAD8SYT9	Galactose oxidase OS=Lolium multiflorum OX=4521 GN=QYE76_054551 PE=4 SV=1	63.1	9.1	■	721	High	0	15.384	163	5	3	3	7	2.04908e+06
A0AAD8TVW9	arginine--tRNA ligase OS=Lolium multiflorum OX=4521 GN=QYE76_009900 PE=3 SV=1	68.6	6.13	■	423	High	0.003	3.004	46	2	1	1	2	2.01602e+06
A0AAD8SAV1	ATP citrate synthase OS=Lolium multiflorum OX=4521 GN=QYE76_066621 PE=4 SV=1	23.4	9.28	■	863	High	0	3.394	50	2	1	1	5	2013218
A0AAD8W4I4	Ras-related protein RABC1 OS=Lolium multiflorum OX=4521 GN=QYE76_059480 PE=3 SV=1	23.8	5.54	■	826	High	0	16.369	234	15	4	1	20	1.9757e+06
A0AAD8T3D9	Small ubiquitin-related modifier OS=Lolium multiflorum OX=4521 GN=QYE76_057385 PE=3 SV=1	11.2	5.1	■	715	High	0.005	2.287	9	1	1	1	10	1.96302e+06
A0AAD8V9C6	Acyl-coenzyme A oxidase OS=Lolium multiflorum OX=4521 GN=QYE76_017505 PE=3 SV=1	74.3	7.3	■	450	High	0.006	2.202	51	2	1	1	1	1.95452e+06
A0AAD8VY85	Small ribosomal subunit protein uS7c OS=Lolium multiflorum OX=4521 GN=QYE76_000298 PE=3 SV=1	22.2	9.8	■	357	High	0	8.834	115	4	2	2	11	1.94541e+06
A0AAD8R531	Anthranilate phosphoribosyltransferase OS=Lolium multiflorum OX=4521 GN=QYE76_020023 PE=4 SV=1	63	7.87	■	612	High	0	8.115	127	6	4	4	6	1.92082e+06
A0AAD8S8S4	Clathrin heavy chain OS=Lolium multiflorum OX=4521 GN=QYE76_065384 PE=3 SV=1	194.1	5.34	■	371	High	0	20.953	264	5	3	3	2	1.9044e+06
A0AAD8RSX8	ethanolamine kinase OS=Lolium multiflorum OX=4521 GN=QYE76_005400 PE=3 SV=1	39.2	5.17	■	709	High	0.006	2.173	47	2	1	1	2	1.90383e+06
A0AAD8TJC8	Isocitrate lyase OS=Lolium multiflorum OX=4521 GN=QYE76_043596 PE=4 SV=1	33.7	5.41	■	723	High	0	9.608	114	4	2	2	7	1.85936e+06
A0AAD8X020	S-methyl-5-thioribose kinase OS=Lolium multiflorum OX=4521 GN=QYE76_047282 PE=3 SV=1	45.5	6.29	■	924	High	0	8.68	91	4	2	2	6	1.84754e+06
A0AAD8RB66	aspartate--tRNA ligase OS=Lolium multiflorum OX=4521 GN=QYE76_022251 PE=3 SV=1	60.3	6.37	■	462	High	0	11.207	130	5	2	1	5	1.84294e+06
A0AAD8X4S7	Alanine--tRNA ligase OS=Lolium multiflorum OX=4521 GN=QYE76_010884 PE=3 SV=1	104.6	5.88	■	192	High	0	8.159	101	4	2	2	3	1813509
A0AAD8TT33	methionine S-methyltransferase OS=Lolium multiflorum OX=4521 GN=QYE76_008511 PE=3 SV=1	121.5	5.74	■	780	High	0	4.421	76	4	2	2	2	1.81274e+06
A0AAD8S320	Methylenetetrahydrofolate reductase OS=Lolium multiflorum OX=4521 GN=QYE76_060897 PE=3 SV=1	66.3	5.49	■	103	High	0	12.241	155	9	5	5	10	1.80409e+06
A0AAD8S3L1	Coatomer subunit alpha OS=Lolium multiflorum OX=4521 GN=QYE76_062439 PE=4 SV=1	135.8	7.11	■	179	High	0	4.305	76	3	2	2	2	1.79449e+06
A0AAD8WIT9	histidinol-phosphatase OS=Lolium multiflorum OX=4521 GN=QYE76_052306 PE=3 SV=1	36.8	6.13	■	459	High	0	14.01	145	4	2	2	9	1.78696e+06
A0AAD8QQZ1	dihydroxy-acid dehydratase OS=Lolium multiflorum OX=4521 GN=QYE76_030775 PE=3 SV=1	63.2	6.54	■	583	High	0	6.747	101	4	2	2	4	1748381
A0AAD8RF92	TOM1-like protein 2 OS=Lolium multiflorum OX=4521 GN=QYE76_024576 PE=3 SV=1	43.4	4.79	■	385	High	0	8.871	126	3	2	2	6	1.72757e+06
A0AAD8RFP2	ATP-dependent Clp protease proteolytic subunit OS=Lolium multiflorum OX=4521 GN=QYE76_023875 PE=3 SV=1	32.2	6.54	■	606	High	0.006	2.093	36	2	1	1	2	1.72134e+06
A0AAD8SX64	Protein ROOT HAIR DEFECTIVE 3 homolog OS=Lolium multiflorum OX=4521 GN=QYE76_053424 PE=3 SV=1	89.7	5.63	■	415	High	0	9.297	107	10	3	3	4	1.71833e+06
A0AAD8T5B4	3-deoxy-8-phosphooctulonate synthase OS=Lolium multiflorum OX=4521 GN=QYE76_057675 PE=3 SV=1	33.1	8.32	■	910	High	0	14.483	214	7	4	4	19	1.71753e+06
A0AAD8R996	thioredoxin-dependent peroxiredoxin OS=Lolium multiflorum OX=4521 GN=QYE76_022782 PE=3 SV=1	28.7	6.23	■	37	High	0	5.788	73	4	2	2	9	1.67168e+06
P0C073	Ubiquitin-NEDD8-like protein RUB1 OS=Deschampsia antarctica OX=159298 GN=RUB1 PE=2 SV=2	17.1	6.06	■	73	High	0	7.308	128	6	3	3	16	1.64142e+06
A0AAD8RQH0	Homoserine dehydrogenase OS=Lolium multiflorum OX=4521 GN=QYE76_003440 PE=3 SV=1	44.4	6.64	■	154	High	0	13.43	150	3	2	2	7	1.64013e+06
A0AAD8SZD8	glutamate synthase (NADH) OS=Lolium multiflorum OX=4521 GN=QYE76_054594 PE=3 SV=1	235.6	7.18	■	512	High	0	11.703	129	3	3	3	2	1.61619e+06
A0AAD8VUF9	Adenosine kinase OS=Lolium multiflorum OX=4521 GN=QYE76_023778 PE=3 SV=1	37	5.17	■	999	High	0	11.916	152	4	2	2	9	1.61197e+06
A0AAD8W9A9	Alkaline/neutral invertase OS=Lolium multiflorum OX=4521 GN=QYE76_064655 PE=3 SV=1	63.2	6.71	■	261	High	0	7.466	110	3	2	2	4	1.58632e+06
A0AAD8VJA7	aspartate carbamoyltransferase OS=Lolium multiflorum OX=4521 GN=QYE76_032347 PE=3 SV=1	39.5	7.62	■	47	High	0	16.321	197	6	3	3	10	1.5753e+06
A0AAD8SUN4	S-adenosylmethionine synthase OS=Lolium multiflorum OX=4521 GN=QYE76_052761 PE=3 SV=1	42.9	5.83	■	689	High	0	12.135	141	8	2	2	8	1.54904e+06
A0AAD8VZC4	Polyadenylate-binding protein OS=Lolium multiflorum OX=4521 GN=QYE76_003985 PE=3 SV=1	70.9	7.37	■	283	High	0	16.264	196	6	3	3	6	1.53338e+06
A0AAD8TF03	Coatomer subunit gamma OS=Lolium multiflorum OX=4521 GN=QYE76_042094 PE=3 SV=1	98.6	5.11	■	311	High	0	3.396	69	3	2	1	2	1.49553e+06
A0AAD8SJJ8	Eukaryotic translation initiation factor 3 subunit K OS=Lolium multiflorum OX=4521 GN=QYE76_070303 PE=3 SV=1	25.8	5.06	■	219	High	0	5.729	76	5	3	3	11	1.48827e+06
A0AAD8SVA6	Coatomer subunit beta OS=Lolium multiflorum OX=4521 GN=QYE76_052583 PE=4 SV=1	105.4	5.67	■	329	High	0	9.699	129	6	3	3	3	1.48536e+06
A0AAD8WB49	Splicing factor U2af large subunit OS=Lolium multiflorum OX=4521 GN=QYE76_065554 PE=3 SV=1	60.4	7.71	■	160	High	0.003	3.055	62	4	1	1	2	1468328
A0AAD8SZQ8	glutathione transferase OS=Lolium multiflorum OX=4521 GN=QYE76_055076 PE=3 SV=1	50	6.27	■	258	High	0	5.841	76	4	2	2	6	1.46606e+06
A0AAD8S5Q3	UDP-glucose 6-dehydrogenase OS=Lolium multiflorum OX=4521 GN=QYE76_063839 PE=3 SV=1	52.9	5.74	■	201	High	0	5.944	72	4	2	2	4	1.43834e+06
A0A977R5G5	SAPK3 OS=Lolium perenne OX=4522 PE=2 SV=1	38.3	5.67	■	74	High	0	6.011	93	8	2	1	5	1.38284e+06
A0AAD8VS41	26S proteasome non-ATPase regulatory subunit 2 homolog OS=Lolium multiflorum OX=4521 GN=QYE76_020355 PE=3 SV=1	97.6	5.27	■	354	High	0	12.41	151	6	3	3	4	1.35209e+06
A0AAD8WY63	coproporphyrinogen oxidase OS=Lolium multiflorum OX=4521 GN=QYE76_046215 PE=3 SV=1	42.7	6.95	■	921	High	0	7.782	95	4	2	2	5	1.34073e+06
A0AAD8RF35	Endoglucanase OS=Lolium multiflorum OX=4521 GN=QYE76_025797 PE=3 SV=1	54.1	8.43	■	158	High	0	9.552	101	4	3	3	8	1.32756e+06
A0AAD8RW99	inositol-1,3,4-trisphosphate 5/6-kinase OS=Lolium multiflorum OX=4521 GN=QYE76_006693 PE=3 SV=1	55.5	5.57	■	122	High	0	6.947	94	5	2	2	4	1.32484e+06
A0AAD8VZ67	tryptophan--tRNA ligase OS=Lolium multiflorum OX=4521 GN=QYE76_002054 PE=3 SV=1	45.2	6.57	■	60	High	0.005	2.584	44	2	1	1	2	1.31867e+06
A0AAD8WWT9	Protein phosphatase methylesterase 1 OS=Lolium multiflorum OX=4521 GN=QYE76_044192 PE=3 SV=1	37.6	6.6	■	598	High	0.008	2.022	53	2	1	1	3	1.31183e+06
A0A0D5BGB4	aldehyde dehydrogenase (NAD(+)) OS=Lolium perenne OX=4522 GN=ALDH7 PE=2 SV=1	54.1	5.94	■	859	High	0	6.962	79	3	2	2	4	1.30643e+06
A0AAD8QQZ8	ubiquitinyl hydrolase 1 OS=Lolium multiflorum OX=4521 GN=QYE76_030344 PE=4 SV=1	43.5	5.07	■	348	High	0.003	3.024	45	2	1	1	2	1.2925e+06
A0AAD8QNL8	phosphoribosylglycinamide formyltransferase 1 OS=Lolium multiflorum OX=4521 GN=QYE76_029868 PE=3 SV=1	30.5	9.38	■	797	High	0	6.027	66	4	2	2	8	1.28863e+06
A0AAD8T9Q3	Alpha-galactosidase OS=Lolium multiflorum OX=4521 GN=QYE76_038735 PE=3 SV=1	48	5.64	■	918	High	0	5.629	85	4	2	2	4	1.28586e+06
A0AAD8TJU2	Beta-fructofuranosidase OS=Lolium multiflorum OX=4521 GN=QYE76_043990 PE=3 SV=1	66	8.95	■	256	High	0	8.498	63	4	2	2	4	1.28547e+06
A0AAD8RW83	alpha-L-fucosidase OS=Lolium multiflorum OX=4521 GN=QYE76_006663 PE=3 SV=1	52.6	6.84	■	733	High	0	4.494	64	4	2	2	5	1.27006e+06
A0AAD8XA16	Guanine nucleotide-binding protein subunit beta-like protein A OS=Lolium multiflorum OX=4521 GN=QYE76_015641 PE=3 SV=1	36.2	6.61	■	276	High	0	6.341	85	4	2	2	5	1.25732e+06
S5VE97	Pyrroline-5-carboxylate reductase OS=Lolium perenne OX=4522 GN=P5CR PE=2 SV=1	28.8	8.79	■	400	High	0	7.493	60	2	1	1	5	1237920
A0AAD8WBB4	Protein transport protein SEC23 OS=Lolium multiflorum OX=4521 GN=QYE76_067040 PE=3 SV=1	85.8	6.02	■	684	High	0	16.613	180	6	3	3	5	1.23423e+06
A0AAD8WJV4	Phosphotransferase OS=Lolium multiflorum OX=4521 GN=QYE76_050719 PE=3 SV=1	50.8	5.95	■	796	High	0	3.553	53	2	1	1	2	1.2307e+06
Q3I0N4	Hsp17.2 OS=Dactylis glomerata OX=4509 PE=2 SV=1	17.2	5.47	■	12	High	0.003	2.978	48	2	1	1	6	1196157
A0A2H4MR32	Heat shock protein 17.8 OS=Festuca arundinacea OX=4606 GN=HSP17.8 PE=2 SV=1	17.8	6.6	■	12	High	0.003	2.978	48	2	1	1	6	1196157
A0AAD8TT51	asparagine--tRNA ligase OS=Lolium multiflorum OX=4521 GN=QYE76_009423 PE=3 SV=1	62.8	6.29	■	842	High	0.006	2.21	26	2	1	1	2	1.17815e+06
A0AAD8VGC2	SNARE-interacting protein KEULE OS=Lolium multiflorum OX=4521 GN=QYE76_027696 PE=3 SV=1	73.8	8.06	■	438	High	0	16.431	190	8	4	4	7	1.16966e+06
A0AAD8SW67	Prefoldin subunit 1 OS=Lolium multiflorum OX=4521 GN=QYE76_053662 PE=3 SV=1	14.6	5.36	■	228	High	0	4.032	80	2	2	2	14	1.16517e+06
A0AAD8WYM7	glycerol kinase OS=Lolium multiflorum OX=4521 GN=QYE76_046740 PE=3 SV=1	57	5.38	■	990	High	0	5.628	90	4	2	2	3	1.15243e+06
A0AAD8WKY5	Transcription factor Pur-alpha 1 OS=Lolium multiflorum OX=4521 GN=QYE76_052322 PE=3 SV=1	33.8	5.88	■	710	High	0	7.002	69	2	1	1	6	1.12375e+06
A0AAD8WK07	Carbamoyl-phosphate synthase (glutamine-hydrolyzing) OS=Lolium multiflorum OX=4521 GN=QYE76_053373 PE=3 SV=1	128.1	6.1	■	868	High	0	4.392	65	4	2	2	2	1.09818e+06
A0AAD8R868	Fumarylacetoacetase OS=Lolium multiflorum OX=4521 GN=QYE76_021323 PE=3 SV=1	46.6	5.8	■	293	High	0	8.315	90	3	2	2	6	1.09738e+06
A0AAD8R115	Carboxypeptidase OS=Lolium multiflorum OX=4521 GN=QYE76_034682 PE=3 SV=1	46	6.04	■	587	High	0.006	2.168	29	1	1	1	3	1088440
A0AAD8RU38	Heat shock protein 90 OS=Lolium multiflorum OX=4521 GN=QYE76_006015 PE=3 SV=1	48.3	5.14	■	266	High	0	7.026	109	3	2	2	5	1.06882e+06
A0A0M3TGF7	Acetolactate synthase OS=Poa annua OX=93036 GN=ALSb PE=2 SV=1	69.3	6.81	■	672	High	0	8.508	107	5	3	3	5	1.06069e+06
A0AAD8S549	3,4-dihydroxy-2-butanone kinase OS=Lolium multiflorum OX=4521 GN=QYE76_062355 PE=4 SV=1	61.7	5.41	■	955	High	0.003	3.064	58	2	1	1	1	1.04097e+06
A0AAD8WF51	Calcium-binding EF hand family protein OS=Lolium multiflorum OX=4521 GN=QYE76_071150 PE=4 SV=1	113.2	5.6	■	246	High	0	8.062	107	4	2	2	3	1.03906e+06
A0AAD8WQZ6	Pectate lyase OS=Lolium multiflorum OX=4521 GN=QYE76_038490 PE=3 SV=1	41.4	7.24	■	809	High	0	5.731	106	3	2	2	5	1.03082e+06
A0AAD8QRP7	spermidine synthase OS=Lolium multiflorum OX=4521 GN=QYE76_031451 PE=3 SV=1	35.4	5.1	■	336	High	0.001	3.192	64	2	1	1	4	1.02205e+06
A0AAD8U7U3	Cyclic phosphodiesterase OS=Lolium multiflorum OX=4521 GN=QYE76_015890 PE=4 SV=1	20.6	5.06	■	667	High	0	6.839	52	4	2	2	18	1.01551e+06
A0AAD8T0C9	alpha-amylase OS=Lolium multiflorum OX=4521 GN=QYE76_054927 PE=3 SV=1	97.5	5.95	■	396	High	0	5.882	92	4	2	2	2	1.00662e+06
A0AAD8W275	D-aminoacyl-tRNA deacylase OS=Lolium multiflorum OX=4521 GN=QYE76_004151 PE=4 SV=1	33.7	6.18	■	815	High	0	4.258	51	2	1	1	3	985588
A0AAD8TQR5	Plasma membrane ATPase OS=Lolium multiflorum OX=4521 GN=QYE76_046836 PE=3 SV=1	104.7	6.61	■	753	High	0	5.274	87	3	2	1	3	983037
A0AAD8QND1	ATP-dependent 6-phosphofructokinase OS=Lolium multiflorum OX=4521 GN=PFK PE=3 SV=1	58.7	7.55	■	445	High	0	7.925	102	4	2	2	5	951857
A0AAD8T825	pyruvate decarboxylase OS=Lolium multiflorum OX=4521 GN=QYE76_038557 PE=3 SV=1	60.4	5.45	■	356	High	0	4.377	66	3	2	2	4	949440
A0AAD8U292	PHD finger protein ALFIN-LIKE OS=Lolium multiflorum OX=4521 GN=QYE76_013126 PE=3 SV=1	29.4	6.06	■	118	High	0.006	2.075	45	2	1	1	3	949238
A0AAD8WC21	CCT-theta OS=Lolium multiflorum OX=4521 GN=QYE76_066469 PE=3 SV=1	66.3	6.57	■	536	High	0	5.952	91	2	1	1	2	910324
A0AAD8RKN5	pyridoxal kinase OS=Lolium multiflorum OX=4521 GN=QYE76_000707 PE=3 SV=1	40.5	8.05	■	908	High	0	3.907	31	2	1	1	4	896186
A0AAD8RP93	Trehalose 6-phosphate phosphatase OS=Lolium multiflorum OX=4521 GN=QYE76_002810 PE=3 SV=1	98.3	6.06	■	677	High	0	8.232	103	5	3	3	4	875418
A0AAD8SRK7	valine--tRNA ligase OS=Lolium multiflorum OX=4521 GN=QYE76_050411 PE=3 SV=1	118.5	6.47	■	757	High	0	5.823	78	3	2	2	2	860752
A0AAD8TWZ0	Hypoxanthine phosphoribosyltransferase OS=Lolium multiflorum OX=4521 GN=QYE76_010324 PE=3 SV=1	21	5.44	■	849	High	0	7.391	100	2	1	1	7	841417
A0AAD8X0X4	Aminomethyltransferase OS=Lolium multiflorum OX=4521 GN=QYE76_046261 PE=3 SV=1	44	8.57	■	146	High	0.005	2.487	40	2	1	1	3	806043
A0AAD8SVS3	Ubiquitin carboxyl-terminal hydrolase OS=Lolium multiflorum OX=4521 GN=QYE76_053316 PE=3 SV=1	53.2	6.16	■	472	High	0.003	3.093	46	2	1	1	2	800098
A0AAD8VHH7	Aspartyl aminopeptidase OS=Lolium multiflorum OX=4521 GN=QYE76_031505 PE=3 SV=1	52.2	6.67	■	165	High	0	5.829	48	2	2	2	4	793464
A0AAD8TPL3	(S)-2-hydroxy-acid oxidase OS=Lolium multiflorum OX=4521 GN=QYE76_046295 PE=3 SV=1	40.4	7.5	■	802	High	0.004	2.735	44	2	1	1	3	792763
A0AAD8QGE2	Acyl-CoA oxidase OS=Lolium multiflorum OX=4521 GN=QYE76_009850 PE=3 SV=1	39	9.14	■	983	High	0.008	2.038	45	1	1	1	2	782613
A0AAD8W5V0	40S ribosomal protein S26 OS=Lolium multiflorum OX=4521 GN=QYE76_060890 PE=3 SV=1	15.4	11.03	■	63	High	0.004	2.724	52	2	1	1	6	766514
A0AAD8T0W6	Probable bifunctional methylthioribulose-1-phosphate dehydratase/enolase-phosphatase E1 OS=Lolium multiflorum OX=4521 GN=QYE76_055768 PE=3 SV=1	55.6	6.65	■	722	High	0.001	3.315	66	3	2	2	3	766225
A0AAD8S9F7	Glycosyltransferase OS=Lolium multiflorum OX=4521 GN=QYE76_065303 PE=3 SV=1	54.3	5.02	■	789	High	0	5.94	82	3	2	2	5	765189
A0AAD8RL09	Cysteine synthase OS=Lolium multiflorum OX=4521 GN=QYE76_001279 PE=3 SV=1	34	5.73	■	952	High	0.001	3.293	47	2	1	1	4	761657
A0AAD8WK32	shikimate dehydrogenase (NADP(+)) OS=Lolium multiflorum OX=4521 GN=QYE76_053075 PE=3 SV=1	54.5	5.69	■	585	High	0	11.189	136	3	2	2	5	753486
A0AAD8SJU1	Alpha-mannosidase OS=Lolium multiflorum OX=4521 GN=QYE76_070688 PE=3 SV=1	114.2	6.1	■	498	High	0	5.267	54	2	1	1	1	746996
A0AAD8SEL9	Co-chaperone protein p23 OS=Lolium multiflorum OX=4521 GN=QYE76_067603 PE=3 SV=1	20.6	4.4	■	209	High	0.005	2.384	41	3	1	1	4	736630
A0AAD8TUN2	NAD(P)H-hydrate epimerase OS=Lolium multiflorum OX=4521 GN=QYE76_011057 PE=3 SV=1	60.8	7.27	■	532	High	0	4.282	55	2	1	1	2	736451
A0AAD8WL34	Glutaredoxin-dependent peroxiredoxin OS=Lolium multiflorum OX=4521 GN=QYE76_054543 PE=3 SV=1	17.3	5.31	■	235	High	0	3.518	34	2	1	1	6	735688
A0AAD8WP20	Acyl-[acyl-carrier-protein] desaturase OS=Lolium multiflorum OX=4521 GN=QYE76_057425 PE=3 SV=1	45	7.12	■	838	High	0	4.929	59	4	2	2	5	718069
A0AAD8S015	Multiple inositol polyphosphate phosphatase 1 OS=Lolium multiflorum OX=4521 GN=QYE76_060817 PE=4 SV=1	57.7	6.7	■	876	High	0.004	2.777	50	2	1	1	2	717843
A0AAD8QRW1	Protein MEMO1 OS=Lolium multiflorum OX=4521 GN=QYE76_030988 PE=3 SV=1	33.3	6.23	■	694	High	0.003	2.958	24	2	1	1	5	702810
A0AAD8S0G5	Galactokinase OS=Lolium multiflorum OX=4521 GN=QYE76_060463 PE=3 SV=1	54.6	6.62	■	971	High	0	3.547	54	2	1	1	2	678067
A0AAD8WQH8	4-coumarate--CoA ligase OS=Lolium multiflorum OX=4521 GN=QYE76_057137 PE=3 SV=1	58.4	7.34	■	90	High	0	5.669	70	2	1	1	2	665840
A0AAD8VVY9	Proliferating cell nuclear antigen OS=Lolium multiflorum OX=4521 GN=QYE76_026806 PE=3 SV=1	29.2	4.75	■	699	High	0.008	2.032	32	2	1	1	3	665005
A0AAD8QM19	Cystathionine beta-lyase OS=Lolium multiflorum OX=4521 GN=QYE76_028289 PE=3 SV=1	50.5	6.61	■	527	High	0.001	3.201	47	2	1	1	2	663195
A0AAD8UV36	Diaminopimelate decarboxylase OS=Lolium multiflorum OX=4521 GN=QYE76_005015 PE=3 SV=1	53.2	6.8	■	401	High	0	3.602	54	2	1	1	2	662744
A0AAD8PH56	Putative gamma-glutamylcyclotransferase OS=Lolium multiflorum OX=4521 GN=QYE76_018266 PE=4 SV=1	20.4	4.74	■	619	High	0	4.895	55	2	1	1	8	662431
A0AAD8WHA4	Golgi to ER traffic protein 4 OS=Lolium multiflorum OX=4521 GN=QYE76_049865 PE=3 SV=1	37.3	6.2	■	149	High	0.006	2.066	44	2	1	1	2	654851
A0AAD8QJU0	Cytochrome c oxidase subunit Vb OS=Lolium multiflorum OX=4521 GN=QYE76_027821 PE=4 SV=1	20.4	6.27	■	22	High	0	3.948	40	2	1	1	5	654401
A0AAD8WX32	Mitochondrial proton/calcium exchanger protein OS=Lolium multiflorum OX=4521 GN=QYE76_044803 PE=3 SV=1	86	5.99	■	21	High	0.006	2.136	37	2	1	1	1	653303
A0AAD8T4X3	Uridine 5'-monophosphate synthase OS=Lolium multiflorum OX=4521 GN=QYE76_058150 PE=3 SV=1	51.5	6.55	■	410	High	0	3.569	59	2	1	1	2	650474
A0AAD8S0F5	Translin OS=Lolium multiflorum OX=4521 GN=QYE76_059442 PE=3 SV=1	31.1	7.46	■	181	High	0.001	3.33	58	2	1	1	4	647077
A0AAD8TH26	histidinol dehydrogenase OS=Lolium multiflorum OX=4521 GN=QYE76_043713 PE=3 SV=1	52.7	6.62	■	861	High	0	5.173	45	2	1	1	3	641315
A0AAD8VWK3	RING-type E3 ubiquitin transferase OS=Lolium multiflorum OX=4521 GN=QYE76_026118 PE=4 SV=1	144.7	7.59	■	967	High	0	4.413	67	2	1	1	1	616265
A0AAD8W0R0	Methyltransferase PMT26 OS=Lolium multiflorum OX=4521 GN=QYE76_002546 PE=3 SV=1	113.1	4.82	■	453	High	0.005	2.349	47	2	1	1	1	612196
A0AAD8RHX6	phosphoserine phosphatase OS=Lolium multiflorum OX=4521 GN=QYE76_026764 PE=3 SV=1	31.3	5.83	■	196	High	0	5.936	55	2	1	1	8	607789
A0AAD8TMP3	Alpha-N-acetylglucosaminidase OS=Lolium multiflorum OX=4521 GN=QYE76_046788 PE=4 SV=1	43.5	5.22	■	328	High	0.001	3.246	47	2	1	1	2	604740
A0AAD8TB99	Adenylyl-sulfate kinase OS=Lolium multiflorum OX=4521 GN=QYE76_040189 PE=3 SV=1	33.3	7.8	■	678	High	0	4.146	61	2	1	1	4	600931
A0AAD8QLE8	Acireductone dioxygenase OS=Lolium multiflorum OX=4521 GN=QYE76_017834 PE=3 SV=1	21.4	5.82	■	580	High	0.004	2.699	36	2	1	1	4	592953
A0AAD8PQK1	Superoxide dismutase copper chaperone OS=Lolium multiflorum OX=4521 GN=QYE76_007701 PE=3 SV=1	32.5	5.73	■	1011	High	0	4.027	82	2	2	2	6	590660
A0AAD8U2A4	Inositol-tetrakisphosphate 1-kinase OS=Lolium multiflorum OX=4521 GN=QYE76_013042 PE=3 SV=1	38.1	6.6	■	821	High	0	5.063	34	2	1	1	4	586800
A0AAD8X6W0	Vesicle-fusing ATPase OS=Lolium multiflorum OX=4521 GN=QYE76_015955 PE=3 SV=1	78.7	6.07	■	960	High	0	3.422	52	2	1	1	1	586710
A0AAD8WKV0	leucine--tRNA ligase OS=Lolium multiflorum OX=4521 GN=QYE76_051769 PE=4 SV=1	103.9	6.35	■	305	High	0	4.246	30	2	1	1	1	584546
A0AAD8QET4	dihydrolipoyllysine-residue succinyltransferase OS=Lolium multiflorum OX=4521 GN=QYE76_027197 PE=3 SV=1	48	8.88	■	588	High	0.005	2.644	51	2	1	1	2	577704
A0AAD8WQV1	Vacuolar protein sorting 45 OS=Lolium multiflorum OX=4521 GN=QYE76_056764 PE=3 SV=1	64.4	7.11	■	888	High	0	9.669	117	3	2	2	4	570054
E2G045	Catalase OS=Puccinellia chinampoensis OX=428215 GN=CAT PE=2 SV=1	56.6	6.98	■	113	High	0	3.497	43	2	1	1	2	558247
A0AAD8TKX2	indole-3-glycerol-phosphate synthase OS=Lolium multiflorum OX=4521 GN=QYE76_044576 PE=3 SV=1	44.3	6.71	■	77	High	0.005	2.357	35	1	1	1	2	549302
A0AAD8WIC9	Protein decapping 5 OS=Lolium multiflorum OX=4521 GN=QYE76_049489 PE=4 SV=1	70.6	7.62	■	120	High	0	9.46	85	2	1	1	3	546834
A0AAD8SI85	Glucosidase II subunit alpha OS=Lolium multiflorum OX=4521 GN=QYE76_069686 PE=3 SV=1	102.9	5.99	■	465	High	0	5.796	88	3	2	2	2	532829
A0A915VML3	NEDD8-activating enzyme E1 regulatory subunit OS=Lolium multiflorum OX=4521 GN=NEDD8-AXR1-like PE=2 SV=1	59.3	5.4	■	613	High	0	3.475	33	2	1	1	2	520288
D2E9R5	Activator of 90 kDa heat shock protein ATPase OS=Dactylis glomerata OX=4509 PE=2 SV=1	23.6	5.17	■	54	High	0.004	2.86	52	1	1	1	5	504078
A0AAD8SC62	SEC1 family transport protein SLY1 OS=Lolium multiflorum OX=4521 GN=QYE76_066388 PE=3 SV=1	66.4	6.28	■	843	High	0	6.565	48	3	1	1	2	503571
A0AAD8QPR3	glycine--tRNA ligase OS=Lolium multiflorum OX=4521 GN=QYE76_030349 PE=3 SV=1	76.4	6.46	■	211	High	0.008	2.032	32	2	1	1	1	500553
A0AAD8WS21	Pyrrolidone-carboxylate peptidase OS=Lolium multiflorum OX=4521 GN=QYE76_039317 PE=3 SV=1	24	6.42	■	887	High	0	4.044	38	2	1	1	6	499991
A0AAD8RXM4	CCT-beta OS=Lolium multiflorum OX=4521 GN=QYE76_007354 PE=3 SV=1	57.2	6.02	■	316	High	0	3.949	44	2	1	1	2	499241
A0AAD8QSS8	60S ribosomal protein L34 OS=Lolium multiflorum OX=4521 GN=QYE76_031408 PE=3 SV=1	13.7	11.39	■	670	High	0.006	2.121	28	2	1	1	13	496957
A0AAD8X7X7	argininosuccinate synthase OS=Lolium multiflorum OX=4521 GN=QYE76_013706 PE=3 SV=1	52.2	7.78	■	518	High	0.003	3.002	45	1	1	1	2	476816
Q2ABX9	Sucrose-phosphate synthase OS=Lolium perenne OX=4522 GN=LpSPS PE=3 SV=1	119.5	6.33	■	303	High	0.006	2.09	38	2	1	1	1	474159
A0AAD8TPC6	Xyloglucan endotransglucosylase/hydrolase OS=Lolium multiflorum OX=4521 GN=QYE76_046119 PE=3 SV=1	31.1	5.6	■	899	High	0.006	2.096	45	1	1	1	3	468264
A0AAD8WV36	Small nuclear ribonucleoprotein-associated protein OS=Lolium multiflorum OX=4521 GN=QYE76_042643 PE=3 SV=1	28	11.39	■	505	High	0.006	2.086	45	2	1	1	3	462576
A0AAD8QMK1	Ubiquitin receptor RAD23 OS=Lolium multiflorum OX=4521 GN=QYE76_029299 PE=3 SV=1	42.6	4.67	■	99	High	0	4.913	65	2	1	1	3	456909
A0AAD8W2E3	Pseudouridine-5'-phosphate glycosidase OS=Lolium multiflorum OX=4521 GN=QYE76_004376 PE=3 SV=1	33.1	8.27	■	425	High	0	4.153	59	2	1	1	3	455811
A0AAD8TZ23	riboflavin kinase OS=Lolium multiflorum OX=4521 GN=QYE76_011401 PE=4 SV=1	43.3	5.5	■	725	High	0.003	2.956	47	2	1	1	3	451873
A0AAD8WNX3	cytidine deaminase OS=Lolium multiflorum OX=4521 GN=QYE76_054874 PE=3 SV=1	32.1	5.07	■	424	High	0.006	2.144	40	2	1	1	2	431893
A0AAD8WD84	mRNA cap-binding protein OS=Lolium multiflorum OX=4521 GN=QYE76_069140 PE=3 SV=1	26.5	6.24	■	718	High	0.009	1.989	38	2	1	1	4	426318
A0AAD8VJR8	G3BP-like protein OS=Lolium multiflorum OX=4521 GN=QYE76_030891 PE=4 SV=1	49.1	5.05	■	820	High	0.006	2.168	36	2	1	1	2	424740
A0AAD8SJA7	COP9 signalosome complex subunit 4 OS=Lolium multiflorum OX=4521 GN=QYE76_070138 PE=3 SV=1	44.9	5.2	■	819	High	0	5.824	52	2	1	1	3	420769
A0AAD8TJQ3	peptide-methionine (S)-S-oxide reductase OS=Lolium multiflorum OX=4521 GN=QYE76_044723 PE=3 SV=1	20.1	6.28	■	300	High	0	3.701	55	1	1	1	6	412758
A0AAD8Q246	Cytochrome b-c1 complex subunit 7 OS=Lolium multiflorum OX=4521 GN=QYE76_016708 PE=3 SV=1	14.4	9.23	■	830	High	0	3.486	55	2	1	1	9	385728
A0AAD8RRY1	E2 ubiquitin-conjugating enzyme OS=Lolium multiflorum OX=4521 GN=QYE76_004383 PE=3 SV=1	16.5	6.52	■	129	High	0.005	2.39	29	2	1	1	7	378842
A0AAD8RJZ0	isoleucine--tRNA ligase OS=Lolium multiflorum OX=4521 GN=QYE76_026606 PE=3 SV=1	131.9	6.44	■	860	High	0.005	2.652	44	2	1	1	1	373618
A0AAD8U0R2	Coatomer subunit delta OS=Lolium multiflorum OX=4521 GN=QYE76_013473 PE=3 SV=1	57	5.63	■	856	High	0.005	2.297	40	2	1	1	1	371936
A0AAD8WVG7	ribose-5-phosphate isomerase OS=Lolium multiflorum OX=4521 GN=QYE76_042797 PE=3 SV=1	28.8	6.02	■	58	High	0.001	3.195	40	2	1	1	5	370658
A0AAD8TYS1	Histone H2A OS=Lolium multiflorum OX=4521 GN=QYE76_011196 PE=3 SV=1	14.7	10.32	■	646	High	0.008	2.011	37	1	1	1	5	367516
A0AAD8SN74	Dipeptide epimerase OS=Lolium multiflorum OX=4521 GN=QYE76_048731 PE=3 SV=1	46.3	6.46	■	426	High	0.005	2.568	44	1	1	1	2	366337
A0AAD8SIF1	26S proteasome regulatory subunit RPN10 OS=Lolium multiflorum OX=4521 GN=QYE76_069345 PE=3 SV=1	42.7	4.58	■	281	High	0.005	2.55	29	2	1	1	2	360431
M4YRJ3	Cytochrome b OS=Lolium perenne OX=4522 GN=cob PE=3 SV=1	44.4	8.22	■	852	High	0.005	2.53	43	2	1	1	2	360284
A0AAD8TFT4	Phosphoacetylglucosamine mutase OS=Lolium multiflorum OX=4521 GN=QYE76_042963 PE=3 SV=1	60.1	5.45	■	516	High	0.004	2.807	41	2	1	1	2	356360
A0AAD8SBR9	Lysine--tRNA ligase OS=Lolium multiflorum OX=4521 GN=QYE76_067101 PE=3 SV=1	67.7	6.2	■	499	High	0	4.206	33	2	1	1	2	351781
A0AAD8PHH3	Ribosomal protein L3 OS=Lolium multiflorum OX=4521 GN=QYE76_072064 PE=3 SV=1	44.5	10.04	■	804	High	0.006	2.124	41	2	1	1	2	349972
A0AAD8R6J9	hydroxymethylbilane synthase OS=Lolium multiflorum OX=4521 GN=QYE76_020779 PE=3 SV=1	38	7.37	■	347	High	0	4.299	48	2	1	1	5	348012
A0AAD8QHE0	proline--tRNA ligase OS=Lolium multiflorum OX=4521 GN=QYE76_018056 PE=3 SV=1	57.6	6.71	■	818	High	0	3.84	53	2	1	1	2	345601
A0AAD8S330	Mitochondrial Rho GTPase OS=Lolium multiflorum OX=4521 GN=QYE76_060912 PE=3 SV=1	71.4	6.13	■	215	High	0.006	2.206	36	2	1	1	1	341073
A0AAD8T8Q7	GrpE protein homolog OS=Lolium multiflorum OX=4521 GN=QYE76_038365 PE=3 SV=1	34	5.43	■	765	High	0.004	2.777	31	1	1	1	4	340078
A0AAD8RCN4	Small nuclear ribonucleoprotein Sm D2 OS=Lolium multiflorum OX=4521 GN=QYE76_023334 PE=3 SV=1	12.3	9.94	■	71	High	0.005	2.579	32	1	1	1	8	336960
A0AAD8WBS4	Argininosuccinate lyase OS=Lolium multiflorum OX=4521 GN=QYE76_068491 PE=3 SV=1	57.4	6.64	■	724	High	0.001	3.236	47	1	1	1	2	330940
A0AAD8SKU4	Exosome complex exonuclease RRP44 homolog A OS=Lolium multiflorum OX=4521 GN=QYE76_071183 PE=3 SV=1	103.9	6.7	■	223	High	0.006	2.079	49	2	1	1	1	318968
A0AAD8QN30	Selenoprotein O OS=Lolium multiflorum OX=4521 GN=QYE76_029584 PE=3 SV=1	68.6	6.9	■	632	High	0	4.373	44	2	1	1	2	316502
A0AAD8TAE9	Xylose isomerase OS=Lolium multiflorum OX=4521 GN=QYE76_038931 PE=3 SV=1	53.5	5.49	■	358	High	0	4.846	64	2	1	1	3	306401
A0AAD8S3R5	Glutathione S-transferase OS=Lolium multiflorum OX=4521 GN=QYE76_061332 PE=3 SV=1	25	4.98	■	224	High	0.005	2.563	21	2	1	1	4	305608
A0AAD8R1T7	Calcium homeostasis endoplasmic reticulum protein OS=Lolium multiflorum OX=4521 GN=QYE76_035924 PE=4 SV=1	67.7	6.35	■	968	High	0.001	3.238	45	2	1	1	2	291986
A0AAD8SDR3	Glucose-6-phosphate 1-dehydrogenase OS=Lolium multiflorum OX=4521 GN=QYE76_067346 PE=3 SV=1	64.8	7.94	■	76	High	0.004	2.714	35	2	1	1	2	288889
A0AAD8WDP2	Apyrase OS=Lolium multiflorum OX=4521 GN=QYE76_068164 PE=3 SV=1	52.7	6.55	■	774	High	0	4.091	66	2	1	1	3	280116
A0AAD8WNR0	Methanethiol oxidase OS=Lolium multiflorum OX=4521 GN=QYE76_057363 PE=3 SV=1	53.8	6.1	■	540	High	0.004	2.766	26	1	1	1	2	277257
A0AAD8TTA0	5'-3' exoribonuclease OS=Lolium multiflorum OX=4521 GN=QYE76_048115 PE=3 SV=1	96.6	6.11	■	738	High	0	3.611	51	2	1	1	1	271363
A0AAD8TKM9	Argonaute 1 OS=Lolium multiflorum OX=4521 GN=QYE76_045562 PE=3 SV=1	140.6	9.19	■	666	High	0.004	2.824	46	2	1	1	1	269870
A0AAD8U5A5	Protein FAM91A1 OS=Lolium multiflorum OX=4521 GN=QYE76_015689 PE=3 SV=1	110.3	5.41	■	168	High	0.003	2.988	41	2	1	1	1	267971
A0AAD8SEQ0	Beta-adaptin-like protein OS=Lolium multiflorum OX=4521 GN=QYE76_067871 PE=3 SV=1	98.7	5.07	■	909	High	0.001	3.353	51	2	1	1	1	259235
A0AAD8SXT3	Ketol-acid reductoisomerase OS=Lolium multiflorum OX=4521 GN=QYE76_054276 PE=3 SV=1	62.6	6.76	■	376	High	0	3.58	41	2	1	1	2	257166
A0A0A6ZFS5	Delta-1-pyrroline-5-carboxylate synthase OS=Lolium perenne OX=4522 PE=2 SV=1	77.4	6.2	■	840	High	0	3.9	66	1	1	1	2	252755
A0AAD8WA09	Osmotin-like protein OS=Lolium multiflorum OX=4521 GN=QYE76_065465 PE=4 SV=1	22.8	4.73	■	708	High	0	3.857	62	1	1	1	5	252606
A0AAD8TT89	Transcription initiation factor IIA subunit 2 OS=Lolium multiflorum OX=4521 GN=QYE76_008416 PE=3 SV=1	12	5.45	■	756	High	0.005	2.279	41	2	1	1	7	238656
A0AAD8SHQ0	Imidazole glycerol phosphate synthase hisHF OS=Lolium multiflorum OX=4521 GN=QYE76_069177 PE=3 SV=1	62.3	6.32	■	186	High	0.005	2.605	37	1	1	1	1	224236
A0AAD8SR60	Mitochondrial dicarboxylate/tricarboxylate transporter DTC OS=Lolium multiflorum OX=4521 GN=QYE76_051055 PE=3 SV=1	32.4	9.63	■	39	High	0.005	2.385	37	1	1	1	4	192422
A0AAD8S347	Threonine dehydratase OS=Lolium multiflorum OX=4521 GN=QYE76_062392 PE=3 SV=1	83.4	7.5	■	48	High	0.008	2.009	36	2	1	1	1	187823
A0AAD8QSK6	N-acyl-aliphatic-L-amino acid amidohydrolase OS=Lolium multiflorum OX=4521 GN=QYE76_030016 PE=3 SV=1	57.9	6.44	■	648	High	0.006	2.223	38	2	1	1	2	186641
A0AAD8TR92	Coatomer subunit epsilon OS=Lolium multiflorum OX=4521 GN=QYE76_047929 PE=3 SV=1	31.6	5.35	■	698	High	0.003	3.102	45	2	1	1	4	120267

## Sheet: Domain-cont. prot. or fragments
Accession	Description	MW [kDa]	pI	Master	Protein Group ID	Confidence	Exp. q-value	Sum PEP Score	Mascot Protein Score	# Global PSMs	# Global Pepts	# Global Uniq. Pepts	Coverage [%]	Abundances (Normalized)
K6Z748	phosphopyruvate hydratase (Fragment) OS=Phleum pratense OX=15957 PE=2 SV=1	48	5.57	■	707	High	0	85.827	910	69	15	9	41	2.82776e+08
Q69B42	Phl p 3 allergen (Fragment) OS=Phleum pratense OX=15957 PE=1 SV=1	11	8.97	■	325	High	0	51.465	380	83	6	5	49	2.51274e+08
K7AFF4	Plant heme peroxidase family profile domain-containing protein (Fragment) OS=Phleum pratense OX=15957 PE=2 SV=1	18.2	6.52	■	372	High	0	44.693	356	83	6	6	40	1.97485e+08
K7AFE9	Triosephosphate isomerase, cytosolic (Fragment) OS=Phleum pratense OX=15957 PE=2 SV=1	25.5	5.29	■	609	High	0	51.879	535	108	7	5	35	1.97037e+08
K7AL19	14-3-3 domain-containing protein OS=Phleum pratense OX=15957 PE=2 SV=1	29.2	4.88	■	241	High	0	89.123	866	108	14	9	53	1.96187e+08
K6ZXS1	fructose-bisphosphate aldolase (Fragment) OS=Phleum pratense OX=15957 PE=2 SV=1	21.8	6.05	■	483	High	0	68.323	728	73	11	3	48	1.75303e+08
K6Z7H4	Peroxidase (Fragment) OS=Phleum pratense OX=15957 PE=2 SV=1	39.9	7.11	■	13	High	0	51.855	672	55	13	13	31	1.58385e+08
K6ZYI4	Malic enzyme (Fragment) OS=Phleum pratense OX=15957 PE=2 SV=1	63.2	5.83	■	187	High	0	44.041	471	108	10	10	19	1.34035e+08
K7AF38	phosphoglycerate mutase (2,3-diphosphoglycerate-independent) (Fragment) OS=Phleum pratense OX=15957 PE=2 SV=1	34	5.53	■	377	High	0	53.126	639	103	14	7	42	1.19978e+08
A0AAD8SF75	Cation/H+ exchanger domain-containing protein OS=Lolium multiflorum OX=4521 GN=QYE76_068126 PE=3 SV=1	86.9	6.71	■	29	High	0	6.388	76	3	2	2	3	1.13686e+08
K6Z6L1	L-ascorbate peroxidase (Fragment) OS=Phleum pratense OX=15957 PE=2 SV=1	28.4	5.35	■	623	High	0	77.711	615	82	11	7	54	1.09266e+08
O81342	Group V allergen Phl p 5.0203 (Fragment) OS=Phleum pratense OX=15957 PE=2 SV=1	29.3	8.9	■	675	High	0	101.341	1017	71	18	18	62	1.0352e+08
A0AAD8RB96	Tr-type G domain-containing protein OS=Lolium multiflorum OX=4521 GN=QYE76_022614 PE=4 SV=1	93.9	6.16	■	189	High	0	50.071	620	77	13	13	13	9.93632e+07
K6ZXS6	Alcohol dehydrogenase 1 (Fragment) OS=Phleum pratense OX=15957 PE=2 SV=1	41.1	6.28	■	188	High	0	28.19	408	33	8	7	22	9.85571e+07
A0AAD8RY59	Carbohydrate kinase PfkB domain-containing protein OS=Lolium multiflorum OX=4521 GN=QYE76_059947 PE=3 SV=1	35.4	5.12	■	117	High	0	18.096	248	27	6	2	18	73174849
A0AAD8SN94	FAS1 domain-containing protein OS=Lolium multiflorum OX=4521 GN=QYE76_049124 PE=4 SV=1	22.1	9.73	■	911	High	0	9.613	113	20	2	2	8	4.30496e+07
K6ZYG9	Pectinesterase (Fragment) OS=Phleum pratense OX=15957 PE=2 SV=1	8.3	5.21	■	395	High	0	27.349	192	22	2	2	58	4.06787e+07
K6Z7F0	Pectinesterase catalytic domain-containing protein (Fragment) OS=Phleum pratense OX=15957 PE=2 SV=1	8.5	4.78	■	395	High	0	27.349	192	22	2	2	56	4.06787e+07
A0AAD8VFV3	Pyruvate phosphate dikinase AMP/ATP-binding domain-containing protein OS=Lolium multiflorum OX=4521 GN=QYE76_029780 PE=3 SV=1	154.7	5.67	■	605	High	0	38.245	479	32	7	7	5	3.79576e+07
A0AAD8T594	Cupin type-1 domain-containing protein OS=Lolium multiflorum OX=4521 GN=QYE76_058476 PE=3 SV=1	38.9	5.72	■	563	High	0	45.988	514	36	8	7	30	3.53309e+07
A0AAD8RVR5	Glycosyl hydrolase family 13 catalytic domain-containing protein OS=Lolium multiflorum OX=4521 GN=QYE76_005902 PE=4 SV=1	85.6	6.62	■	919	High	0	29.004	347	24	6	6	10	3.52268e+07
K7AF78	monodehydroascorbate reductase (NADH) (Fragment) OS=Phleum pratense OX=15957 PE=2 SV=1	47.5	5.67	■	557	High	0	37.842	446	24	9	9	21	3.35158e+07
A0AAD8SDL8	Pentacotripeptide-repeat region of PRORP domain-containing protein OS=Lolium multiflorum OX=4521 GN=QYE76_067271 PE=4 SV=1	96.2	7.37	■	520	High	0.008	2.025	32	6	1	1	1	33427507
K7AFJ3	HP domain-containing protein (Fragment) OS=Phleum pratense OX=15957 PE=2 SV=1	72.9	6.06	■	837	High	0	37.466	404	28	7	4	14	3.28513e+07
K7AF65	phospholipase D (Fragment) OS=Phleum pratense OX=15957 PE=2 SV=1	67.1	5.73	■	42	High	0	90.038	734	82	13	5	31	3.09102e+07
A0AAD8W2T0	RRM domain-containing protein OS=Lolium multiflorum OX=4521 GN=QYE76_007480 PE=4 SV=1	16.6	5.31	■	603	High	0	8.721	126	13	2	2	13	2.80789e+07
A0AAD8RU35	Histidine kinase/HSP90-like ATPase domain-containing protein OS=Lolium multiflorum OX=4521 GN=QYE76_006106 PE=3 SV=1	80.4	5.03	■	793	High	0	49.446	516	42	10	6	17	2.78123e+07
A0AAD8QMX8	Haloacid dehalogenase-like hydrolase domain-containing protein Sgpp OS=Lolium multiflorum OX=4521 GN=QYE76_028035 PE=4 SV=1	26.5	5	■	486	High	0	27.084	233	53	4	4	21	2.6806e+07
A0AAD8STV4	EF-hand domain-containing protein OS=Lolium multiflorum OX=4521 GN=QYE76_052507 PE=4 SV=1	16.8	4.27	■	759	High	0	21.11	182	15	3	3	31	1.93536e+07
A0AAD8R2H5	F-box domain-containing protein OS=Lolium multiflorum OX=4521 GN=QYE76_036799 PE=3 SV=1	107.1	5.12	■	943	High	0	21.576	286	10	4	4	5	1.61482e+07
A0AAD8TDV9	Dienelactone hydrolase domain-containing protein OS=Lolium multiflorum OX=4521 GN=QYE76_041434 PE=4 SV=1	30.1	6.01	■	68	High	0	8.129	100	4	2	2	7	1.49773e+07
A0AAD8S8V6	Fibronectin type III-like domain-containing protein OS=Lolium multiflorum OX=4521 GN=QYE76_065437 PE=4 SV=1	87.7	6.8	■	996	High	0	18.38	247	12	5	5	6	1.45583e+07
K6ZXX9	UTP--glucose-1-phosphate uridylyltransferase (Fragment) OS=Phleum pratense OX=15957 PE=2 SV=1	39.2	5.96	■	902	High	0	38.643	422	35	8	1	25	14256674
A0AAD8RBZ6	ADF-H domain-containing protein OS=Lolium multiflorum OX=4521 GN=QYE76_024207 PE=3 SV=1	16	5.72	■	451	High	0	4.799	82	6	2	1	11	14245514
K6Z7P7	4-hydroxy-7-methoxy-3-oxo-3,4-dihydro-2H-1,4-benzoxazin-2-yl glucosidebeta-D-glucosidase (Fragment) OS=Phleum pratense OX=15957 PE=2 SV=1	28.3	7.03	■	865	High	0	16.251	165	17	3	2	16	1.32845e+07
K6Z760	Peptidyl-prolyl cis-trans isomerase (Fragment) OS=Phleum pratense OX=15957 PE=2 SV=1	20	8.07	■	361	High	0	16.731	151	8	3	3	18	1.26946e+07
A0AAD8RJC2	UBC core domain-containing protein OS=Lolium multiflorum OX=4521 GN=QYE76_000750 PE=4 SV=1	16.8	6.93	■	466	High	0	14.061	195	8	3	3	25	1.2278e+07
A0AAD8SH82	GH10 domain-containing protein OS=Lolium multiflorum OX=4521 GN=QYE76_069985 PE=3 SV=1	68.3	7.53	■	959	High	0	18.986	173	14	3	3	5	1.22328e+07
K7AKH3	CoA-binding domain-containing protein (Fragment) OS=Phleum pratense OX=15957 PE=2 SV=1	37.9	8.87	■	504	High	0	16.735	200	12	4	4	14	1.15934e+07
A0AAD8VIH8	MSP domain-containing protein OS=Lolium multiflorum OX=4521 GN=QYE76_032615 PE=3 SV=1	26.7	8.22	■	926	High	0	9.219	144	7	3	3	14	1.11268e+07
Q9XG86	Polygalacturonase (Fragment) OS=Phleum pratense OX=15957 GN=pg PE=2 SV=1	41.7	7.59	■	135	High	0	26.503	308	15	6	6	21	1.09135e+07
A0AAD8Q3N5	Peptidase M1 leukotriene A4 hydrolase/aminopeptidase C-terminal domain-containing protein OS=Lolium multiflorum OX=4521 GN=QYE76_027021 PE=3 SV=1	67.5	5.35	■	872	High	0	23.358	282	11	5	5	8	1.0814e+07
A0AAD8PWF2	Peptidase M24 domain-containing protein OS=Lolium multiflorum OX=4521 GN=QYE76_012925 PE=3 SV=1	43.1	6.86	■	388	High	0	25.586	213	13	4	4	12	1.06514e+07
A0AAD8SZN7	PRONE domain-containing protein OS=Lolium multiflorum OX=4521 GN=QYE76_055138 PE=4 SV=1	52.6	5.55	■	537	High	0	17.059	224	10	4	4	9	1.06396e+07
K6Z6H2	Rho GDP-dissociation inhibitor 1 (Fragment) OS=Phleum pratense OX=15957 PE=2 SV=1	10.4	4.88	■	390	High	0	4.538	61	5	2	2	16	10019015
A0AAD8T1J0	Reverse transcriptase Ty1/copia-type domain-containing protein OS=Lolium multiflorum OX=4521 GN=QYE76_055838 PE=3 SV=1	76.7	8.44	■	309	High	0	11.315	111	12	2	2	3	9.29193e+06
K7AKW0	Pectinesterase inhibitor domain-containing protein (Fragment) OS=Phleum pratense OX=15957 PE=2 SV=1	14.3	4.81	■	748	High	0	14.931	118	8	2	2	22	8917372
K6Z7A1	Citrate synthase (Fragment) OS=Phleum pratense OX=15957 PE=2 SV=1	49.4	6.84	■	682	High	0	27.344	272	62	6	2	14	8.90176e+06
A0AAD8WIU2	Gfo/Idh/MocA-like oxidoreductase N-terminal domain-containing protein OS=Lolium multiflorum OX=4521 GN=QYE76_052321 PE=4 SV=1	44.5	6.79	■	1012	High	0	10.25	169	9	3	3	8	7.90997e+06
A0AAD8WEF9	Arf-GAP domain-containing protein OS=Lolium multiflorum OX=4521 GN=QYE76_068957 PE=4 SV=1	49	6.73	■	257	High	0	19.874	284	12	4	4	9	7.68797e+06
A0AAD8S2D1	Amine oxidase domain-containing protein OS=Lolium multiflorum OX=4521 GN=QYE76_061468 PE=4 SV=1	40	7.75	■	712	High	0	13.323	170	9	3	3	8	7.56752e+06
A0AAD8T5N8	NAD-dependent epimerase/dehydratase domain-containing protein OS=Lolium multiflorum OX=4521 GN=QYE76_058522 PE=4 SV=1	44.1	5.59	■	442	High	0	22.48	212	22	4	4	11	7.11878e+06
A0AAD8R6D5	Protein ENHANCED DISEASE RESISTANCE 2 C-terminal domain-containing protein OS=Lolium multiflorum OX=4521 GN=QYE76_019361 PE=4 SV=1	37.7	4.72	■	185	High	0	7.467	113	10	2	2	5	5.90957e+06
A0AAD8WEP7	CTLH domain-containing protein OS=Lolium multiflorum OX=4521 GN=QYE76_069212 PE=4 SV=1	125.9	7.15	■	221	High	0	12.418	178	6	4	4	3	5.6757e+06
A0AAD8WMQ9	NADP-dependent oxidoreductase domain-containing protein OS=Lolium multiflorum OX=4521 GN=QYE76_056341 PE=4 SV=1	34.3	6.62	■	272	High	0	8.092	108	4	2	2	5	5.32227e+06
A0AAD8QL62	PP2A regulatory subunit B'' EF-hand domain-containing protein OS=Lolium multiflorum OX=4521 GN=QYE76_027854 PE=4 SV=1	61.9	5.47	■	242	High	0	11.038	175	10	4	4	6	5.08007e+06
A0AAD8VW46	Peptidase M20 dimerisation domain-containing protein OS=Lolium multiflorum OX=4521 GN=QYE76_024480 PE=4 SV=1	49	5.74	■	610	High	0	8.935	111	4	2	2	5	4.96131e+06
A0AAD8WB84	TCTP domain-containing protein OS=Lolium multiflorum OX=4521 GN=QYE76_065659 PE=3 SV=1	18.8	4.58	■	776	High	0	3.738	65	4	1	1	5	4888356
K7AKE2	Soluble acid invertase (Fragment) OS=Phleum pratense OX=15957 PE=2 SV=1	58.5	5.24	■	696	High	0	28.567	231	16	5	3	12	4.83848e+06
A0AAD8WJA0	MPN domain-containing protein OS=Lolium multiflorum OX=4521 GN=QYE76_050507 PE=3 SV=1	44.4	5.29	■	836	High	0	7.834	106	6	2	2	4	4800052
A0AAD8S3B7	DNA/RNA-binding protein Alba-like domain-containing protein OS=Lolium multiflorum OX=4521 GN=QYE76_062063 PE=3 SV=1	38.5	9.73	■	270	High	0	15.48	197	12	4	4	11	4.44173e+06
A0A5C2D0L4	cytokinin dehydrogenase (Fragment) OS=Festuca arundinacea OX=4606 GN=CKX1 PE=2 SV=1	24.2	6.01	■	298	High	0	5.756	93	4	2	1	10	4.28417e+06
A0AAD8S0A3	Nudix hydrolase domain-containing protein OS=Lolium multiflorum OX=4521 GN=QYE76_060952 PE=3 SV=1	20.4	5.43	■	927	High	0	9.879	144	8	4	4	25	4.20358e+06
A0AAD8S3V1	Glycolipid transfer protein domain-containing protein OS=Lolium multiflorum OX=4521 GN=QYE76_062864 PE=4 SV=1	26.1	5.33	■	142	High	0	5.713	60	5	2	2	7	4.09678e+06
A0AAD8WLR1	Histone-binding protein RBBP4 N-terminal domain-containing protein OS=Lolium multiflorum OX=4521 GN=QYE76_054860 PE=3 SV=1	50.3	6.21	■	903	High	0	9.306	70	8	2	2	5	3.82607e+06
A0AAD8U7G1	SWIM-type domain-containing protein OS=Lolium multiflorum OX=4521 GN=QYE76_015096 PE=4 SV=1	204.5	7.43	■	1004	High	0.006	2.103	1	1	1	1	1	3718854
A0AAD8S0T6	NAD(P)-binding domain-containing protein OS=Lolium multiflorum OX=4521 GN=QYE76_060761 PE=4 SV=1	27.6	6.71	■	844	High	0	6.674	100	5	2	2	8	3.71848e+06
A0AAD8VV11	Calponin-homology (CH) domain-containing protein OS=Lolium multiflorum OX=4521 GN=QYE76_023340 PE=4 SV=1	75.8	5.22	■	874	High	0	12.476	164	7	4	2	7	3.68276e+06
A0AAD8RCJ9	STI1 domain-containing protein OS=Lolium multiflorum OX=4521 GN=QYE76_024019 PE=4 SV=1	64.7	6.52	■	326	High	0	12.048	120	8	2	2	4	3.50441e+06
A0AAD8RGQ1	Cytosol aminopeptidase domain-containing protein OS=Lolium multiflorum OX=4521 GN=QYE76_025963 PE=3 SV=1	61.5	8.06	■	951	High	0	18.075	252	7	5	5	10	3.26649e+06
A0AAD8WFU1	CN hydrolase domain-containing protein OS=Lolium multiflorum OX=4521 GN=QYE76_070398 PE=4 SV=1	37.4	8.02	■	953	High	0	19.48	265	8	4	4	15	3.03203e+06
A0AAD8WRX1	Ancestral coatomer element 1 Sec16/Sec31 domain-containing protein OS=Lolium multiflorum OX=4521 GN=QYE76_039137 PE=3 SV=1	123.7	5.3	■	28	High	0	4.432	84	5	1	1	1	3004983
A0AAD8U4D6	NAB domain-containing protein OS=Lolium multiflorum OX=4521 GN=QYE76_014236 PE=4 SV=1	138.2	6.01	■	599	High	0	9.455	108	7	3	3	3	2.90634e+06
A0AAD8X6Y6	Protein kinase domain-containing protein OS=Lolium multiflorum OX=4521 GN=QYE76_014607 PE=3 SV=1	43.7	6.18	■	301	High	0	4.472	85	8	2	1	4	2806838
A0AAD8R839	Isopropylmalate dehydrogenase-like domain-containing protein OS=Lolium multiflorum OX=4521 GN=QYE76_022137 PE=3 SV=1	39.6	7.18	■	490	High	0	18.675	188	8	4	4	13	2.80209e+06
A0AAD8U3W5	Aldehyde dehydrogenase domain-containing protein OS=Lolium multiflorum OX=4521 GN=QYE76_016228 PE=3 SV=1	61	6.95	■	127	High	0	17.455	210	9	5	5	11	2.69511e+06
A0AAD8VY56	Metallo-beta-lactamase domain-containing protein OS=Lolium multiflorum OX=4521 GN=QYE76_000974 PE=4 SV=1	36.9	6.09	■	506	High	0	6.559	91	4	2	2	5	2.6743e+06
K7AJG6	Phosphoglycerate kinase (Fragment) OS=Phleum pratense OX=15957 PE=2 SV=1	38	8.02	■	213	High	0	48.836	572	45	9	1	29	2581886
A0AAD8W452	PCI domain-containing protein OS=Lolium multiflorum OX=4521 GN=QYE76_007274 PE=3 SV=1	55.7	8.19	■	184	High	0	10.057	171	8	4	1	6	2.54841e+06
A0AAD8W9N1	AB hydrolase-1 domain-containing protein OS=Lolium multiflorum OX=4521 GN=QYE76_065060 PE=4 SV=1	28.1	5.26	■	330	High	0	9.741	102	5	2	2	12	2.54682e+06
A0AAD8WWN3	Survival protein SurE-like phosphatase/nucleotidase domain-containing protein OS=Lolium multiflorum OX=4521 GN=QYE76_042119 PE=3 SV=1	32.1	5.53	■	877	High	0	7.105	112	4	2	2	7	2.46737e+06
A0AAD8WIC3	Importin N-terminal domain-containing protein OS=Lolium multiflorum OX=4521 GN=QYE76_051633 PE=3 SV=1	107.6	5.34	■	578	High	0	13.236	145	7	4	4	4	2.4337e+06
A0AAD8QQR3	Damage-control phosphatase ARMT1-like metal-binding domain-containing protein OS=Lolium multiflorum OX=4521 GN=QYE76_029595 PE=4 SV=1	40.7	5.01	■	67	High	0	6.54	122	12	2	2	5	2.37079e+06
A0AAD8RWQ3	Inositol polyphosphate-related phosphatase domain-containing protein OS=Lolium multiflorum OX=4521 GN=QYE76_006399 PE=3 SV=1	129.9	6.7	■	417	High	0	10.54	144	5	3	3	3	2.21347e+06
A0AAD8WUA1	Stress-response A/B barrel domain-containing protein OS=Lolium multiflorum OX=4521 GN=QYE76_039749 PE=4 SV=1	27.4	7.25	■	940	High	0	6.212	68	3	2	2	10	2.08425e+06
A0AAD8VJJ3	Activator of Hsp90 ATPase AHSA1-like N-terminal domain-containing protein OS=Lolium multiflorum OX=4521 GN=QYE76_031239 PE=3 SV=1	39.2	5.91	■	976	High	0	11.823	122	4	2	2	7	2.06795e+06
A0AAD8TCG9	DUF2470 domain-containing protein OS=Lolium multiflorum OX=4521 GN=QYE76_040175 PE=4 SV=1	37.3	8.94	■	625	High	0.006	2.111	25	1	1	1	2	2.02859e+06
A0AAD8WAH2	Alpha-carbonic anhydrase domain-containing protein OS=Lolium multiflorum OX=4521 GN=QYE76_064969 PE=4 SV=1	20.8	9.6	■	879	High	0.004	2.7	53	3	1	1	4	2007904
A0AAD8W4C2	HotDog ACOT-type domain-containing protein OS=Lolium multiflorum OX=4521 GN=QYE76_006703 PE=3 SV=1	55.8	7.01	■	781	High	0	9.123	126	3	2	2	4	2.00154e+06
A0AAD8T9I2	EGF-like calcium-binding domain-containing protein OS=Lolium multiflorum OX=4521 GN=QYE76_038726 PE=3 SV=1	70	6.16	■	892	High	0	5.133	90	3	2	2	3	1.91241e+06
A0AAD8TK05	MI domain-containing protein OS=Lolium multiflorum OX=4521 GN=QYE76_044873 PE=3 SV=1	86.9	7.84	■	414	High	0	7.54	88	3	2	2	3	1.83814e+06
A0AAD8S090	Inhibitor I9 domain-containing protein OS=Lolium multiflorum OX=4521 GN=QYE76_060343 PE=4 SV=1	12.5	8.18	■	153	High	0.003	2.95	44	2	1	1	8	1.78863e+06
A0AAD8SRM4	Aminotransferase class I/classII domain-containing protein OS=Lolium multiflorum OX=4521 GN=QYE76_050441 PE=3 SV=1	43.3	5.74	■	435	High	0	4.737	52	4	1	1	3	1.76868e+06
A0AAD8QS74	Alpha/beta hydrolase fold-3 domain-containing protein OS=Lolium multiflorum OX=4521 GN=QYE76_031138 PE=4 SV=1	34.9	5.47	■	579	High	0	9.782	158	6	3	3	11	1.76033e+06
A0AAD8Q3B2	Rho GTPase activation protein (RhoGAP) with PH domain OS=Lolium multiflorum OX=4521 GN=QYE76_008107 PE=4 SV=1	90	5.17	■	568	High	0.005	2.562	62	3	1	1	1	1.66405e+06
A0AAD8VNM1	Pollen allergen Poa p IX/Phl p VI domain-containing protein OS=Lolium multiflorum OX=4521 GN=QYE76_019934 PE=3 SV=1	41.7	4.81	■	49	High	0	6.327	86	2	1	1	3	1.65924e+06
A6YEF5	Ubiquitin (Fragment) OS=Lolium perenne OX=4522 GN=UBQ PE=2 SV=1	17.7	9.77	■	73	High	0	7.308	128	6	3	3	15	1.64142e+06
A0AAD8TH06	C2 domain-containing protein OS=Lolium multiflorum OX=4521 GN=QYE76_043174 PE=3 SV=1	21.2	5.88	■	411	High	0	4.45	57	4	2	2	10	1.63268e+06
A0AAD8QQI9	Phytocyanin domain-containing protein OS=Lolium multiflorum OX=4521 GN=QYE76_029490 PE=3 SV=1	20.5	9.42	■	175	High	0	13.567	100	4	1	1	8	1.62688e+06
A0AAD8WIU0	DUF1421 domain-containing protein OS=Lolium multiflorum OX=4521 GN=QYE76_049967 PE=4 SV=1	64.7	6.2	■	857	High	0.006	2.227	33	2	1	1	1	1.59243e+06
A0AAD8QFP5	NADH:ubiquinone oxidoreductase 30kDa subunit domain-containing protein OS=Lolium multiflorum OX=4521 GN=QYE76_032490 PE=3 SV=1	22.6	8.03	■	801	High	0	4.349	68	3	1	1	5	1.56795e+06
A0AAD8VJ18	Glycoside hydrolase family 31 N-terminal domain-containing protein OS=Lolium multiflorum OX=4521 GN=QYE76_033155 PE=3 SV=1	108.6	5.71	■	729	High	0	17.257	156	6	3	3	4	1.51555e+06
A0AAD8SF74	Malonyl-CoA:ACP transacylase (MAT) domain-containing protein OS=Lolium multiflorum OX=4521 GN=QYE76_068639 PE=4 SV=1	40.8	8.37	■	535	High	0	4.92	61	2	1	1	3	1.48449e+06
A0AAD8WQX3	Extradiol ring-cleavage dioxygenase class III enzyme subunit B domain-containing protein OS=Lolium multiflorum OX=4521 GN=QYE76_056839 PE=3 SV=1	33.8	7.23	■	138	High	0	11.206	93	6	2	2	9	1.45148e+06
A0AAD8VV65	K Homology domain-containing protein OS=Lolium multiflorum OX=4521 GN=QYE76_026444 PE=4 SV=1	37.8	6.37	■	17	High	0	7.224	98	4	2	2	7	1.41179e+06
A0AAD8SIL8	Cupin type-2 domain-containing protein OS=Lolium multiflorum OX=4521 GN=QYE76_070810 PE=4 SV=1	33.6	5.31	■	290	High	0.005	2.438	37	1	1	1	3	1.40073e+06
A0AAD8Q8U4	CCHC-type domain-containing protein OS=Lolium multiflorum OX=4521 GN=QYE76_018745 PE=4 SV=1	144.3	7.78	■	290	High	0.005	2.438	37	1	1	1	1	1.40073e+06
A0AAD8SE43	ABC transporter domain-containing protein OS=Lolium multiflorum OX=4521 GN=QYE76_067212 PE=4 SV=1	78	6.76	■	939	High	0	9.885	70	3	1	1	2	1.32626e+06
A0AAD8RH56	Peptidase M16C associated domain-containing protein OS=Lolium multiflorum OX=4521 GN=QYE76_025569 PE=4 SV=1	120.7	5.55	■	925	High	0	8.702	108	3	2	2	2	1.32362e+06
K7AK97	Superoxide dismutase (Fragment) OS=Phleum pratense OX=15957 PE=2 SV=1	27.7	8.63	■	130	High	0	12.259	142	5	3	3	16	1.31375e+06
A0AAD8W6H7	ACB domain-containing protein OS=Lolium multiflorum OX=4521 GN=QYE76_060407 PE=3 SV=1	71.8	5.3	■	207	High	0	3.879	69	2	1	1	2	1.30892e+06
A0AAD8R5L4	CRAL-TRIO domain-containing protein OS=Lolium multiflorum OX=4521 GN=QYE76_020062 PE=3 SV=1	60.1	6.62	■	440	High	0	5.07	73	4	1	1	2	1.29686e+06
A0AAD8VTJ9	PDZ domain-containing protein OS=Lolium multiflorum OX=4521 GN=QYE76_024749 PE=3 SV=1	120	5.81	■	116	High	0	5.252	75	4	2	2	2	1.21561e+06
A0AAD8SRC1	SHSP domain-containing protein OS=Lolium multiflorum OX=4521 GN=QYE76_050250 PE=3 SV=1	17.4	5.73	■	12	High	0.003	2.978	48	2	1	1	6	1196157
A0AAD8WQI9	PUA domain-containing protein OS=Lolium multiflorum OX=4521 GN=QYE76_059116 PE=4 SV=1	20.3	7.44	■	577	High	0.006	2.147	34	2	1	1	5	1.19519e+06
A0AAD8VPH6	TF-B3 domain-containing protein OS=Lolium multiflorum OX=4521 GN=QYE76_035933 PE=4 SV=1	30.4	7.94	■	577	High	0.006	2.147	34	2	1	1	3	1.19519e+06
A0AAD8VWA7	Expansin-like CBD domain-containing protein OS=Lolium multiflorum OX=4521 GN=QYE76_000357 PE=3 SV=1	20.4	9.13	■	180	High	0.005	2.403	52	2	1	1	5	1.12286e+06
A0AAD8VEL8	PPPDE domain-containing protein OS=Lolium multiflorum OX=4521 GN=QYE76_018811 PE=3 SV=1	29.5	5.86	■	353	High	0.009	2.005	40	2	1	1	3	1.07195e+06
A0AAD8TGU8	Peptidase A1 domain-containing protein OS=Lolium multiflorum OX=4521 GN=QYE76_043282 PE=3 SV=1	51.8	6.16	■	205	High	0.005	2.48	50	2	1	1	2	1071439
A0AAD8VUJ0	Calcineurin-like phosphoesterase domain-containing protein OS=Lolium multiflorum OX=4521 GN=QYE76_025754 PE=3 SV=1	9.7	4.92	■	109	High	0	3.581	43	4	1	1	11	1.03472e+06
A0AAD8SIU6	Leucine-rich repeat-containing N-terminal plant-type domain-containing protein OS=Lolium multiflorum OX=4521 GN=QYE76_070945 PE=4 SV=1	25.3	11.02	■	227	High	0.003	3	28	3	1	1	5	1.0285e+06
A0AAD8RAU5	PABS domain-containing protein OS=Lolium multiflorum OX=4521 GN=QYE76_022101 PE=3 SV=1	42.1	5.49	■	336	High	0.001	3.192	64	2	1	1	3	1.02205e+06
A0AAD8VTP6	AD domain-containing protein OS=Lolium multiflorum OX=4521 GN=QYE76_024914 PE=4 SV=1	19.7	5.48	■	367	High	0	5.613	87	4	2	2	11	995086
A0AAD8TNL6	ABC transmembrane type-1 domain-containing protein OS=Lolium multiflorum OX=4521 GN=QYE76_047328 PE=4 SV=1	52.4	8.06	■	946	High	0	4.519	48	2	1	1	3	955907
A0AAD8RU62	N-acetyltransferase domain-containing protein OS=Lolium multiflorum OX=4521 GN=QYE76_006158 PE=4 SV=1	17.8	7.37	■	204	High	0	5.381	66	1	1	1	7	941003
A0AAD8WIQ4	AAA+ ATPase domain-containing protein OS=Lolium multiflorum OX=4521 GN=QYE76_051545 PE=4 SV=1	93.4	7.55	■	810	High	0.005	2.494	45	2	1	1	1	929584
A0AAD8SVE5	Phosphoribosyl-AMP cyclohydrolase domain-containing protein OS=Lolium multiflorum OX=4521 GN=QYE76_052455 PE=3 SV=1	32.8	7.78	■	485	High	0	3.826	58	2	1	1	3	910266
A0AAD8SYX3	3'-5' exonuclease domain-containing protein OS=Lolium multiflorum OX=4521 GN=QYE76_054339 PE=4 SV=1	28.5	5	■	647	High	0.006	2.138	15	2	1	1	5	887360
A0AAD8W1X7	Rab-GAP TBC domain-containing protein OS=Lolium multiflorum OX=4521 GN=QYE76_006640 PE=4 SV=1	50.6	5.96	■	461	High	0	4.557	93	4	2	2	5	863022
A0AAD8ST88	Single-stranded DNA binding protein Ssb-like OB fold domain-containing protein OS=Lolium multiflorum OX=4521 GN=QYE76_051674 PE=4 SV=1	15.5	8.73	■	278	High	0.003	3.087	54	1	1	1	7	780982
A0AAD8WLB8	eRF1 domain-containing protein OS=Lolium multiflorum OX=4521 GN=QYE76_054931 PE=3 SV=1	49.1	5.52	■	584	High	0	3.514	38	2	1	1	2	777622
A0AAD8SGR9	S1 motif domain-containing protein OS=Lolium multiflorum OX=4521 GN=QYE76_068682 PE=3 SV=1	35.8	5.66	■	573	High	0.001	3.236	45	2	1	1	3	767880
A0AAD8WV55	Galactose-1-phosphate uridyl transferase N-terminal domain-containing protein OS=Lolium multiflorum OX=4521 GN=QYE76_042703 PE=4 SV=1	38.9	6.05	■	763	High	0	3.638	64	3	2	2	6	760758
A0AAD8WV79	PdxS/SNZ N-terminal domain-containing protein OS=Lolium multiflorum OX=4521 GN=QYE76_043050 PE=3 SV=1	29.1	5.88	■	790	High	0	3.779	78	3	2	1	6	749845
A0AAD8SQT8	CYTH domain-containing protein OS=Lolium multiflorum OX=4521 GN=QYE76_049950 PE=4 SV=1	23.2	5.24	■	110	High	0	5.627	96	4	2	2	11	745006
K7B0Y3	Glycosyl hydrolase family 32 N-terminal domain-containing protein (Fragment) OS=Phleum pratense OX=15957 PE=2 SV=1	44.6	5.03	■	308	High	0	15.119	145	5	3	1	9	730262
A0AAD8VZR1	ACT domain-containing protein OS=Lolium multiflorum OX=4521 GN=QYE76_004375 PE=3 SV=1	99.5	6.71	■	495	High	0	7.504	112	4	2	2	3	700103
A0AAD8SB96	Water stress and hypersensitive response domain-containing protein OS=Lolium multiflorum OX=4521 GN=QYE76_066399 PE=3 SV=1	52	5.1	■	965	High	0	4.841	41	6	1	1	3	673691
A0AAD8QM40	CBM20 domain-containing protein OS=Lolium multiflorum OX=4521 GN=QYE76_027600 PE=3 SV=1	127.6	5.41	■	343	High	0	7.222	104	3	2	2	2	663019
A0AAD8SYH4	Vesicle transport v-SNARE N-terminal domain-containing protein OS=Lolium multiflorum OX=4521 GN=QYE76_054835 PE=3 SV=1	24.9	9.25	■	280	High	0.006	2.08	12	2	1	1	4	650993
A0AAD8TZT7	BRO1 domain-containing protein OS=Lolium multiflorum OX=4521 GN=QYE76_011767 PE=4 SV=1	97.3	6.55	■	985	High	0	6.715	117	4	2	2	2	631072
A0AAD8QR89	Enoyl reductase (ER) domain-containing protein OS=Lolium multiflorum OX=4521 GN=QYE76_030479 PE=3 SV=1	39.1	6.46	■	705	High	0.006	2.064	29	2	1	1	2	614346
A0AAD8VFH6	ATP-grasp domain-containing protein OS=Lolium multiflorum OX=4521 GN=QYE76_028117 PE=3 SV=1	42.8	5.74	■	455	High	0	4.712	71	1	1	1	3	611779
A0AAD8VDZ1	CBS domain-containing protein OS=Lolium multiflorum OX=4521 GN=QYE76_048250 PE=4 SV=1	50.1	5.14	■	750	High	0	4.437	45	2	1	1	3	610065
A0AAD8WHX9	Phospholipase/carboxylesterase/thioesterase domain-containing protein OS=Lolium multiflorum OX=4521 GN=QYE76_050555 PE=4 SV=1	26.9	6.71	■	581	High	0	5.249	58	2	1	1	5	604743
A0AAD8QNI2	Nucleoside phosphorylase domain-containing protein OS=Lolium multiflorum OX=4521 GN=QYE76_028022 PE=4 SV=1	27.3	4.94	■	141	High	0	6.301	71	2	1	1	7	571216
A0AAD8SFQ0	MIF4G domain-containing protein OS=Lolium multiflorum OX=4521 GN=QYE76_067890 PE=3 SV=1	98.4	5.73	■	402	High	0	3.896	53	2	1	1	1	534490
A0AAD8RLZ8	TATA-binding protein interacting (TIP20) domain-containing protein OS=Lolium multiflorum OX=4521 GN=QYE76_000922 PE=3 SV=1	134.1	6.24	■	529	High	0	3.534	53	2	1	1	1	533337
A0AAD8QUP9	NADH:flavin oxidoreductase/NADH oxidase N-terminal domain-containing protein OS=Lolium multiflorum OX=4521 GN=QYE76_031262 PE=3 SV=1	43	7.58	■	761	High	0	4.27	39	3	2	2	8	506459
K6Z7F6	NAD(P)H dehydrogenase (quinone) (Fragment) OS=Phleum pratense OX=15957 PE=2 SV=1	24.5	7.14	■	987	High	0	5.815	80	2	1	1	8	496543
H6BDC9	Hsc70-interacting protein (Fragment) OS=Lolium perenne OX=4522 PE=2 SV=1	8.9	9.04	■	350	High	0	4.763	65	2	1	1	17	484435
A0AAD8RWH7	FAD dependent oxidoreductase domain-containing protein OS=Lolium multiflorum OX=4521 GN=QYE76_006337 PE=4 SV=1	41.8	6.16	■	379	High	0	4.462	43	1	1	1	3	471296
K6Z6R8	Peptidase S8/S53 domain-containing protein (Fragment) OS=Phleum pratense OX=15957 PE=2 SV=1	24.3	5.26	■	494	High	0	15.042	154	7	4	1	27	461808
A0AAD8W5M7	CNH domain-containing protein OS=Lolium multiflorum OX=4521 GN=QYE76_062416 PE=4 SV=1	110.6	7.02	■	464	High	0	5.253	62	2	1	1	1	456138
A0AAD8W9R5	Clp R domain-containing protein OS=Lolium multiflorum OX=4521 GN=QYE76_066288 PE=3 SV=1	108.8	6.62	■	664	High	0	6.455	76	2	1	1	1	456065
A0AAD8XA26	Fe2OG dioxygenase domain-containing protein OS=Lolium multiflorum OX=4521 GN=QYE76_015671 PE=4 SV=1	63.6	7.01	■	737	High	0.006	2.094	41	2	1	1	1	445865
A0AAD8THJ4	Large ribosomal subunit protein uL4 C-terminal domain-containing protein OS=Lolium multiflorum OX=4521 GN=QYE76_042835 PE=3 SV=1	44.3	10.49	■	814	High	0	3.629	52	2	1	1	3	439544
A0AAD8QEJ5	FAM50A/XAP5 C-terminal domain-containing protein OS=Lolium multiflorum OX=4521 GN=QYE76_007419 PE=4 SV=1	38.8	6.34	■	963	High	0	3.894	62	2	1	1	3	439316
A0AAD8TZK5	HD domain-containing protein OS=Lolium multiflorum OX=4521 GN=QYE76_011647 PE=4 SV=1	29.3	6.54	■	633	High	0	3.715	69	2	1	1	4	439203
A0AAD8QSH5	Transmembrane and coiled-coil domain-containing protein 4 OS=Lolium multiflorum OX=4521 GN=QYE76_030570 PE=3 SV=1	67.3	5.9	■	232	High	0	3.711	64	2	1	1	2	421835
A0AAD8TQG9	Cytochrome b5 heme-binding domain-containing protein OS=Lolium multiflorum OX=4521 GN=QYE76_008642 PE=3 SV=1	14.7	5.02	■	416	High	0	6.571	39	2	1	1	12	421435
A0AAD8TB45	Tim44-like domain-containing protein OS=Lolium multiflorum OX=4521 GN=QYE76_039551 PE=3 SV=1	52.9	8.87	■	747	High	0	5.03	54	2	1	1	3	407845
A0AAD8WHC3	Phosducin thioredoxin-like domain-containing protein OS=Lolium multiflorum OX=4521 GN=QYE76_050806 PE=3 SV=1	28.5	4.81	■	740	High	0.005	2.324	38	2	1	1	6	388058
A0AAD8RMN8	WH1 domain-containing protein OS=Lolium multiflorum OX=4521 GN=QYE76_002896 PE=3 SV=1	39	5.35	■	31	High	0.005	2.652	35	2	1	1	2	375560
A0AAD8T3G3	PX domain-containing protein OS=Lolium multiflorum OX=4521 GN=QYE76_056685 PE=4 SV=1	42.6	6.4	■	523	High	0	3.875	47	2	1	1	2	373119
A0AAD8TB73	MHD domain-containing protein OS=Lolium multiflorum OX=4521 GN=QYE76_039477 PE=3 SV=1	50.6	6.76	■	593	High	0	4.219	54	1	1	1	3	370526
A0AAD8SMP3	Mandelate racemase/muconate lactonizing enzyme C-terminal domain-containing protein OS=Lolium multiflorum OX=4521 GN=QYE76_048699 PE=4 SV=1	24.9	7.46	■	426	High	0.005	2.568	44	1	1	1	4	366337
A0AAD8VCT2	WPP domain-containing protein OS=Lolium multiflorum OX=4521 GN=QYE76_037374 PE=4 SV=1	13.6	4.65	■	119	High	0.005	2.581	42	4	1	1	11	349111
A0AAD8RDD2	ELMO domain-containing protein OS=Lolium multiflorum OX=4521 GN=QYE76_024098 PE=4 SV=1	30.8	6.32	■	652	High	0.004	2.73	56	2	1	1	3	300613
A0AAD8TW45	TRAF-type domain-containing protein OS=Lolium multiflorum OX=4521 GN=QYE76_010724 PE=4 SV=1	39.7	5.31	■	817	High	0	3.688	56	2	1	1	3	278524
A0AAD8QYX5	FAD-binding domain-containing protein OS=Lolium multiflorum OX=4521 GN=QYE76_034885 PE=4 SV=1	46	6.13	■	916	High	0.004	2.707	4	2	1	1	3	274546
A0AAD8SLX1	SRP54-type proteins GTP-binding domain-containing protein OS=Lolium multiflorum OX=4521 GN=QYE76_071638 PE=3 SV=1	69	7.96	■	906	High	0	4.521	64	2	1	1	2	265698
A0AAD8SSA7	KOW domain-containing protein OS=Lolium multiflorum OX=4521 GN=QYE76_050964 PE=3 SV=1	17.5	11.12	■	443	High	0	4.021	52	2	1	1	8	261014
K6ZY75	Heat shock protein 70 (Fragment) OS=Phleum pratense OX=15957 PE=2 SV=1	11.5	8.37	■	471	High	0	19.629	239	8	4	1	51	238710
A0AAD8RU54	Transcription factor CBF/NF-Y/archaeal histone domain-containing protein OS=Lolium multiflorum OX=4521 GN=QYE76_006045 PE=4 SV=1	21.7	5.59	■	35	High	0.005	2.471	18	1	1	1	6	233314
A0AAD8VI88	Histone H2A/H2B/H3 domain-containing protein OS=Lolium multiflorum OX=4521 GN=QYE76_029814 PE=3 SV=1	22	6.02	■	35	High	0.005	2.471	18	1	1	1	6	233314
A0AAD8SG79	Glutamine amidotransferase domain-containing protein OS=Lolium multiflorum OX=4521 GN=QYE76_068160 PE=3 SV=1	39.5	9.52	■	186	High	0.005	2.605	37	1	1	1	2	224236
A0AAD8TW73	Scaffold protein Nfu/NifU N-terminal domain-containing protein OS=Lolium multiflorum OX=4521 GN=QYE76_010065 PE=3 SV=1	29.3	5.27	■	618	High	0.003	3.016	48	1	1	1	4	215656
K7B0Z9	Cobalamin-independent methionine synthase MetE C-terminal/archaeal domain-containing protein (Fragment) OS=Phleum pratense OX=15957 PE=2 SV=1	21	8.54	■	307	High	0	23.607	277	15	5	1	29	213509
A0AAD8T6U2	ATPase AAA-type core domain-containing protein OS=Lolium multiflorum OX=4521 GN=QYE76_037882 PE=3 SV=1	14.4	7.14	■	24	High	0	6.131	76	2	1	1	10	185867
