# Supplementary material for: Impact of cross-linking stoichiometry on the structure and allergenicity of glutaraldehyde-polymerized allergen extracts
Source: Front Immunol. 2026 Feb 26;17:1748277. doi: 10.3389/fimmu.2026.1748277 (PMC12980651; doi:10.3389/fimmu.2026.1748277)
Supplement: Supplementary file 18 [file Table10.xlsx]

## Sheet: Total entries
Accession	Description	MW [kDa]	pI	Master	Protein Group ID	Confidence	Exp. q-value	Sum PEP Score	Mascot Protein Score	# Global PSMs	# Global Pepts	# Global Uniq. Pepts	Coverage [%]	Abundances (Normalized)
A0A5N6QHN0	Profilin OS=Carpinus fangiana OX=176857 GN=FH972_003161 PE=3 SV=1	14.1	4.84	■	34	High	0	10.237	79	94	1	1	10	2.92905e+09
A0A5N6R0T6	phosphopyruvate hydratase OS=Carpinus fangiana OX=176857 GN=FH972_008227 PE=3 SV=1	48.2	5.99	■	113	High	0	79.071	903	107	12	4	32	2.19188e+09
A0A5N6QY73	UTP--glucose-1-phosphate uridylyltransferase OS=Carpinus fangiana OX=176857 GN=FH972_007757 PE=3 SV=1	52.2	6.24	■	320	High	0	37.366	614	81	9	9	20	1.50596e+09
A0A5N6RS77	Phosphoglycerate kinase OS=Carpinus fangiana OX=176857 GN=FH972_019397 PE=3 SV=1	42.5	7.59	■	119	High	0	37.281	359	44	6	5	18	1.47142e+09
A0A5N6QX51	14-3-3 domain-containing protein OS=Carpinus fangiana OX=176857 GN=FH972_007940 PE=3 SV=1	29.9	4.81	■	256	High	0	17.37	293	80	6	4	19	1.34804e+09
A4KA43	Profilin-6 OS=Corylus avellana OX=13451 PE=1 SV=1	14.1	5.05	■	164	High	0	19.884	190	50	4	4	29	8.99876e+08
A0A5N6REK9	phosphoglucomutase (alpha-D-glucose-1,6-bisphosphate-dependent) OS=Carpinus fangiana OX=176857 GN=FH972_014987 PE=3 SV=1	62.7	6.81	■	293	High	0	14.751	221	35	4	4	7	725734812
A0A5N6RLY0	RNA helicase OS=Carpinus fangiana OX=176857 GN=FH972_017976 PE=3 SV=1	46.8	5.67	■	258	High	0	44.055	731	64	15	15	33	6.6303e+08
A0A660KTD8	Triosephosphate isomerase OS=Carpinus fangiana OX=176857 GN=FH972_011509 PE=3 SV=1	27.2	6.4	■	97	High	0	10.621	178	26	3	3	8	6.26143e+08
A0A5N6R1C4	Guanosine nucleotide diphosphate dissociation inhibitor OS=Carpinus fangiana OX=176857 GN=FH972_008537 PE=3 SV=1	49.7	6.1	■	151	High	0	34.411	322	33	6	1	14	6.00505e+08
A0A5N6RKH2	phosphoglycerate mutase (2,3-diphosphoglycerate-independent) OS=Carpinus fangiana OX=176857 GN=FH972_016986 PE=3 SV=1	61.3	5.87	■	264	High	0	27.467	342	43	7	7	11	5.74821e+08
A0A0F7CS07	Heat shock cognate 70 kDa-like protein (Fragment) OS=Betula luminifera OX=312789 GN=HSP70 PE=2 SV=1	74.4	5.57	■	51	High	0	48.479	699	47	13	9	24	476015396
A0A660KMR1	5-methyltetrahydropteroyltriglutamate--homocysteine S-methyltransferase OS=Carpinus fangiana OX=176857 GN=FH972_010242 PE=3 SV=1	120	8.79	■	25	High	0	43.018	636	56	10	4	10	455712140
A0A5N6RCC5	Aconitate hydratase OS=Carpinus fangiana OX=176857 GN=FH972_014401 PE=3 SV=1	108.1	7.96	■	342	High	0	23.32	382	28	8	8	7	424816912
A0A5N6RKC5	Succinate--CoA ligase [ADP-forming] subunit alpha, mitochondrial OS=Carpinus fangiana OX=176857 GN=FH972_017838 PE=3 SV=1	34.4	8.75	■	282	High	0	50.764	591	51	10	10	27	3.95579e+08
A0A5N6QWH1	Isocitrate dehydrogenase [NADP] OS=Carpinus fangiana OX=176857 GN=FH972_007760 PE=3 SV=1	46.1	7.21	■	290	High	0	29.191	357	31	6	2	14	3.2875e+08
A0A5N6L4A6	Histidine kinase/HSP90-like ATPase domain-containing protein OS=Carpinus fangiana OX=176857 GN=FH972_026429 PE=3 SV=1	79.9	5.06	■	173	High	0	39.155	702	42	12	11	15	3.06972e+08
Q8L5T1	Peptidyl-prolyl cis-trans isomerase OS=Betula pendula OX=3505 GN=ppiase (CyP) PE=2 SV=1	18.3	8.44	■	66	High	0	5.462	101	13	2	2	20	2.93668e+08
A0A2S1GUX6	Glyceraldehyde-3-phosphate dehydrogenase (Fragment) OS=Betula ermanii OX=216992 GN=G3PDH PE=3 SV=1	4.9	8.68	■	192	High	0	7.816	148	14	2	1	45	240696000
A0A660KRZ8	Alpha-1,4 glucan phosphorylase OS=Carpinus fangiana OX=176857 GN=FH972_011637 PE=3 SV=1	93.2	6.74	■	132	High	0	16.178	242	22	4	4	5	2.35185e+08
A0A4D6Q358	Actin OS=Betula platyphylla OX=78630 PE=2 SV=1	41.7	5.49	■	291	High	0	34.336	555	27	9	5	30	2.29467e+08
A0A5N6L3Z5	Multifunctional fusion protein OS=Carpinus fangiana OX=176857 GN=FH972_026437 PE=3 SV=1	81	6.99	■	276	High	0.006	1.501	49	3	1	1	1	191755363
A0A5N6RRQ1	4-alpha-glucanotransferase OS=Carpinus fangiana OX=176857 GN=FH972_019951 PE=3 SV=1	112.2	6.32	■	76	High	0.006	1.604	40	1	1	1	1	191164992
A0A5N6R0S1	Carbohydrate kinase PfkB domain-containing protein OS=Carpinus fangiana OX=176857 GN=FH972_008028 PE=3 SV=1	35.2	5.71	■	367	High	0	4.204	121	11	2	1	5	180053904
A0A5N6QN25	Cytochrome c domain-containing protein OS=Carpinus fangiana OX=176857 GN=FH972_004465 PE=3 SV=1	12.3	9.44	■	28	High	0	19.573	213	18	4	4	38	176287316
A0A660KS60	Nucleoside diphosphate kinase OS=Carpinus fangiana OX=176857 GN=FH972_011058 PE=3 SV=1	16.5	6.79	■	227	High	0	12.729	99	7	1	1	10	144056952
A0A5N6QFB8	fructokinase OS=Carpinus fangiana OX=176857 GN=FH972_001817 PE=3 SV=1	34.3	5.43	■	73	High	0	1.969	59	10	1	1	3	138902624
A0A023PRP7	Calmodulin (Fragment) OS=Betula platyphylla OX=78630 PE=2 SV=1	16.9	4.27	■	20	High	0	23.975	361	19	6	1	46	137157367
Q9FSY7	Endoplasmic reticulum chaperone BiP OS=Corylus avellana OX=13451 PE=1 SV=1	73.5	5.08	■	166	High	0	22.899	448	28	7	3	12	1.28311e+08
A0A5N6R2R2	Pyruvate dehydrogenase E1 component subunit beta OS=Carpinus fangiana OX=176857 GN=FH972_009416 PE=4 SV=1	35.9	5.16	■	161	High	0	5.299	66	4	2	2	6	1.23001e+08
A0A5N6QJM0	Malic enzyme OS=Carpinus fangiana OX=176857 GN=FH972_003190 PE=3 SV=1	61.3	7.85	■	336	High	0	9.09	166	14	3	3	6	115287918
A0A5N6RH98	Fructose-bisphosphate aldolase OS=Carpinus fangiana OX=176857 GN=FH972_015820 PE=3 SV=1	32.8	9.25	■	63	High	0	7.405	118	7	4	4	11	1.12842e+08
A0A660KP05	Citrate synthase OS=Carpinus fangiana OX=176857 GN=FH972_010689 PE=3 SV=1	50.7	7.33	■	216	High	0	3.524	68	10	2	2	4	1.05838e+08
A0A5N6RQ89	UDP-arabinopyranose mutase OS=Carpinus fangiana OX=176857 GN=FH972_018771 PE=3 SV=1	41.9	6.54	■	350	High	0	22.896	350	24	7	1	19	1.0152e+08
A0A5N6QBF3	Homeobox domain-containing protein OS=Carpinus fangiana OX=176857 GN=FH972_000549 PE=3 SV=1	62.7	7.34	■	224	High	0	16.262	358	17	7	1	13	1.00399e+08
A0A2U8U287	Translationally-controlled tumor protein OS=Betula pendula OX=3505 PE=2 SV=1	18.9	4.73	■	303	High	0	5.81	124	9	3	3	11	98045674
A0A0F7G6N6	Malate dehydrogenase OS=Betula luminifera OX=312789 GN=MDH PE=2 SV=1	35.6	6.77	■	266	High	0	17.774	244	10	3	2	10	96053356
A0A5N6REX3	Adenosylhomocysteinase OS=Carpinus fangiana OX=176857 GN=FH972_014963 PE=3 SV=1	53.2	6.42	■	226	High	0	12.896	240	15	4	4	8	9.23137e+07
A0A5N6L698	ATP citrate synthase OS=Carpinus fangiana OX=176857 GN=FH972_027133 PE=3 SV=1	46.6	5.57	■	107	High	0	3.852	57	2	2	2	5	9.18238e+07
A0A5N6QHU8	Phospholipase D OS=Carpinus fangiana OX=176857 GN=FH972_003384 PE=3 SV=1	92.5	7.11	■	2	High	0	6.958	93	11	2	1	2	8.85317e+07
A0A5N6RQY2	ATP synthase subunit beta OS=Carpinus fangiana OX=176857 GN=FH972_019703 PE=3 SV=1	59.2	6.57	■	49	High	0	43.042	655	22	9	9	22	8.5949e+07
A0A5N6RU21	PPM-type phosphatase domain-containing protein OS=Carpinus fangiana OX=176857 GN=FH972_020565 PE=4 SV=1	31.3	6.76	■	168	High	0	3.147	71	6	1	1	4	81996864
A0A5N6QJ32	inositol-3-phosphate synthase OS=Carpinus fangiana OX=176857 GN=FH972_002695 PE=3 SV=1	56.1	5.64	■	356	High	0	23.237	409	18	8	8	14	7.55025e+07
A0A5N6QCY1	Obg-like ATPase 1 OS=Carpinus fangiana OX=176857 GN=FH972_000812 PE=3 SV=1	44.5	6.7	■	194	High	0	11.187	177	14	3	3	8	7.13509e+07
A0A7D7PBB9	RAB18 OS=Betula platyphylla OX=78630 PE=2 SV=1	23.3	6.67	■	36	High	0	8.922	163	8	3	2	15	63633866
A0A5N6R5M4	Aspartate aminotransferase OS=Carpinus fangiana OX=176857 GN=FH972_013093 PE=3 SV=1	50.7	8.76	■	213	High	0	9.767	219	7	5	4	9	62993541
A0A5N6QAV8	Peroxidase OS=Carpinus fangiana OX=176857 GN=FH972_001155 PE=3 SV=1	37.8	7.06	■	345	High	0	1.87	37	2	1	1	3	62112600
A0A5N6RLD2	Glucose-6-phosphate isomerase OS=Carpinus fangiana OX=176857 GN=FH972_018145 PE=3 SV=1	63.3	6.77	■	127	High	0	6.024	102	8	2	2	4	61736542
A0A5N6RLQ9	Enoyl reductase (ER) domain-containing protein OS=Carpinus fangiana OX=176857 GN=FH972_018368 PE=3 SV=1	39.6	6.52	■	254	High	0	6.178	109	9	3	1	8	58822008
A0A5N6QM07	UBC core domain-containing protein OS=Carpinus fangiana OX=176857 GN=FH972_003837 PE=3 SV=1	16.5	7.88	■	101	High	0	3.406	45	2	1	1	7	58325488
A0A5N6QQK8	Vacuolar proton pump subunit B OS=Carpinus fangiana OX=176857 GN=FH972_005283 PE=3 SV=1	113.7	5.47	■	125	High	0	33.043	499	18	8	8	9	5.59474e+07
A0A5N6RFE7	Dihydrolipoyl dehydrogenase OS=Carpinus fangiana OX=176857 GN=FH972_015697 PE=3 SV=1	54	7.59	■	372	High	0	13.096	245	10	3	3	8	5.42379e+07
A0A5N6QZ40	Water stress and hypersensitive response domain-containing protein OS=Carpinus fangiana OX=176857 GN=FH972_008531 PE=3 SV=1	39.1	4.92	■	160	High	0	3.666	80	4	1	1	3	49280052
A0A5N6QEP7	glutathione dehydrogenase (ascorbate) OS=Carpinus fangiana OX=176857 GN=FH972_001543 PE=3 SV=1	23.6	6.54	■	286	High	0.007	1.387	47	4	1	1	4	47800384
A0A5N6RMG2	Leucine-rich repeat-containing N-terminal plant-type domain-containing protein OS=Carpinus fangiana OX=176857 GN=FH972_018485 PE=4 SV=1	82.9	8.16	■	228	High	0.01	1.279	22	1	1	1	1	47078852
A0A4D6C821	Beta-galactosidase OS=Betula platyphylla OX=78630 PE=2 SV=1	92	6.9	■	82	High	0	3.463	63	3	1	1	1	44486424
A0A5N6QJP8	Lactoylglutathione lyase OS=Carpinus fangiana OX=176857 GN=FH972_003218 PE=3 SV=1	82.3	8.37	■	183	High	0	16.366	240	14	5	3	8	4.32976e+07
A0A660KSX7	Elongation factor 1-alpha OS=Carpinus fangiana OX=176857 GN=FH972_011359 PE=3 SV=1	49.3	9.01	■	207	High	0	13.155	272	14	6	6	13	4.21629e+07
A0A5N6QJ03	Annexin OS=Carpinus fangiana OX=176857 GN=FH972_002668 PE=3 SV=1	36	6.81	■	317	High	0.01	1.356	57	4	1	1	3	41894468
A0A5N6QNP2	Ras-related protein Rab7 OS=Carpinus fangiana OX=176857 GN=FH972_005012 PE=3 SV=1	23.1	5.19	■	314	High	0	10.642	206	7	4	4	20	41874708
A0A5N6RAJ5	Dienelactone hydrolase domain-containing protein OS=Carpinus fangiana OX=176857 GN=FH972_014357 PE=4 SV=1	29.9	7.18	■	284	High	0.007	1.391	45	1	1	1	3	41560924
A0A5N6Q7X4	Pyrophosphate--fructose 6-phosphate 1-phosphotransferase subunit beta OS=Carpinus fangiana OX=176857 GN=PFP-BETA PE=3 SV=1	56.3	6.71	■	185	High	0	11.987	204	8	4	2	9	4.08939e+07
A0A5N6QE15	V-type proton ATPase catalytic subunit A OS=Carpinus fangiana OX=176857 GN=FH972_002154 PE=3 SV=1	68.6	5.44	■	148	High	0	25.269	449	12	6	6	13	4.06504e+07
A0A660KV88	Peptidase M24 domain-containing protein OS=Carpinus fangiana OX=176857 GN=FH972_011724 PE=3 SV=1	37	6.73	■	163	High	0	5.32	75	7	2	2	6	38026087
A0A5N6RM14	NADP-dependent oxidoreductase domain-containing protein OS=Carpinus fangiana OX=176857 GN=FH972_017326 PE=4 SV=1	41.6	7.78	■	55	High	0	4.503	82	6	2	2	5	3.78344e+07
A0A5B9G0F7	Protein phosphatase methylesterase 1 OS=Betula platyphylla OX=78630 PE=2 SV=1	37.9	6.54	■	362	High	0	5.525	96	4	3	3	8	36650419
A0A5N6R331	spermidine synthase OS=Carpinus fangiana OX=176857 GN=FH972_009106 PE=3 SV=1	37.3	4.91	■	364	High	0	4.111	104	6	2	2	6	36231600
A0A660KUG0	Serine/threonine-protein phosphatase OS=Carpinus fangiana OX=176857 GN=FH972_010181 PE=3 SV=1	121.3	6.38	■	201	High	0	34.612	458	17	9	9	11	3.50307e+07
A0A5N6QK43	Polyadenylate-binding protein OS=Carpinus fangiana OX=176857 GN=FH972_004043 PE=3 SV=1	70.9	6.62	■	359	High	0	3.328	85	5	2	2	3	33809548
A0A5N6R138	ADP-ribosylation factor OS=Carpinus fangiana OX=176857 GN=FH972_009166 PE=3 SV=1	13.9	9.64	■	134	High	0	7.792	162	8	2	2	20	32185904
A0A5N6RJ54	ADF-H domain-containing protein OS=Carpinus fangiana OX=176857 GN=FH972_017423 PE=3 SV=1	23.7	8.68	■	241	High	0.01	1.315	43	24	1	1	3	3.07334e+07
A0A5N6R461	Pyruvate dehydrogenase E1 component subunit alpha OS=Carpinus fangiana OX=176857 GN=FH972_009085 PE=4 SV=1	43.7	7.94	■	353	High	0	7.855	178	6	3	3	7	2.91047e+07
A0A0F7G6F1	UBQ10 (Fragment) OS=Betula luminifera OX=312789 GN=UBQ10 PE=2 SV=1	37.9	6.98	■	69	High	0	5.557	108	7	3	3	32	2.73365e+07
A0A5N6RHV6	Probable 6-phosphogluconolactonase OS=Carpinus fangiana OX=176857 GN=FH972_016185 PE=3 SV=1	29.8	8.92	■	12	High	0	2.025	59	2	1	1	3	26351610
A0A5N6RJX4	thioredoxin-dependent peroxiredoxin OS=Carpinus fangiana OX=176857 GN=FH972_016671 PE=3 SV=1	43.4	7.87	■	238	High	0	17.358	180	8	3	3	13	2.62335e+07
A0A5N6QK01	Histone-binding protein RBBP4 N-terminal domain-containing protein OS=Carpinus fangiana OX=176857 GN=FH972_003080 PE=3 SV=1	54.8	6.62	■	80	High	0	15.951	149	5	3	3	10	25552800
A0A5N6RW55	Calponin-homology (CH) domain-containing protein OS=Carpinus fangiana OX=176857 GN=FH972_020259 PE=4 SV=1	76.8	5.69	■	250	High	0	6.724	98	6	2	1	3	25364140
A0A5N6QFC4	Peptidase M1 leukotriene A4 hydrolase/aminopeptidase C-terminal domain-containing protein OS=Carpinus fangiana OX=176857 GN=FH972_001575 PE=3 SV=1	69.2	5.36	■	251	High	0	8.743	123	6	3	3	4	24795930
A0A5N6RJ63	inorganic diphosphatase OS=Carpinus fangiana OX=176857 GN=FH972_017433 PE=3 SV=1	34	6.71	■	299	High	0	13.902	197	7	4	4	15	24353831
A0A660KU75	NAD-dependent epimerase/dehydratase domain-containing protein OS=Carpinus fangiana OX=176857 GN=FH972_010102 PE=3 SV=1	43.3	5.88	■	316	High	0	8.885	185	7	4	4	10	2.40827e+07
A0A5N6RLX4	alcohol dehydrogenase OS=Carpinus fangiana OX=176857 GN=FH972_018370 PE=3 SV=1	40	6.61	■	235	High	0	4.979	102	8	3	1	8	2.3156e+07
A0A660KZH3	superoxide dismutase OS=Carpinus fangiana OX=176857 GN=FH972_011821 PE=3 SV=1	35.2	8.62	■	331	High	0	9.323	164	4	2	2	5	23077180
A0A5N6RRW0	Clp R domain-containing protein OS=Carpinus fangiana OX=176857 GN=FH972_018719 PE=3 SV=1	102.9	6.46	■	248	High	0	5.252	112	4	2	2	2	22569673
A0A5N6QQF5	phosphoribosylformylglycinamidine cyclo-ligase OS=Carpinus fangiana OX=176857 GN=FH972_005833 PE=3 SV=1	43.2	6.25	■	259	High	0	5.993	95	4	3	3	8	2.15002e+07
A0A5N6RGA2	monodehydroascorbate reductase (NADH) OS=Carpinus fangiana OX=176857 GN=FH972_016569 PE=3 SV=1	47.2	7.34	■	225	High	0	8.545	111	8	4	4	9	2.09481e+07
A0A5N6RGR3	AB hydrolase-1 domain-containing protein OS=Carpinus fangiana OX=176857 GN=FH972_016634 PE=3 SV=1	56.3	9.29	■	71	High	0.006	1.647	19	4	1	1	1	20925188
A0A5N6RRW4	NAD(P)-binding domain-containing protein OS=Carpinus fangiana OX=176857 GN=FH972_019522 PE=4 SV=1	93.2	7.06	■	199	High	0	7.984	152	6	3	3	4	2.06897e+07
A0A5N6QRQ6	W2 domain-containing protein OS=Carpinus fangiana OX=176857 GN=FH972_006257 PE=3 SV=1	122.2	6.65	■	214	High	0	3.242	90	2	1	1	1	20234236
A0A5N6R903	Pyrophosphate--fructose 6-phosphate 1-phosphotransferase subunit alpha OS=Carpinus fangiana OX=176857 GN=PFP-ALPHA PE=3 SV=1	67.6	7.23	■	196	High	0.006	1.618	30	2	1	1	1	19551882
A0A5N6RBJ6	Beta-amylase OS=Carpinus fangiana OX=176857 GN=FH972_014834 PE=3 SV=1	63.8	6.32	■	7	High	0	9.515	98	6	2	2	7	19370122
A0A5N6RKK2	Glycosyl hydrolase family 13 catalytic domain-containing protein OS=Carpinus fangiana OX=176857 GN=FH972_017894 PE=3 SV=1	189.1	5.62	■	253	High	0	2.378	65	4	1	1	1	18954582
A0A5N6QU56	4-hydroxy-4-methyl-2-oxoglutarate aldolase OS=Carpinus fangiana OX=176857 GN=FH972_006259 PE=3 SV=1	17.7	5.54	■	56	High	0	5.494	116	3	2	2	12	18811747
A0A5N6R7C5	START domain-containing protein OS=Carpinus fangiana OX=176857 GN=FH972_012576 PE=4 SV=1	82.6	6.77	■	204	High	0	4.655	79	2	1	1	2	18217888
A0A5N6RKU8	ERAP1-like C-terminal domain-containing protein OS=Carpinus fangiana OX=176857 GN=FH972_017993 PE=3 SV=1	54.4	5.83	■	153	High	0	2.885	65	2	1	1	2	18081144
A0A5N6RHM3	AAA+ ATPase domain-containing protein OS=Carpinus fangiana OX=176857 GN=FH972_016325 PE=4 SV=1	92.9	5.91	■	112	High	0	4.639	107	5	3	3	3	1.79404e+07
A0A5N6R7N4	glucose-6-phosphate 1-epimerase OS=Carpinus fangiana OX=176857 GN=FH972_013409 PE=3 SV=1	30.8	6.79	■	177	High	0	4.379	72	6	2	2	8	17927517
A0A5N6QCX6	Ferredoxin--NADP reductase, chloroplastic OS=Carpinus fangiana OX=176857 GN=FH972_000819 PE=3 SV=1	42.2	8.48	■	349	High	0	2.779	62	4	2	2	4	17922946
Q9M3U0	L-ascorbate peroxidase (Fragment) OS=Betula pendula OX=3505 GN=apx PE=2 SV=1	10.5	4.96	■	94	High	0	3.2	40	1	1	1	10	17541262
A0A5N6R2W2	UDP-glucose 4-epimerase OS=Carpinus fangiana OX=176857 GN=FH972_012123 PE=3 SV=1	38.8	6.73	■	140	High	0.006	1.538	4	2	1	1	2	16317723
A0A3G2WHZ2	S-(hydroxymethyl)glutathione dehydrogenase OS=Betula platyphylla OX=78630 GN=GSNOR PE=2 SV=1	40.5	6.95	■	133	High	0	4.75	89	4	2	2	5	1.54946e+07
A0A5N6R0R4	BHLH domain-containing protein OS=Carpinus fangiana OX=176857 GN=FH972_008561 PE=3 SV=1	66.4	8.05	■	287	High	0	6.685	139	4	2	1	4	15198592
A0A5N6QMI2	LIM zinc-binding domain-containing protein OS=Carpinus fangiana OX=176857 GN=FH972_004666 PE=4 SV=1	22.1	8.59	■	103	High	0.009	1.369	23	2	1	1	4	14971473
A0A5N6L019	phosphoenolpyruvate carboxylase OS=Carpinus fangiana OX=176857 GN=FH972_024990 PE=3 SV=1	110	6.4	■	88	High	0	8.824	89	5	3	1	3	14605968
A0A5N6QEL5	2-oxoglutarate dehydrogenase, mitochondrial OS=Carpinus fangiana OX=176857 GN=FH972_001513 PE=3 SV=1	115.8	6.84	■	150	High	0	12.881	276	10	6	6	6	1.45808e+07
A0A5N6RB32	Glutathione reductase OS=Carpinus fangiana OX=176857 GN=FH972_014928 PE=3 SV=1	53.2	6.47	■	74	High	0	1.965	53	2	1	1	2	14239406
A0A5N6QNH3	Cysteine proteinase OS=Carpinus fangiana OX=176857 GN=FH972_004050 PE=3 SV=1	41.5	5.5	■	218	High	0	2.788	15	2	1	1	4	14135676
A0A660KU15	E1 ubiquitin-activating enzyme OS=Carpinus fangiana OX=176857 GN=FH972_011745 PE=3 SV=1	123.2	5.36	■	229	High	0	7.106	109	6	3	3	3	13963942
A0A660KLR4	Tubulin beta chain OS=Carpinus fangiana OX=176857 GN=FH972_009927 PE=3 SV=1	50.3	4.86	■	346	High	0	10.339	156	7	4	4	11	1.3469e+07
Q9M3T2	Tubulin alpha chain OS=Betula pendula OX=3505 GN=atub PE=2 SV=1	49.5	5.06	■	310	High	0	8.624	164	8	4	4	9	13314003
A0A5N6RMR4	Isopropylmalate dehydrogenase-like domain-containing protein OS=Carpinus fangiana OX=176857 GN=FH972_017575 PE=3 SV=1	40.8	7.71	■	39	High	0	10.867	105	6	3	3	9	1.31729e+07
A0A5N6R133	Pyruvate phosphate dikinase AMP/ATP-binding domain-containing protein OS=Carpinus fangiana OX=176857 GN=FH972_009191 PE=3 SV=1	165	7.46	■	174	High	0	3.737	72	5	2	2	1	1.31721e+07
A0A5N6RME5	UTP-monosaccharide-1-phosphate uridylyltransferase OS=Carpinus fangiana OX=176857 GN=FH972_018421 PE=3 SV=1	69.2	6.61	■	311	High	0	8.124	157	7	4	4	6	1.30151e+07
A0A5N6RAT5	Glucose-1-phosphate adenylyltransferase OS=Carpinus fangiana OX=176857 GN=FH972_014191 PE=3 SV=1	57.1	8.41	■	326	High	0	10.548	207	7	4	4	8	1.28548e+07
A0A5N6RWK2	NAD(P)H dehydrogenase (quinone) OS=Carpinus fangiana OX=176857 GN=FH972_020476 PE=3 SV=1	21.7	6.38	■	175	High	0	2.964	57	1	1	1	5	12740370
B0FA03	ATP synthase subunit alpha (Fragment) OS=Betula nigra OX=3508 GN=atp1 PE=3 SV=1	44.4	6.93	■	165	High	0	7.701	109	4	3	3	7	1.26882e+07
A0A5N6QWK3	6-phosphogluconate dehydrogenase, decarboxylating OS=Carpinus fangiana OX=176857 GN=FH972_007726 PE=3 SV=1	53.3	7.09	■	189	High	0	5.204	89	4	2	1	4	12480328
A0A5N6QJE2	3-hydroxyisobutyryl-CoA hydrolase OS=Carpinus fangiana OX=176857 GN=FH972_003289 PE=3 SV=1	46.8	7.27	■	62	High	0	7.454	123	6	2	2	5	1.24301e+07
A0A5N6RTV4	Ras-related protein RABA1f OS=Carpinus fangiana OX=176857 GN=FH972_020627 PE=3 SV=1	24.1	5.69	■	8	High	0	16.048	349	17	7	1	31	12386562
A0A023UFU7	Mitogen-activated protein kinase OS=Betula platyphylla OX=78630 PE=2 SV=1	45	6.09	■	210	High	0	7.82	87	6	3	2	9	1.23814e+07
A0A5N6QBH3	Eukaryotic translation initiation factor 3 subunit D OS=Carpinus fangiana OX=176857 GN=FH972_000484 PE=3 SV=1	64.7	5.39	■	219	High	0	3.495	70	4	2	2	4	1.2274e+07
A0A5N6R2W1	CBM20 domain-containing protein OS=Carpinus fangiana OX=176857 GN=FH972_008685 PE=3 SV=1	131.5	6.42	■	202	High	0.01	1.262	26	1	1	1	1	12218164
A0A5N6RJF9	Pyruvate kinase OS=Carpinus fangiana OX=176857 GN=FH972_016510 PE=3 SV=1	57.3	6.9	■	271	High	0	6.942	121	5	3	3	5	1.19385e+07
A0A5N6QX63	Phosphoserine aminotransferase OS=Carpinus fangiana OX=176857 GN=FH972_007065 PE=3 SV=1	46.9	8.07	■	136	High	0	2.55	64	2	1	1	2	11790055
A0A5N6RER9	Serine hydroxymethyltransferase OS=Carpinus fangiana OX=176857 GN=FH972_014962 PE=3 SV=1	51.7	7.27	■	84	High	0	11.649	234	6	3	3	9	1.17318e+07
A0A5N6RR30	Prolyl endopeptidase OS=Carpinus fangiana OX=176857 GN=FH972_018671 PE=3 SV=1	85.9	5.8	■	100	High	0	5.405	160	6	3	3	3	11517783
A0A5N6REA5	Aminotransferase class I/classII domain-containing protein OS=Carpinus fangiana OX=176857 GN=FH972_015936 PE=4 SV=1	49.4	7.18	■	139	High	0.006	1.528	33	2	1	1	2	11289754
A0A5N6RU18	dihydropyrimidine dehydrogenase (NADP(+)) OS=Carpinus fangiana OX=176857 GN=FH972_020634 PE=3 SV=1	46.3	6.57	■	3	High	0	4.692	72	2	2	2	7	1.11442e+07
A0A5N6QXG8	eRF1 domain-containing protein OS=Carpinus fangiana OX=176857 GN=FH972_008020 PE=3 SV=1	49.2	5.72	■	257	High	0	3.053	40	1	1	1	3	10977567
V5K8R2	S-adenosylmethionine synthase OS=Betula luminifera OX=312789 GN=SAMS2 PE=2 SV=1	43.1	5.88	■	365	High	0	9.518	89	5	3	3	10	1.07412e+07
A0A5N6QQH1	IBB domain-containing protein OS=Carpinus fangiana OX=176857 GN=FH972_005848 PE=3 SV=1	75.3	7.78	■	205	High	0	12.939	138	6	3	2	7	1.05958e+07
A0A5N6R2Z5	Glutathione peroxidase OS=Carpinus fangiana OX=176857 GN=FH972_012167 PE=3 SV=1	22.1	8.69	■	186	High	0	3.622	68	2	1	1	6	10395380
A0A5N6QJL2	NADH-cytochrome b5 reductase OS=Carpinus fangiana OX=176857 GN=FH972_003348 PE=3 SV=1	36	8.76	■	236	High	0	2.892	63	2	1	1	3	10381257
A0A5N6REG3	Nudix hydrolase domain-containing protein OS=Carpinus fangiana OX=176857 GN=FH972_014854 PE=4 SV=1	20.1	4.89	■	272	High	0	2.421	42	2	1	1	5	10275547
A0A5N6QDI1	Ras-related protein Rab11C OS=Carpinus fangiana OX=176857 GN=FH972_001409 PE=3 SV=1	24.1	7.4	■	35	High	0	12.356	260	12	6	3	26	9.92707e+06
A0A5N6RQU8	Thioredoxin domain-containing protein OS=Carpinus fangiana OX=176857 GN=FH972_019632 PE=4 SV=1	42.6	5.71	■	328	High	0	3.377	32	2	1	1	4	9801982
A0A5N6R2V3	5'-deoxynucleotidase OS=Carpinus fangiana OX=176857 GN=FH972_008793 PE=3 SV=1	29.7	7.17	■	19	High	0	7.573	88	4	2	2	9	9.55132e+06
A0A9E9L6D6	Histone H2B OS=Betula platyphylla OX=78630 PE=2 SV=1	17.9	9.95	■	128	High	0	4.385	94	4	2	2	13	9489966
A0A5N6QFC5	Transketolase N-terminal domain-containing protein OS=Carpinus fangiana OX=176857 GN=FH972_001751 PE=4 SV=1	22	9.09	■	37	High	0	1.93	48	1	1	1	4	9467152
A0A5N6QP63	Damage-control phosphatase ARMT1-like metal-binding domain-containing protein OS=Carpinus fangiana OX=176857 GN=FH972_005391 PE=3 SV=1	79.7	7.88	■	109	High	0	2.755	65	6	2	2	2	9.31697e+06
A0A5N6Q826	Aminomethyltransferase OS=Carpinus fangiana OX=176857 GN=FH972_000202 PE=3 SV=1	44.4	8.82	■	122	High	0	2.756	59	2	2	2	4	9.1648e+06
A0A5N6R4D7	Glycoside hydrolase family 31 N-terminal domain-containing protein OS=Carpinus fangiana OX=176857 GN=FH972_012657 PE=3 SV=1	118.8	6.32	■	206	High	0	2.818	101	3	2	2	1	8.58888e+06
A0A5N6RHE9	S-formylglutathione hydrolase OS=Carpinus fangiana OX=176857 GN=FH972_016779 PE=3 SV=1	32.1	6.6	■	318	High	0.01	1.236	31	2	1	1	2	8540257
A0A5N6RBK8	Glutamate decarboxylase OS=Carpinus fangiana OX=176857 GN=FH972_015087 PE=3 SV=1	54.7	6.29	■	1	High	0.007	1.488	19	2	1	1	1	8481654
A0A5N6RWF6	Ig-like domain-containing protein OS=Carpinus fangiana OX=176857 GN=FH972_020352 PE=4 SV=1	85.9	5.68	■	87	High	0.002	1.672	31	2	1	1	1	8.33981e+06
A0A5N6QVT2	Proteasome subunit alpha type OS=Carpinus fangiana OX=176857 GN=FH972_006993 PE=3 SV=1	27.2	7.44	■	263	High	0	7.031	70	4	3	3	13	7.976e+06
A0A5N6QBG5	NSF attachment protein OS=Carpinus fangiana OX=176857 GN=FH972_001240 PE=3 SV=1	32.7	5.16	■	155	High	0	6.161	130	4	2	2	8	7.88211e+06
A0A5N6QYS9	non-specific serine/threonine protein kinase OS=Carpinus fangiana OX=176857 GN=FH972_007495 PE=3 SV=1	57.8	7.05	■	79	High	0	6.825	108	3	2	2	5	7.79287e+06
A0A5N6RAY3	Glycolipid transfer protein domain-containing protein OS=Carpinus fangiana OX=176857 GN=FH972_014725 PE=4 SV=1	22.4	6.68	■	330	High	0	3.737	90	4	2	2	8	7745335
A0A5N6QWU1	Scaffold protein Nfu/NifU N-terminal domain-containing protein OS=Carpinus fangiana OX=176857 GN=FH972_007809 PE=3 SV=1	29.9	4.87	■	249	High	0	5.887	127	4	2	2	10	7.72381e+06
A0A6B9FAK5	Cinnamoyl-CoA reductase OS=Betula alnoides OX=284673 PE=2 SV=1	35.6	7.39	■	59	High	0	2.021	43	2	1	1	3	7.70721e+06
A0A5N6R7H6	Glutamate dehydrogenase OS=Carpinus fangiana OX=176857 GN=FH972_013606 PE=3 SV=1	44.7	6.76	■	68	High	0	5.333	110	4	2	2	5	7524169
A0A5N6R2S0	RmlD-like substrate binding domain-containing protein OS=Carpinus fangiana OX=176857 GN=FH972_012087 PE=4 SV=1	33.7	7.33	■	33	High	0	7.079	162	4	2	2	8	7.49214e+06
A0A660KP83	ADP/ATP translocase OS=Carpinus fangiana OX=176857 GN=FH972_010758 PE=3 SV=1	42.6	9.79	■	102	High	0	5.165	90	3	2	2	5	7.47826e+06
A0A5N6QYX7	U-box domain-containing protein OS=Carpinus fangiana OX=176857 GN=FH972_007779 PE=4 SV=1	49.2	7.84	■	337	High	0.01	1.285	23	1	1	1	2	7413356
A0A5N6QFG5	Ras-related protein RABC2a-like OS=Carpinus fangiana OX=176857 GN=FH972_001782 PE=3 SV=1	23.6	8.59	■	129	High	0	6.835	129	8	2	1	11	7283760
A0A5N6QJ42	30S ribosomal protein S3, chloroplastic OS=Carpinus fangiana OX=176857 GN=FH972_003025 PE=3 SV=1	26.2	9.66	■	10	High	0	4.861	79	3	2	2	9	7.14225e+06
A0A5N6QL76	Tubulin-specific chaperone A OS=Carpinus fangiana OX=176857 GN=FH972_003694 PE=3 SV=1	12.8	5.01	■	265	High	0	3.026	91	2	1	1	9	7.1152e+06
A0A5N6RLG3	Cell division cycle protein 48 homolog OS=Carpinus fangiana OX=176857 GN=FH972_017590 PE=3 SV=1	89.5	5.29	■	156	High	0	4.001	87	4	2	2	2	7.10672e+06
A0A5N6QJA0	PRONE domain-containing protein OS=Carpinus fangiana OX=176857 GN=FH972_003240 PE=4 SV=1	61.8	7.64	■	262	High	0.006	1.597	33	2	1	1	2	6920249
A0A5N6R7T9	phosphoribosylaminoimidazolesuccinocarboxamide synthase OS=Carpinus fangiana OX=176857 GN=FH972_013712 PE=3 SV=1	44	6.93	■	329	High	0	3.369	61	2	1	1	3	6861085
A0A5N6RDP4	CMP/dCMP-type deaminase domain-containing protein OS=Carpinus fangiana OX=176857 GN=FH972_015745 PE=4 SV=1	19.5	5.6	■	198	High	0	6.049	124	3	1	1	9	6.61998e+06
A0A5N6RQH4	aminobutyraldehyde dehydrogenase OS=Carpinus fangiana OX=176857 GN=FH972_019065 PE=3 SV=1	54.7	5.71	■	105	High	0	5.174	82	4	2	2	4	6.4837e+06
A0A5N6QZM6	Nascent polypeptide-associated complex subunit beta OS=Carpinus fangiana OX=176857 GN=FH972_008006 PE=3 SV=1	17.5	7.5	■	339	High	0	5.794	90	2	1	1	12	6.2292e+06
A0A5N6RXL9	Cytosol aminopeptidase domain-containing protein OS=Carpinus fangiana OX=176857 GN=FH972_020826 PE=3 SV=1	91	6.89	■	244	High	0	7.514	123	4	2	2	3	6.17681e+06
A0A5N6QG92	Histone H2A/H2B/H3 domain-containing protein OS=Carpinus fangiana OX=176857 GN=FH972_002284 PE=3 SV=1	18.8	10.84	■	92	High	0	2.486	75	3	2	2	8	6.11852e+06
A0A5N6L470	Histone H3 OS=Carpinus fangiana OX=176857 GN=FH972_009713 PE=3 SV=1	15.3	11.3	■	92	High	0	2.486	75	3	2	2	10	6.11852e+06
A0A660KQ44	Sucrose-phosphatase OS=Carpinus fangiana OX=176857 GN=FH972_010465 PE=3 SV=1	48.4	6.47	■	13	High	0.01	1.254	41	2	1	1	2	6.07026e+06
A0A5N6R8X6	Formin-like protein OS=Carpinus fangiana OX=176857 GN=FH972_013063 PE=3 SV=1	142.9	8.53	■	245	High	0.006	1.613	13	2	1	1	1	6.04845e+06
A0A5N6Q9A9	Acetohydroxy-acid reductoisomerase OS=Carpinus fangiana OX=176857 GN=FH972_000602 PE=3 SV=1	56.2	6.27	■	285	High	0	9.896	108	4	2	2	6	5.91514e+06
A0A5N6QUJ8	Thioredoxin reductase OS=Carpinus fangiana OX=176857 GN=FH972_007113 PE=3 SV=1	35.8	6.55	■	54	High	0	5.419	70	2	1	1	5	5544941
A0A5N6RRK3	Cysteine synthase OS=Carpinus fangiana OX=176857 GN=FH972_019875 PE=3 SV=1	39.9	8.21	■	99	High	0	2.069	57	1	1	1	2	5.54156e+06
A0A660KSF0	assimilatory sulfite reductase (ferredoxin) OS=Carpinus fangiana OX=176857 GN=FH972_009782 PE=3 SV=1	77	9.13	■	321	High	0	3.235	73	4	2	2	3	5.36199e+06
A0A5N6QI11	NECAP PHear domain-containing protein OS=Carpinus fangiana OX=176857 GN=FH972_002444 PE=4 SV=1	31.5	6.74	■	354	High	0	4.565	66	2	1	1	4	5211199
A0A660KSA7	PdxS/SNZ N-terminal domain-containing protein OS=Carpinus fangiana OX=176857 GN=FH972_011700 PE=3 SV=1	33.3	5.95	■	278	High	0.002	1.741	57	2	1	1	3	5.17652e+06
A0A5N6R8T7	Tudor domain-containing protein OS=Carpinus fangiana OX=176857 GN=FH972_013070 PE=4 SV=1	100.7	7.88	■	96	High	0.01	1.301	10	2	1	1	1	5.1221e+06
A0A5N6RHF9	Enhancer of mRNA-decapping protein 4 WD40 repeat region domain-containing protein OS=Carpinus fangiana OX=176857 GN=FH972_016942 PE=3 SV=1	148	6.05	■	106	High	0	2.082	39	2	1	1	1	5.09129e+06
A0A5N6QYF9	Peptidase M20 dimerisation domain-containing protein OS=Carpinus fangiana OX=176857 GN=FH972_008373 PE=4 SV=1	87	8.51	■	209	High	0	9.219	129	2	2	2	3	5.035e+06
A0A5N6QLP6	Endoglucanase OS=Carpinus fangiana OX=176857 GN=FH972_004409 PE=3 SV=1	68.6	8.62	■	135	High	0.006	1.589	33	2	1	1	1	4837898
A0A5N6RT69	Ubiquitin thioesterase OTU OS=Carpinus fangiana OX=176857 GN=FH972_020345 PE=4 SV=1	23.5	5.45	■	347	High	0	2.284	54	2	1	1	5	4.78488e+06
A0A5N6QKJ6	Xaa-Pro aminopeptidase P OS=Carpinus fangiana OX=176857 GN=FH972_004276 PE=3 SV=1	78.5	5.78	■	17	High	0	2.347	30	2	1	1	1	4784590
A0A5N6QNC5	proline--tRNA ligase OS=Carpinus fangiana OX=176857 GN=FH972_004912 PE=3 SV=1	56.3	6.8	■	355	High	0	8.021	75	2	2	2	6	4.78021e+06
A0A5N6RHP5	DNA damage-inducible protein 1 OS=Carpinus fangiana OX=176857 GN=FH972_016939 PE=3 SV=1	44.6	5.07	■	268	High	0	4.313	51	2	1	1	3	4.50059e+06
A0A5N6QLC6	Succinate dehydrogenase [ubiquinone] flavoprotein subunit, mitochondrial OS=Carpinus fangiana OX=176857 GN=FH972_004301 PE=3 SV=1	120.4	6.79	■	147	High	0	11.812	111	3	2	2	4	4.47219e+06
A0A5N6QFE9	RRM domain-containing protein OS=Carpinus fangiana OX=176857 GN=FH972_002621 PE=4 SV=1	25.4	5.07	■	233	High	0	3.168	44	2	1	1	5	4.30361e+06
A0A660KU10	Proliferating cell nuclear antigen OS=Carpinus fangiana OX=176857 GN=FH972_011630 PE=3 SV=1	29.4	4.79	■	27	High	0.007	1.385	41	2	1	1	3	4.30172e+06
A0A5N6QUG8	quinol--cytochrome-c reductase OS=Carpinus fangiana OX=176857 GN=FH972_007141 PE=3 SV=1	30.8	8.18	■	126	High	0.006	1.637	54	2	1	1	4	4.23183e+06
A0A5N6R469	MINDY deubiquitinase domain-containing protein OS=Carpinus fangiana OX=176857 GN=FH972_012079 PE=4 SV=1	77.1	4.64	■	118	High	0	1.84	15	2	1	1	1	4222215
A0A5N6QIC7	2Fe-2S ferredoxin-type domain-containing protein OS=Carpinus fangiana OX=176857 GN=FH972_002946 PE=3 SV=1	21.6	5.82	■	319	High	0.01	1.343	46	2	1	1	4	4181548
A0A5N6QLD8	alanine transaminase OS=Carpinus fangiana OX=176857 GN=FH972_003462 PE=3 SV=1	57.6	6.48	■	340	High	0	3.585	54	3	1	1	2	4.15358e+06
A0A660KRN2	Calcium-dependent protein kinase OS=Carpinus fangiana OX=176857 GN=FH972_010495 PE=4 SV=1	63.6	5.58	■	143	High	0	5.739	115	2	1	1	3	4.12726e+06
A0A5N6QTQ8	Mevalonate kinase OS=Carpinus fangiana OX=176857 GN=FH972_006576 PE=3 SV=1	41	5.57	■	58	High	0	1.903	45	1	1	1	2	4.08897e+06
A0A5N6QX50	GHMP kinase C-terminal domain-containing protein OS=Carpinus fangiana OX=176857 GN=FH972_007056 PE=4 SV=1	14.9	7.87	■	58	High	0	1.903	45	1	1	1	6	4.08897e+06
A0A5N6QSG2	fumarate hydratase OS=Carpinus fangiana OX=176857 GN=FH972_005865 PE=3 SV=1	53.3	8.16	■	115	High	0	2.305	39	1	1	1	2	4.07294e+06
A0A5N6RMD5	Protein disulfide-isomerase OS=Carpinus fangiana OX=176857 GN=FH972_018579 PE=3 SV=1	55.5	4.93	■	130	High	0.01	1.227	23	3	1	1	2	4054108
A0A5N6RVD6	Ubiquitin carboxyl-terminal hydrolase OS=Carpinus fangiana OX=176857 GN=FH972_020102 PE=3 SV=1	95.3	5.83	■	50	High	0.007	1.485	24	1	1	1	1	4.03411e+06
A0A660KNH1	ubiquitinyl hydrolase 1 OS=Carpinus fangiana OX=176857 GN=FH972_010482 PE=3 SV=1	131.3	5.94	■	50	High	0.007	1.485	24	1	1	1	1	4.03411e+06
A0A5N6RSE2	Activator of Hsp90 ATPase AHSA1-like N-terminal domain-containing protein OS=Carpinus fangiana OX=176857 GN=FH972_020150 PE=3 SV=1	38.8	6.1	■	142	High	0	5.031	101	2	1	1	3	4.00829e+06
A0A5N6R2R4	D-aminoacyl-tRNA deacylase OS=Carpinus fangiana OX=176857 GN=FH972_008850 PE=4 SV=1	105.7	5.35	■	341	High	0	3.907	68	2	1	1	1	3.98957e+06
A0A5N6QHV5	Glycylpeptide N-tetradecanoyltransferase OS=Carpinus fangiana OX=176857 GN=FH972_002794 PE=3 SV=1	49.5	7.97	■	61	High	0	2.983	42	2	1	1	3	3.8327e+06
A0A660KPU5	Pentacotripeptide-repeat region of PRORP domain-containing protein OS=Carpinus fangiana OX=176857 GN=FH972_010953 PE=3 SV=1	68.8	7.34	■	203	High	0.007	1.463	29	2	1	1	1	3.75016e+06
A0A5N6QX84	Metalloenzyme domain-containing protein OS=Carpinus fangiana OX=176857 GN=FH972_007986 PE=3 SV=1	53	6.14	■	121	High	0	2.084	43	2	1	1	2	3.71542e+06
A0A5N6RHD7	VHS domain-containing protein OS=Carpinus fangiana OX=176857 GN=FH972_016038 PE=3 SV=1	43.6	4.83	■	306	High	0	4.627	91	4	2	2	5	3.6919e+06
Q7Y257	aminocyclopropanecarboxylate oxidase OS=Betula pendula OX=3505 PE=2 SV=1	35.6	5.59	■	26	High	0.007	1.454	30	2	1	1	3	3.54488e+06
A0A5N6QGJ4	CTLH domain-containing protein OS=Carpinus fangiana OX=176857 GN=FH972_001958 PE=4 SV=1	122.1	7.11	■	288	High	0	4.849	93	4	2	1	2	3.39136e+06
A0A5N6QU38	Histone H2A OS=Carpinus fangiana OX=176857 GN=FH972_006069 PE=3 SV=1	7.9	11.39	■	18	High	0	2.483	43	2	1	1	12	3.37955e+06
A0A5N6RGP3	Alpha-carbonic anhydrase domain-containing protein OS=Carpinus fangiana OX=176857 GN=FH972_016614 PE=3 SV=1	28.7	9.03	■	300	High	0.006	1.647	38	2	1	1	3	3373290
A0A660KP56	Non-haem dioxygenase N-terminal domain-containing protein OS=Carpinus fangiana OX=176857 GN=FH972_010729 PE=4 SV=1	44.5	7.01	■	332	High	0.007	1.483	34	1	1	1	2	3.3427e+06
A0A5N6R9K3	Tryptophan synthase OS=Carpinus fangiana OX=176857 GN=FH972_014418 PE=3 SV=1	50.6	7.34	■	368	High	0	2.204	48	2	1	1	2	3.33521e+06
A0A5N6QVE9	Formate dehydrogenase, mitochondrial OS=Carpinus fangiana OX=176857 GN=FH972_007429 PE=3 SV=1	41.3	7.2	■	6	High	0.006	1.561	30	2	1	1	2	3.2278e+06
A0A5N6R1A0	Proteasome subunit beta OS=Carpinus fangiana OX=176857 GN=FH972_009247 PE=3 SV=1	29.4	6.93	■	217	High	0.006	1.536	45	2	1	1	3	3.21099e+06
A0A5N6QFB2	CRAL-TRIO domain-containing protein OS=Carpinus fangiana OX=176857 GN=FH972_002576 PE=3 SV=1	63.6	8.84	■	44	High	0	2.495	37	2	1	1	2	3.20923e+06
A0A660KTE3	Oxysterol-binding protein OS=Carpinus fangiana OX=176857 GN=FH972_011518 PE=3 SV=1	52	6.24	■	184	High	0.006	1.527	21	2	1	1	2	3.20125e+06
A0A5N6QCS3	Adenosine kinase OS=Carpinus fangiana OX=176857 GN=FH972_001661 PE=3 SV=1	37.4	5.05	■	83	High	0	3.049	33	2	1	1	3	3094647
A0A5N6RCQ2	protein-synthesizing GTPase OS=Carpinus fangiana OX=176857 GN=FH972_015400 PE=4 SV=1	50.9	8.57	■	32	High	0	2.619	37	2	1	1	2	3052801
A0A5N6R8D3	Coatomer subunit alpha OS=Carpinus fangiana OX=176857 GN=FH972_013899 PE=4 SV=1	136.9	7.08	■	31	High	0	2.632	33	2	1	1	1	3.00636e+06
A0A660KRE0	ACT domain-containing protein ACR OS=Carpinus fangiana OX=176857 GN=FH972_010420 PE=4 SV=1	31.5	6.42	■	333	High	0.007	1.43	36	1	1	1	3	3.0059e+06
A0A5N6RH18	HP domain-containing protein OS=Carpinus fangiana OX=176857 GN=FH972_016811 PE=3 SV=1	105.9	5.87	■	308	High	0	5.598	149	2	2	2	3	2.95846e+06
A0A5N6R618	MEMO1 family protein OS=Carpinus fangiana OX=176857 GN=FH972_013117 PE=3 SV=1	32.7	6.58	■	171	High	0	3.04	60	2	1	1	4	2949760
A0A5N6QRD9	Adenylyl cyclase-associated protein OS=Carpinus fangiana OX=176857 GN=FH972_005008 PE=3 SV=1	59.2	7.11	■	237	High	0	1.992	47	1	1	1	1	2.90536e+06
A0A5N6RY10	adenylate kinase OS=Carpinus fangiana OX=176857 GN=FH972_020877 PE=3 SV=1	64.4	8.6	■	181	High	0.007	1.444	30	2	1	1	2	2.7506e+06
A0A5N6QA29	Metallo-beta-lactamase domain-containing protein OS=Carpinus fangiana OX=176857 GN=FH972_000899 PE=4 SV=1	35.5	6.52	■	240	High	0	2.032	48	2	1	1	3	2.73465e+06
A0AA50H667	Acetyltransferase component of pyruvate dehydrogenase complex OS=Betula platyphylla OX=78630 GN=PDCE23 PE=2 SV=1	59.9	8.12	■	179	High	0	4.17	67	2	1	1	2	2.71202e+06
A0A5N6RWW5	Arf-GAP domain-containing protein OS=Carpinus fangiana OX=176857 GN=FH972_020507 PE=4 SV=1	51.6	7.87	■	193	High	0.006	1.65	54	1	1	1	2	2669198
A0A5N6R0G8	Hydroxymethylglutaryl-CoA synthase OS=Carpinus fangiana OX=176857 GN=FH972_008260 PE=3 SV=1	52.5	6.47	■	47	High	0	2.922	71	1	1	1	2	2.62691e+06
A0A5N6RN38	mRNA cap-binding protein OS=Carpinus fangiana OX=176857 GN=FH972_017656 PE=3 SV=1	27.6	6.79	■	152	High	0	4.098	69	2	1	1	5	2.60432e+06
A0A5N6R2D7	Importin N-terminal domain-containing protein OS=Carpinus fangiana OX=176857 GN=FH972_011963 PE=4 SV=1	96.3	4.72	■	11	High	0.006	1.59	35	1	1	1	1	2.53664e+06
A0A5N6L575	Ribosomal protein L11 C-terminal domain-containing protein OS=Carpinus fangiana OX=176857 GN=FH972_026825 PE=3 SV=1	17.7	8.69	■	157	High	0	4.543	64	2	1	1	8	2.48482e+06
A0A5N6RP86	Cytochrome c oxidase subunit OS=Carpinus fangiana OX=176857 GN=FH972_018026 PE=4 SV=1	21.2	4.32	■	90	High	0	2.362	51	1	1	1	5	2.42721e+06
A0A5N6QM97	Protein ROOT HAIR DEFECTIVE 3 homolog OS=Carpinus fangiana OX=176857 GN=FH972_004796 PE=3 SV=1	93.2	7.25	■	232	High	0	2.946	39	3	2	2	1	2.40719e+06
A0A5N6QVI3	Lon protease homolog, mitochondrial OS=Carpinus fangiana OX=176857 GN=FH972_006700 PE=3 SV=1	107.9	5.81	■	145	High	0	4.961	73	1	1	1	1	2.39286e+06
A0A5N6RS56	glutamate synthase (ferredoxin) OS=Carpinus fangiana OX=176857 GN=FH972_020008 PE=3 SV=1	177.6	7.14	■	246	High	0	3.696	48	2	1	1	1	2.32344e+06
A0A5N6RQX0	Calnexin OS=Carpinus fangiana OX=176857 GN=FH972_018693 PE=3 SV=1	61.9	4.78	■	289	High	0	2.981	62	2	1	1	3	2.2421e+06
A0A5N6RMN8	40S ribosomal protein S12 OS=Carpinus fangiana OX=176857 GN=FH972_017978 PE=3 SV=1	13.9	6.37	■	114	High	0	2.83	20	1	1	1	8	2.19727e+06
A0A5N6R6X0	Plasma membrane ATPase OS=Carpinus fangiana OX=176857 GN=FH972_013404 PE=3 SV=1	104.7	6.95	■	24	High	0	2.182	27	1	1	1	1	2192110
A0A5N6RM52	Eukaryotic translation initiation factor 3 subunit B OS=Carpinus fangiana OX=176857 GN=FH972_017363 PE=3 SV=1	82.5	5.17	■	344	High	0	2.252	36	2	1	1	1	2.17959e+06
A0A5N6QGW3	Tyrosine decarboxylase OS=Carpinus fangiana OX=176857 GN=FH972_002492 PE=3 SV=1	52.3	6.7	■	294	High	0	2.549	12	1	1	1	3	2.08936e+06
A0A5N6RSA5	Small ribosomal subunit protein uS7 domain-containing protein OS=Carpinus fangiana OX=176857 GN=FH972_020107 PE=3 SV=1	22.7	9.7	■	297	High	0	2.988	40	1	1	1	6	2.05053e+06
A0A5N6QPD7	Peptidase M16C associated domain-containing protein OS=Carpinus fangiana OX=176857 GN=FH972_005469 PE=4 SV=1	120.8	5.78	■	29	High	0	7.318	113	2	1	1	2	2.03185e+06
A0A5N6QZ95	UDP-glucose 6-dehydrogenase OS=Carpinus fangiana OX=176857 GN=FH972_007643 PE=3 SV=1	53	6.24	■	120	High	0	3.129	67	1	1	1	3	1.89919e+06
A0A5N6RKA7	Mitochondrial import inner membrane translocase subunit Tim21 OS=Carpinus fangiana OX=176857 GN=FH972_016649 PE=3 SV=1	67.5	8.54	■	280	High	0.002	1.707	46	2	1	1	1	1.79459e+06
A0A660KNV3	WH1 domain-containing protein OS=Carpinus fangiana OX=176857 GN=FH972_009989 PE=3 SV=1	40.4	5.12	■	280	High	0.002	1.707	46	2	1	1	2	1.79459e+06
A0A5N6R926	ornithine carbamoyltransferase OS=Carpinus fangiana OX=176857 GN=FH972_013854 PE=3 SV=1	42	8.72	■	243	High	0	2.893	34	1	1	1	3	1.77122e+06
A0A5N6R1D4	Pre-mRNA cleavage factor Im 25 kDa subunit OS=Carpinus fangiana OX=176857 GN=FH972_008313 PE=3 SV=1	22.9	9.22	■	104	High	0	5.082	36	2	1	1	7	1.7468e+06
A0A5N6QGZ0	Glutaredoxin domain-containing protein OS=Carpinus fangiana OX=176857 GN=FH972_002508 PE=3 SV=1	23.6	9.77	■	358	High	0.01	1.276	50	2	1	1	5	1.70887e+06
A0A5N6QX36	T-complex protein 1 subunit zeta OS=Carpinus fangiana OX=176857 GN=FH972_007938 PE=3 SV=1	59.1	6.55	■	81	High	0	3.281	44	2	1	1	2	1.67059e+06
A0A5N6RJA5	Adenylyl-sulfate kinase OS=Carpinus fangiana OX=176857 GN=FH972_016445 PE=3 SV=1	33	6.96	■	269	High	0	5.473	72	1	1	1	5	1.54883e+06
A0A5N6QEA5	Histone H4 OS=Carpinus fangiana OX=176857 GN=FH972_001501 PE=3 SV=1	11.4	11.47	■	95	High	0	2.441	24	2	1	1	10	1.41165e+06
A0A096XCA4	Glutathione S-transferase OS=Betula pendula OX=3505 PE=2 SV=1	27	6.93	■	360	High	0.006	1.648	15	1	1	1	9	1.36317e+06
A0A5N6QKU2	GRAM domain-containing protein OS=Carpinus fangiana OX=176857 GN=FH972_004360 PE=3 SV=1	33.1	5.71	■	252	High	0	2.043	20	2	1	1	3	1.26471e+06
A0A5N6RUS2	V-SNARE coiled-coil homology domain-containing protein OS=Carpinus fangiana OX=176857 GN=FH972_020851 PE=3 SV=1	22.6	7.83	■	305	High	0	3.632	47	4	2	2	9	1.05592e+06
A0A5N6QIA4	threonine synthase OS=Carpinus fangiana OX=176857 GN=FH972_003550 PE=3 SV=1	57.7	8.05	■	247	High	0	2.183	25	1	1	1	2	1.03241e+06
A0A5N6R271	Protein transport protein SEC23 OS=Carpinus fangiana OX=176857 GN=FH972_008666 PE=3 SV=1	85	5.94	■	162	High	0	2.024	35	2	1	1	2	830895
C0L8B0	Protein phosphatase 2A regulatory subunit A (Fragment) OS=Betula pendula OX=3505 GN=PP2A PE=2 SV=2	57.1	5.41	■	178	High	0	2.914	55	2	1	1	2	723958
A0A5N6R885	peptide-methionine (S)-S-oxide reductase OS=Carpinus fangiana OX=176857 GN=FH972_013597 PE=3 SV=1	29.5	8.59	■	176	High	0	2.503	65	2	1	1	4	666861
A0A660KSD7	pyruvate decarboxylase OS=Carpinus fangiana OX=176857 GN=FH972_011728 PE=3 SV=1	42.5	5.4	■	15	High	0	2.22	76	1	1	1	3	394242

## Sheet: Fully identified proteins
Accession	Description	MW [kDa]	pI	Master	Protein Group ID	Confidence	Exp. q-value	Sum PEP Score	Mascot Protein Score	# Global PSMs	# Global Pepts	# Global Uniq. Pepts	Coverage [%]	Abundances (Normalized)
A0A5N6QHN0	Profilin OS=Carpinus fangiana OX=176857 GN=FH972_003161 PE=3 SV=1	14.1	4.84	■	34	High	0	10.237	79	94	1	1	10	2.92905e+09
A0A5N6R0T6	phosphopyruvate hydratase OS=Carpinus fangiana OX=176857 GN=FH972_008227 PE=3 SV=1	48.2	5.99	■	113	High	0	79.071	903	107	12	4	32	2.19188e+09
A0A5N6QY73	UTP--glucose-1-phosphate uridylyltransferase OS=Carpinus fangiana OX=176857 GN=FH972_007757 PE=3 SV=1	52.2	6.24	■	320	High	0	37.366	614	81	9	9	20	1.50596e+09
A0A5N6RS77	Phosphoglycerate kinase OS=Carpinus fangiana OX=176857 GN=FH972_019397 PE=3 SV=1	42.5	7.59	■	119	High	0	37.281	359	44	6	5	18	1.47142e+09
A4KA43	Profilin-6 OS=Corylus avellana OX=13451 PE=1 SV=1	14.1	5.05	■	164	High	0	19.884	190	50	4	4	29	8.99876e+08
A0A5N6REK9	phosphoglucomutase (alpha-D-glucose-1,6-bisphosphate-dependent) OS=Carpinus fangiana OX=176857 GN=FH972_014987 PE=3 SV=1	62.7	6.81	■	293	High	0	14.751	221	35	4	4	7	725734812
A0A5N6RLY0	RNA helicase OS=Carpinus fangiana OX=176857 GN=FH972_017976 PE=3 SV=1	46.8	5.67	■	258	High	0	44.055	731	64	15	15	33	6.6303e+08
A0A660KTD8	Triosephosphate isomerase OS=Carpinus fangiana OX=176857 GN=FH972_011509 PE=3 SV=1	27.2	6.4	■	97	High	0	10.621	178	26	3	3	8	6.26143e+08
A0A5N6R1C4	Guanosine nucleotide diphosphate dissociation inhibitor OS=Carpinus fangiana OX=176857 GN=FH972_008537 PE=3 SV=1	49.7	6.1	■	151	High	0	34.411	322	33	6	1	14	6.00505e+08
A0A5N6RKH2	phosphoglycerate mutase (2,3-diphosphoglycerate-independent) OS=Carpinus fangiana OX=176857 GN=FH972_016986 PE=3 SV=1	61.3	5.87	■	264	High	0	27.467	342	43	7	7	11	5.74821e+08
A0A660KMR1	5-methyltetrahydropteroyltriglutamate--homocysteine S-methyltransferase OS=Carpinus fangiana OX=176857 GN=FH972_010242 PE=3 SV=1	120	8.79	■	25	High	0	43.018	636	56	10	4	10	455712140
A0A5N6RCC5	Aconitate hydratase OS=Carpinus fangiana OX=176857 GN=FH972_014401 PE=3 SV=1	108.1	7.96	■	342	High	0	23.32	382	28	8	8	7	424816912
A0A5N6RKC5	Succinate--CoA ligase [ADP-forming] subunit alpha, mitochondrial OS=Carpinus fangiana OX=176857 GN=FH972_017838 PE=3 SV=1	34.4	8.75	■	282	High	0	50.764	591	51	10	10	27	3.95579e+08
A0A5N6QWH1	Isocitrate dehydrogenase [NADP] OS=Carpinus fangiana OX=176857 GN=FH972_007760 PE=3 SV=1	46.1	7.21	■	290	High	0	29.191	357	31	6	2	14	3.2875e+08
Q8L5T1	Peptidyl-prolyl cis-trans isomerase OS=Betula pendula OX=3505 GN=ppiase (CyP) PE=2 SV=1	18.3	8.44	■	66	High	0	5.462	101	13	2	2	20	2.93668e+08
A0A660KRZ8	Alpha-1,4 glucan phosphorylase OS=Carpinus fangiana OX=176857 GN=FH972_011637 PE=3 SV=1	93.2	6.74	■	132	High	0	16.178	242	22	4	4	5	2.35185e+08
A0A4D6Q358	Actin OS=Betula platyphylla OX=78630 PE=2 SV=1	41.7	5.49	■	291	High	0	34.336	555	27	9	5	30	2.29467e+08
A0A5N6L3Z5	Multifunctional fusion protein OS=Carpinus fangiana OX=176857 GN=FH972_026437 PE=3 SV=1	81	6.99	■	276	High	0.006	1.501	49	3	1	1	1	191755363
A0A5N6RRQ1	4-alpha-glucanotransferase OS=Carpinus fangiana OX=176857 GN=FH972_019951 PE=3 SV=1	112.2	6.32	■	76	High	0.006	1.604	40	1	1	1	1	191164992
A0A660KS60	Nucleoside diphosphate kinase OS=Carpinus fangiana OX=176857 GN=FH972_011058 PE=3 SV=1	16.5	6.79	■	227	High	0	12.729	99	7	1	1	10	144056952
A0A5N6QFB8	fructokinase OS=Carpinus fangiana OX=176857 GN=FH972_001817 PE=3 SV=1	34.3	5.43	■	73	High	0	1.969	59	10	1	1	3	138902624
Q9FSY7	Endoplasmic reticulum chaperone BiP OS=Corylus avellana OX=13451 PE=1 SV=1	73.5	5.08	■	166	High	0	22.899	448	28	7	3	12	1.28311e+08
A0A5N6R2R2	Pyruvate dehydrogenase E1 component subunit beta OS=Carpinus fangiana OX=176857 GN=FH972_009416 PE=4 SV=1	35.9	5.16	■	161	High	0	5.299	66	4	2	2	6	1.23001e+08
A0A5N6QJM0	Malic enzyme OS=Carpinus fangiana OX=176857 GN=FH972_003190 PE=3 SV=1	61.3	7.85	■	336	High	0	9.09	166	14	3	3	6	115287918
A0A5N6RH98	Fructose-bisphosphate aldolase OS=Carpinus fangiana OX=176857 GN=FH972_015820 PE=3 SV=1	32.8	9.25	■	63	High	0	7.405	118	7	4	4	11	1.12842e+08
A0A660KP05	Citrate synthase OS=Carpinus fangiana OX=176857 GN=FH972_010689 PE=3 SV=1	50.7	7.33	■	216	High	0	3.524	68	10	2	2	4	1.05838e+08
A0A5N6RQ89	UDP-arabinopyranose mutase OS=Carpinus fangiana OX=176857 GN=FH972_018771 PE=3 SV=1	41.9	6.54	■	350	High	0	22.896	350	24	7	1	19	1.0152e+08
A0A2U8U287	Translationally-controlled tumor protein OS=Betula pendula OX=3505 PE=2 SV=1	18.9	4.73	■	303	High	0	5.81	124	9	3	3	11	98045674
A0A0F7G6N6	Malate dehydrogenase OS=Betula luminifera OX=312789 GN=MDH PE=2 SV=1	35.6	6.77	■	266	High	0	17.774	244	10	3	2	10	96053356
A0A5N6REX3	Adenosylhomocysteinase OS=Carpinus fangiana OX=176857 GN=FH972_014963 PE=3 SV=1	53.2	6.42	■	226	High	0	12.896	240	15	4	4	8	9.23137e+07
A0A5N6L698	ATP citrate synthase OS=Carpinus fangiana OX=176857 GN=FH972_027133 PE=3 SV=1	46.6	5.57	■	107	High	0	3.852	57	2	2	2	5	9.18238e+07
A0A5N6QHU8	Phospholipase D OS=Carpinus fangiana OX=176857 GN=FH972_003384 PE=3 SV=1	92.5	7.11	■	2	High	0	6.958	93	11	2	1	2	8.85317e+07
A0A5N6RQY2	ATP synthase subunit beta OS=Carpinus fangiana OX=176857 GN=FH972_019703 PE=3 SV=1	59.2	6.57	■	49	High	0	43.042	655	22	9	9	22	8.5949e+07
A0A5N6QJ32	inositol-3-phosphate synthase OS=Carpinus fangiana OX=176857 GN=FH972_002695 PE=3 SV=1	56.1	5.64	■	356	High	0	23.237	409	18	8	8	14	7.55025e+07
A0A5N6QCY1	Obg-like ATPase 1 OS=Carpinus fangiana OX=176857 GN=FH972_000812 PE=3 SV=1	44.5	6.7	■	194	High	0	11.187	177	14	3	3	8	7.13509e+07
A0A7D7PBB9	RAB18 OS=Betula platyphylla OX=78630 PE=2 SV=1	23.3	6.67	■	36	High	0	8.922	163	8	3	2	15	63633866
A0A5N6R5M4	Aspartate aminotransferase OS=Carpinus fangiana OX=176857 GN=FH972_013093 PE=3 SV=1	50.7	8.76	■	213	High	0	9.767	219	7	5	4	9	62993541
A0A5N6QAV8	Peroxidase OS=Carpinus fangiana OX=176857 GN=FH972_001155 PE=3 SV=1	37.8	7.06	■	345	High	0	1.87	37	2	1	1	3	62112600
A0A5N6RLD2	Glucose-6-phosphate isomerase OS=Carpinus fangiana OX=176857 GN=FH972_018145 PE=3 SV=1	63.3	6.77	■	127	High	0	6.024	102	8	2	2	4	61736542
A0A5N6QQK8	Vacuolar proton pump subunit B OS=Carpinus fangiana OX=176857 GN=FH972_005283 PE=3 SV=1	113.7	5.47	■	125	High	0	33.043	499	18	8	8	9	5.59474e+07
A0A5N6RFE7	Dihydrolipoyl dehydrogenase OS=Carpinus fangiana OX=176857 GN=FH972_015697 PE=3 SV=1	54	7.59	■	372	High	0	13.096	245	10	3	3	8	5.42379e+07
A0A5N6QEP7	glutathione dehydrogenase (ascorbate) OS=Carpinus fangiana OX=176857 GN=FH972_001543 PE=3 SV=1	23.6	6.54	■	286	High	0.007	1.387	47	4	1	1	4	47800384
A0A4D6C821	Beta-galactosidase OS=Betula platyphylla OX=78630 PE=2 SV=1	92	6.9	■	82	High	0	3.463	63	3	1	1	1	44486424
A0A5N6QJP8	Lactoylglutathione lyase OS=Carpinus fangiana OX=176857 GN=FH972_003218 PE=3 SV=1	82.3	8.37	■	183	High	0	16.366	240	14	5	3	8	4.32976e+07
A0A660KSX7	Elongation factor 1-alpha OS=Carpinus fangiana OX=176857 GN=FH972_011359 PE=3 SV=1	49.3	9.01	■	207	High	0	13.155	272	14	6	6	13	4.21629e+07
A0A5N6QJ03	Annexin OS=Carpinus fangiana OX=176857 GN=FH972_002668 PE=3 SV=1	36	6.81	■	317	High	0.01	1.356	57	4	1	1	3	41894468
A0A5N6QNP2	Ras-related protein Rab7 OS=Carpinus fangiana OX=176857 GN=FH972_005012 PE=3 SV=1	23.1	5.19	■	314	High	0	10.642	206	7	4	4	20	41874708
A0A5N6Q7X4	Pyrophosphate--fructose 6-phosphate 1-phosphotransferase subunit beta OS=Carpinus fangiana OX=176857 GN=PFP-BETA PE=3 SV=1	56.3	6.71	■	185	High	0	11.987	204	8	4	2	9	4.08939e+07
A0A5N6QE15	V-type proton ATPase catalytic subunit A OS=Carpinus fangiana OX=176857 GN=FH972_002154 PE=3 SV=1	68.6	5.44	■	148	High	0	25.269	449	12	6	6	13	4.06504e+07
A0A5B9G0F7	Protein phosphatase methylesterase 1 OS=Betula platyphylla OX=78630 PE=2 SV=1	37.9	6.54	■	362	High	0	5.525	96	4	3	3	8	36650419
A0A5N6R331	spermidine synthase OS=Carpinus fangiana OX=176857 GN=FH972_009106 PE=3 SV=1	37.3	4.91	■	364	High	0	4.111	104	6	2	2	6	36231600
A0A660KUG0	Serine/threonine-protein phosphatase OS=Carpinus fangiana OX=176857 GN=FH972_010181 PE=3 SV=1	121.3	6.38	■	201	High	0	34.612	458	17	9	9	11	3.50307e+07
A0A5N6QK43	Polyadenylate-binding protein OS=Carpinus fangiana OX=176857 GN=FH972_004043 PE=3 SV=1	70.9	6.62	■	359	High	0	3.328	85	5	2	2	3	33809548
A0A5N6R138	ADP-ribosylation factor OS=Carpinus fangiana OX=176857 GN=FH972_009166 PE=3 SV=1	13.9	9.64	■	134	High	0	7.792	162	8	2	2	20	32185904
A0A5N6R461	Pyruvate dehydrogenase E1 component subunit alpha OS=Carpinus fangiana OX=176857 GN=FH972_009085 PE=4 SV=1	43.7	7.94	■	353	High	0	7.855	178	6	3	3	7	2.91047e+07
A0A5N6RHV6	Probable 6-phosphogluconolactonase OS=Carpinus fangiana OX=176857 GN=FH972_016185 PE=3 SV=1	29.8	8.92	■	12	High	0	2.025	59	2	1	1	3	26351610
A0A5N6RJX4	thioredoxin-dependent peroxiredoxin OS=Carpinus fangiana OX=176857 GN=FH972_016671 PE=3 SV=1	43.4	7.87	■	238	High	0	17.358	180	8	3	3	13	2.62335e+07
A0A5N6RJ63	inorganic diphosphatase OS=Carpinus fangiana OX=176857 GN=FH972_017433 PE=3 SV=1	34	6.71	■	299	High	0	13.902	197	7	4	4	15	24353831
A0A5N6RLX4	alcohol dehydrogenase OS=Carpinus fangiana OX=176857 GN=FH972_018370 PE=3 SV=1	40	6.61	■	235	High	0	4.979	102	8	3	1	8	2.3156e+07
A0A660KZH3	superoxide dismutase OS=Carpinus fangiana OX=176857 GN=FH972_011821 PE=3 SV=1	35.2	8.62	■	331	High	0	9.323	164	4	2	2	5	23077180
A0A5N6QQF5	phosphoribosylformylglycinamidine cyclo-ligase OS=Carpinus fangiana OX=176857 GN=FH972_005833 PE=3 SV=1	43.2	6.25	■	259	High	0	5.993	95	4	3	3	8	2.15002e+07
A0A5N6RGA2	monodehydroascorbate reductase (NADH) OS=Carpinus fangiana OX=176857 GN=FH972_016569 PE=3 SV=1	47.2	7.34	■	225	High	0	8.545	111	8	4	4	9	2.09481e+07
A0A5N6R903	Pyrophosphate--fructose 6-phosphate 1-phosphotransferase subunit alpha OS=Carpinus fangiana OX=176857 GN=PFP-ALPHA PE=3 SV=1	67.6	7.23	■	196	High	0.006	1.618	30	2	1	1	1	19551882
A0A5N6RBJ6	Beta-amylase OS=Carpinus fangiana OX=176857 GN=FH972_014834 PE=3 SV=1	63.8	6.32	■	7	High	0	9.515	98	6	2	2	7	19370122
A0A5N6QU56	4-hydroxy-4-methyl-2-oxoglutarate aldolase OS=Carpinus fangiana OX=176857 GN=FH972_006259 PE=3 SV=1	17.7	5.54	■	56	High	0	5.494	116	3	2	2	12	18811747
A0A5N6R7N4	glucose-6-phosphate 1-epimerase OS=Carpinus fangiana OX=176857 GN=FH972_013409 PE=3 SV=1	30.8	6.79	■	177	High	0	4.379	72	6	2	2	8	17927517
A0A5N6QCX6	Ferredoxin--NADP reductase, chloroplastic OS=Carpinus fangiana OX=176857 GN=FH972_000819 PE=3 SV=1	42.2	8.48	■	349	High	0	2.779	62	4	2	2	4	17922946
A0A5N6R2W2	UDP-glucose 4-epimerase OS=Carpinus fangiana OX=176857 GN=FH972_012123 PE=3 SV=1	38.8	6.73	■	140	High	0.006	1.538	4	2	1	1	2	16317723
A0A3G2WHZ2	S-(hydroxymethyl)glutathione dehydrogenase OS=Betula platyphylla OX=78630 GN=GSNOR PE=2 SV=1	40.5	6.95	■	133	High	0	4.75	89	4	2	2	5	1.54946e+07
A0A5N6L019	phosphoenolpyruvate carboxylase OS=Carpinus fangiana OX=176857 GN=FH972_024990 PE=3 SV=1	110	6.4	■	88	High	0	8.824	89	5	3	1	3	14605968
A0A5N6QEL5	2-oxoglutarate dehydrogenase, mitochondrial OS=Carpinus fangiana OX=176857 GN=FH972_001513 PE=3 SV=1	115.8	6.84	■	150	High	0	12.881	276	10	6	6	6	1.45808e+07
A0A5N6RB32	Glutathione reductase OS=Carpinus fangiana OX=176857 GN=FH972_014928 PE=3 SV=1	53.2	6.47	■	74	High	0	1.965	53	2	1	1	2	14239406
A0A5N6QNH3	Cysteine proteinase OS=Carpinus fangiana OX=176857 GN=FH972_004050 PE=3 SV=1	41.5	5.5	■	218	High	0	2.788	15	2	1	1	4	14135676
A0A660KU15	E1 ubiquitin-activating enzyme OS=Carpinus fangiana OX=176857 GN=FH972_011745 PE=3 SV=1	123.2	5.36	■	229	High	0	7.106	109	6	3	3	3	13963942
A0A660KLR4	Tubulin beta chain OS=Carpinus fangiana OX=176857 GN=FH972_009927 PE=3 SV=1	50.3	4.86	■	346	High	0	10.339	156	7	4	4	11	1.3469e+07
Q9M3T2	Tubulin alpha chain OS=Betula pendula OX=3505 GN=atub PE=2 SV=1	49.5	5.06	■	310	High	0	8.624	164	8	4	4	9	13314003
A0A5N6RME5	UTP-monosaccharide-1-phosphate uridylyltransferase OS=Carpinus fangiana OX=176857 GN=FH972_018421 PE=3 SV=1	69.2	6.61	■	311	High	0	8.124	157	7	4	4	6	1.30151e+07
A0A5N6RAT5	Glucose-1-phosphate adenylyltransferase OS=Carpinus fangiana OX=176857 GN=FH972_014191 PE=3 SV=1	57.1	8.41	■	326	High	0	10.548	207	7	4	4	8	1.28548e+07
A0A5N6RWK2	NAD(P)H dehydrogenase (quinone) OS=Carpinus fangiana OX=176857 GN=FH972_020476 PE=3 SV=1	21.7	6.38	■	175	High	0	2.964	57	1	1	1	5	12740370
A0A5N6QWK3	6-phosphogluconate dehydrogenase, decarboxylating OS=Carpinus fangiana OX=176857 GN=FH972_007726 PE=3 SV=1	53.3	7.09	■	189	High	0	5.204	89	4	2	1	4	12480328
A0A5N6QJE2	3-hydroxyisobutyryl-CoA hydrolase OS=Carpinus fangiana OX=176857 GN=FH972_003289 PE=3 SV=1	46.8	7.27	■	62	High	0	7.454	123	6	2	2	5	1.24301e+07
A0A5N6RTV4	Ras-related protein RABA1f OS=Carpinus fangiana OX=176857 GN=FH972_020627 PE=3 SV=1	24.1	5.69	■	8	High	0	16.048	349	17	7	1	31	12386562
A0A023UFU7	Mitogen-activated protein kinase OS=Betula platyphylla OX=78630 PE=2 SV=1	45	6.09	■	210	High	0	7.82	87	6	3	2	9	1.23814e+07
A0A5N6QBH3	Eukaryotic translation initiation factor 3 subunit D OS=Carpinus fangiana OX=176857 GN=FH972_000484 PE=3 SV=1	64.7	5.39	■	219	High	0	3.495	70	4	2	2	4	1.2274e+07
A0A5N6RJF9	Pyruvate kinase OS=Carpinus fangiana OX=176857 GN=FH972_016510 PE=3 SV=1	57.3	6.9	■	271	High	0	6.942	121	5	3	3	5	1.19385e+07
A0A5N6QX63	Phosphoserine aminotransferase OS=Carpinus fangiana OX=176857 GN=FH972_007065 PE=3 SV=1	46.9	8.07	■	136	High	0	2.55	64	2	1	1	2	11790055
A0A5N6RER9	Serine hydroxymethyltransferase OS=Carpinus fangiana OX=176857 GN=FH972_014962 PE=3 SV=1	51.7	7.27	■	84	High	0	11.649	234	6	3	3	9	1.17318e+07
A0A5N6RR30	Prolyl endopeptidase OS=Carpinus fangiana OX=176857 GN=FH972_018671 PE=3 SV=1	85.9	5.8	■	100	High	0	5.405	160	6	3	3	3	11517783
A0A5N6RU18	dihydropyrimidine dehydrogenase (NADP(+)) OS=Carpinus fangiana OX=176857 GN=FH972_020634 PE=3 SV=1	46.3	6.57	■	3	High	0	4.692	72	2	2	2	7	1.11442e+07
V5K8R2	S-adenosylmethionine synthase OS=Betula luminifera OX=312789 GN=SAMS2 PE=2 SV=1	43.1	5.88	■	365	High	0	9.518	89	5	3	3	10	1.07412e+07
A0A5N6R2Z5	Glutathione peroxidase OS=Carpinus fangiana OX=176857 GN=FH972_012167 PE=3 SV=1	22.1	8.69	■	186	High	0	3.622	68	2	1	1	6	10395380
A0A5N6QJL2	NADH-cytochrome b5 reductase OS=Carpinus fangiana OX=176857 GN=FH972_003348 PE=3 SV=1	36	8.76	■	236	High	0	2.892	63	2	1	1	3	10381257
A0A5N6QDI1	Ras-related protein Rab11C OS=Carpinus fangiana OX=176857 GN=FH972_001409 PE=3 SV=1	24.1	7.4	■	35	High	0	12.356	260	12	6	3	26	9.92707e+06
A0A5N6R2V3	5'-deoxynucleotidase OS=Carpinus fangiana OX=176857 GN=FH972_008793 PE=3 SV=1	29.7	7.17	■	19	High	0	7.573	88	4	2	2	9	9.55132e+06
A0A9E9L6D6	Histone H2B OS=Betula platyphylla OX=78630 PE=2 SV=1	17.9	9.95	■	128	High	0	4.385	94	4	2	2	13	9489966
A0A5N6Q826	Aminomethyltransferase OS=Carpinus fangiana OX=176857 GN=FH972_000202 PE=3 SV=1	44.4	8.82	■	122	High	0	2.756	59	2	2	2	4	9.1648e+06
A0A5N6RHE9	S-formylglutathione hydrolase OS=Carpinus fangiana OX=176857 GN=FH972_016779 PE=3 SV=1	32.1	6.6	■	318	High	0.01	1.236	31	2	1	1	2	8540257
A0A5N6RBK8	Glutamate decarboxylase OS=Carpinus fangiana OX=176857 GN=FH972_015087 PE=3 SV=1	54.7	6.29	■	1	High	0.007	1.488	19	2	1	1	1	8481654
A0A5N6QVT2	Proteasome subunit alpha type OS=Carpinus fangiana OX=176857 GN=FH972_006993 PE=3 SV=1	27.2	7.44	■	263	High	0	7.031	70	4	3	3	13	7.976e+06
A0A5N6QBG5	NSF attachment protein OS=Carpinus fangiana OX=176857 GN=FH972_001240 PE=3 SV=1	32.7	5.16	■	155	High	0	6.161	130	4	2	2	8	7.88211e+06
A0A5N6QYS9	non-specific serine/threonine protein kinase OS=Carpinus fangiana OX=176857 GN=FH972_007495 PE=3 SV=1	57.8	7.05	■	79	High	0	6.825	108	3	2	2	5	7.79287e+06
A0A6B9FAK5	Cinnamoyl-CoA reductase OS=Betula alnoides OX=284673 PE=2 SV=1	35.6	7.39	■	59	High	0	2.021	43	2	1	1	3	7.70721e+06
A0A5N6R7H6	Glutamate dehydrogenase OS=Carpinus fangiana OX=176857 GN=FH972_013606 PE=3 SV=1	44.7	6.76	■	68	High	0	5.333	110	4	2	2	5	7524169
A0A660KP83	ADP/ATP translocase OS=Carpinus fangiana OX=176857 GN=FH972_010758 PE=3 SV=1	42.6	9.79	■	102	High	0	5.165	90	3	2	2	5	7.47826e+06
A0A5N6QFG5	Ras-related protein RABC2a-like OS=Carpinus fangiana OX=176857 GN=FH972_001782 PE=3 SV=1	23.6	8.59	■	129	High	0	6.835	129	8	2	1	11	7283760
A0A5N6QJ42	30S ribosomal protein S3, chloroplastic OS=Carpinus fangiana OX=176857 GN=FH972_003025 PE=3 SV=1	26.2	9.66	■	10	High	0	4.861	79	3	2	2	9	7.14225e+06
A0A5N6QL76	Tubulin-specific chaperone A OS=Carpinus fangiana OX=176857 GN=FH972_003694 PE=3 SV=1	12.8	5.01	■	265	High	0	3.026	91	2	1	1	9	7.1152e+06
A0A5N6RLG3	Cell division cycle protein 48 homolog OS=Carpinus fangiana OX=176857 GN=FH972_017590 PE=3 SV=1	89.5	5.29	■	156	High	0	4.001	87	4	2	2	2	7.10672e+06
A0A5N6R7T9	phosphoribosylaminoimidazolesuccinocarboxamide synthase OS=Carpinus fangiana OX=176857 GN=FH972_013712 PE=3 SV=1	44	6.93	■	329	High	0	3.369	61	2	1	1	3	6861085
A0A5N6RQH4	aminobutyraldehyde dehydrogenase OS=Carpinus fangiana OX=176857 GN=FH972_019065 PE=3 SV=1	54.7	5.71	■	105	High	0	5.174	82	4	2	2	4	6.4837e+06
A0A5N6QZM6	Nascent polypeptide-associated complex subunit beta OS=Carpinus fangiana OX=176857 GN=FH972_008006 PE=3 SV=1	17.5	7.5	■	339	High	0	5.794	90	2	1	1	12	6.2292e+06
A0A5N6L470	Histone H3 OS=Carpinus fangiana OX=176857 GN=FH972_009713 PE=3 SV=1	15.3	11.3	■	92	High	0	2.486	75	3	2	2	10	6.11852e+06
A0A660KQ44	Sucrose-phosphatase OS=Carpinus fangiana OX=176857 GN=FH972_010465 PE=3 SV=1	48.4	6.47	■	13	High	0.01	1.254	41	2	1	1	2	6.07026e+06
A0A5N6R8X6	Formin-like protein OS=Carpinus fangiana OX=176857 GN=FH972_013063 PE=3 SV=1	142.9	8.53	■	245	High	0.006	1.613	13	2	1	1	1	6.04845e+06
A0A5N6Q9A9	Acetohydroxy-acid reductoisomerase OS=Carpinus fangiana OX=176857 GN=FH972_000602 PE=3 SV=1	56.2	6.27	■	285	High	0	9.896	108	4	2	2	6	5.91514e+06
A0A5N6QUJ8	Thioredoxin reductase OS=Carpinus fangiana OX=176857 GN=FH972_007113 PE=3 SV=1	35.8	6.55	■	54	High	0	5.419	70	2	1	1	5	5544941
A0A5N6RRK3	Cysteine synthase OS=Carpinus fangiana OX=176857 GN=FH972_019875 PE=3 SV=1	39.9	8.21	■	99	High	0	2.069	57	1	1	1	2	5.54156e+06
A0A660KSF0	assimilatory sulfite reductase (ferredoxin) OS=Carpinus fangiana OX=176857 GN=FH972_009782 PE=3 SV=1	77	9.13	■	321	High	0	3.235	73	4	2	2	3	5.36199e+06
A0A5N6QLP6	Endoglucanase OS=Carpinus fangiana OX=176857 GN=FH972_004409 PE=3 SV=1	68.6	8.62	■	135	High	0.006	1.589	33	2	1	1	1	4837898
A0A5N6RT69	Ubiquitin thioesterase OTU OS=Carpinus fangiana OX=176857 GN=FH972_020345 PE=4 SV=1	23.5	5.45	■	347	High	0	2.284	54	2	1	1	5	4.78488e+06
A0A5N6QKJ6	Xaa-Pro aminopeptidase P OS=Carpinus fangiana OX=176857 GN=FH972_004276 PE=3 SV=1	78.5	5.78	■	17	High	0	2.347	30	2	1	1	1	4784590
A0A5N6QNC5	proline--tRNA ligase OS=Carpinus fangiana OX=176857 GN=FH972_004912 PE=3 SV=1	56.3	6.8	■	355	High	0	8.021	75	2	2	2	6	4.78021e+06
A0A5N6RHP5	DNA damage-inducible protein 1 OS=Carpinus fangiana OX=176857 GN=FH972_016939 PE=3 SV=1	44.6	5.07	■	268	High	0	4.313	51	2	1	1	3	4.50059e+06
A0A5N6QLC6	Succinate dehydrogenase [ubiquinone] flavoprotein subunit, mitochondrial OS=Carpinus fangiana OX=176857 GN=FH972_004301 PE=3 SV=1	120.4	6.79	■	147	High	0	11.812	111	3	2	2	4	4.47219e+06
A0A660KU10	Proliferating cell nuclear antigen OS=Carpinus fangiana OX=176857 GN=FH972_011630 PE=3 SV=1	29.4	4.79	■	27	High	0.007	1.385	41	2	1	1	3	4.30172e+06
A0A5N6QUG8	quinol--cytochrome-c reductase OS=Carpinus fangiana OX=176857 GN=FH972_007141 PE=3 SV=1	30.8	8.18	■	126	High	0.006	1.637	54	2	1	1	4	4.23183e+06
A0A5N6QLD8	alanine transaminase OS=Carpinus fangiana OX=176857 GN=FH972_003462 PE=3 SV=1	57.6	6.48	■	340	High	0	3.585	54	3	1	1	2	4.15358e+06
A0A660KRN2	Calcium-dependent protein kinase OS=Carpinus fangiana OX=176857 GN=FH972_010495 PE=4 SV=1	63.6	5.58	■	143	High	0	5.739	115	2	1	1	3	4.12726e+06
A0A5N6QTQ8	Mevalonate kinase OS=Carpinus fangiana OX=176857 GN=FH972_006576 PE=3 SV=1	41	5.57	■	58	High	0	1.903	45	1	1	1	2	4.08897e+06
A0A5N6QSG2	fumarate hydratase OS=Carpinus fangiana OX=176857 GN=FH972_005865 PE=3 SV=1	53.3	8.16	■	115	High	0	2.305	39	1	1	1	2	4.07294e+06
A0A5N6RMD5	Protein disulfide-isomerase OS=Carpinus fangiana OX=176857 GN=FH972_018579 PE=3 SV=1	55.5	4.93	■	130	High	0.01	1.227	23	3	1	1	2	4054108
A0A5N6RVD6	Ubiquitin carboxyl-terminal hydrolase OS=Carpinus fangiana OX=176857 GN=FH972_020102 PE=3 SV=1	95.3	5.83	■	50	High	0.007	1.485	24	1	1	1	1	4.03411e+06
A0A660KNH1	ubiquitinyl hydrolase 1 OS=Carpinus fangiana OX=176857 GN=FH972_010482 PE=3 SV=1	131.3	5.94	■	50	High	0.007	1.485	24	1	1	1	1	4.03411e+06
A0A5N6R2R4	D-aminoacyl-tRNA deacylase OS=Carpinus fangiana OX=176857 GN=FH972_008850 PE=4 SV=1	105.7	5.35	■	341	High	0	3.907	68	2	1	1	1	3.98957e+06
A0A5N6QHV5	Glycylpeptide N-tetradecanoyltransferase OS=Carpinus fangiana OX=176857 GN=FH972_002794 PE=3 SV=1	49.5	7.97	■	61	High	0	2.983	42	2	1	1	3	3.8327e+06
Q7Y257	aminocyclopropanecarboxylate oxidase OS=Betula pendula OX=3505 PE=2 SV=1	35.6	5.59	■	26	High	0.007	1.454	30	2	1	1	3	3.54488e+06
A0A5N6QU38	Histone H2A OS=Carpinus fangiana OX=176857 GN=FH972_006069 PE=3 SV=1	7.9	11.39	■	18	High	0	2.483	43	2	1	1	12	3.37955e+06
A0A5N6R9K3	Tryptophan synthase OS=Carpinus fangiana OX=176857 GN=FH972_014418 PE=3 SV=1	50.6	7.34	■	368	High	0	2.204	48	2	1	1	2	3.33521e+06
A0A5N6QVE9	Formate dehydrogenase, mitochondrial OS=Carpinus fangiana OX=176857 GN=FH972_007429 PE=3 SV=1	41.3	7.2	■	6	High	0.006	1.561	30	2	1	1	2	3.2278e+06
A0A5N6R1A0	Proteasome subunit beta OS=Carpinus fangiana OX=176857 GN=FH972_009247 PE=3 SV=1	29.4	6.93	■	217	High	0.006	1.536	45	2	1	1	3	3.21099e+06
A0A660KTE3	Oxysterol-binding protein OS=Carpinus fangiana OX=176857 GN=FH972_011518 PE=3 SV=1	52	6.24	■	184	High	0.006	1.527	21	2	1	1	2	3.20125e+06
A0A5N6QCS3	Adenosine kinase OS=Carpinus fangiana OX=176857 GN=FH972_001661 PE=3 SV=1	37.4	5.05	■	83	High	0	3.049	33	2	1	1	3	3094647
A0A5N6RCQ2	protein-synthesizing GTPase OS=Carpinus fangiana OX=176857 GN=FH972_015400 PE=4 SV=1	50.9	8.57	■	32	High	0	2.619	37	2	1	1	2	3052801
A0A5N6R8D3	Coatomer subunit alpha OS=Carpinus fangiana OX=176857 GN=FH972_013899 PE=4 SV=1	136.9	7.08	■	31	High	0	2.632	33	2	1	1	1	3.00636e+06
A0A5N6R618	MEMO1 family protein OS=Carpinus fangiana OX=176857 GN=FH972_013117 PE=3 SV=1	32.7	6.58	■	171	High	0	3.04	60	2	1	1	4	2949760
A0A5N6QRD9	Adenylyl cyclase-associated protein OS=Carpinus fangiana OX=176857 GN=FH972_005008 PE=3 SV=1	59.2	7.11	■	237	High	0	1.992	47	1	1	1	1	2.90536e+06
A0A5N6RY10	adenylate kinase OS=Carpinus fangiana OX=176857 GN=FH972_020877 PE=3 SV=1	64.4	8.6	■	181	High	0.007	1.444	30	2	1	1	2	2.7506e+06
A0AA50H667	Acetyltransferase component of pyruvate dehydrogenase complex OS=Betula platyphylla OX=78630 GN=PDCE23 PE=2 SV=1	59.9	8.12	■	179	High	0	4.17	67	2	1	1	2	2.71202e+06
A0A5N6R0G8	Hydroxymethylglutaryl-CoA synthase OS=Carpinus fangiana OX=176857 GN=FH972_008260 PE=3 SV=1	52.5	6.47	■	47	High	0	2.922	71	1	1	1	2	2.62691e+06
A0A5N6RN38	mRNA cap-binding protein OS=Carpinus fangiana OX=176857 GN=FH972_017656 PE=3 SV=1	27.6	6.79	■	152	High	0	4.098	69	2	1	1	5	2.60432e+06
A0A5N6RP86	Cytochrome c oxidase subunit OS=Carpinus fangiana OX=176857 GN=FH972_018026 PE=4 SV=1	21.2	4.32	■	90	High	0	2.362	51	1	1	1	5	2.42721e+06
A0A5N6QM97	Protein ROOT HAIR DEFECTIVE 3 homolog OS=Carpinus fangiana OX=176857 GN=FH972_004796 PE=3 SV=1	93.2	7.25	■	232	High	0	2.946	39	3	2	2	1	2.40719e+06
A0A5N6QVI3	Lon protease homolog, mitochondrial OS=Carpinus fangiana OX=176857 GN=FH972_006700 PE=3 SV=1	107.9	5.81	■	145	High	0	4.961	73	1	1	1	1	2.39286e+06
A0A5N6RS56	glutamate synthase (ferredoxin) OS=Carpinus fangiana OX=176857 GN=FH972_020008 PE=3 SV=1	177.6	7.14	■	246	High	0	3.696	48	2	1	1	1	2.32344e+06
A0A5N6RQX0	Calnexin OS=Carpinus fangiana OX=176857 GN=FH972_018693 PE=3 SV=1	61.9	4.78	■	289	High	0	2.981	62	2	1	1	3	2.2421e+06
A0A5N6RMN8	40S ribosomal protein S12 OS=Carpinus fangiana OX=176857 GN=FH972_017978 PE=3 SV=1	13.9	6.37	■	114	High	0	2.83	20	1	1	1	8	2.19727e+06
A0A5N6R6X0	Plasma membrane ATPase OS=Carpinus fangiana OX=176857 GN=FH972_013404 PE=3 SV=1	104.7	6.95	■	24	High	0	2.182	27	1	1	1	1	2192110
A0A5N6RM52	Eukaryotic translation initiation factor 3 subunit B OS=Carpinus fangiana OX=176857 GN=FH972_017363 PE=3 SV=1	82.5	5.17	■	344	High	0	2.252	36	2	1	1	1	2.17959e+06
A0A5N6QGW3	Tyrosine decarboxylase OS=Carpinus fangiana OX=176857 GN=FH972_002492 PE=3 SV=1	52.3	6.7	■	294	High	0	2.549	12	1	1	1	3	2.08936e+06
A0A5N6QZ95	UDP-glucose 6-dehydrogenase OS=Carpinus fangiana OX=176857 GN=FH972_007643 PE=3 SV=1	53	6.24	■	120	High	0	3.129	67	1	1	1	3	1.89919e+06
A0A5N6RKA7	Mitochondrial import inner membrane translocase subunit Tim21 OS=Carpinus fangiana OX=176857 GN=FH972_016649 PE=3 SV=1	67.5	8.54	■	280	High	0.002	1.707	46	2	1	1	1	1.79459e+06
A0A5N6R926	ornithine carbamoyltransferase OS=Carpinus fangiana OX=176857 GN=FH972_013854 PE=3 SV=1	42	8.72	■	243	High	0	2.893	34	1	1	1	3	1.77122e+06
A0A5N6R1D4	Pre-mRNA cleavage factor Im 25 kDa subunit OS=Carpinus fangiana OX=176857 GN=FH972_008313 PE=3 SV=1	22.9	9.22	■	104	High	0	5.082	36	2	1	1	7	1.7468e+06
A0A5N6QX36	T-complex protein 1 subunit zeta OS=Carpinus fangiana OX=176857 GN=FH972_007938 PE=3 SV=1	59.1	6.55	■	81	High	0	3.281	44	2	1	1	2	1.67059e+06
A0A5N6RJA5	Adenylyl-sulfate kinase OS=Carpinus fangiana OX=176857 GN=FH972_016445 PE=3 SV=1	33	6.96	■	269	High	0	5.473	72	1	1	1	5	1.54883e+06
A0A5N6QEA5	Histone H4 OS=Carpinus fangiana OX=176857 GN=FH972_001501 PE=3 SV=1	11.4	11.47	■	95	High	0	2.441	24	2	1	1	10	1.41165e+06
A0A096XCA4	Glutathione S-transferase OS=Betula pendula OX=3505 PE=2 SV=1	27	6.93	■	360	High	0.006	1.648	15	1	1	1	9	1.36317e+06
A0A5N6QIA4	threonine synthase OS=Carpinus fangiana OX=176857 GN=FH972_003550 PE=3 SV=1	57.7	8.05	■	247	High	0	2.183	25	1	1	1	2	1.03241e+06
A0A5N6R271	Protein transport protein SEC23 OS=Carpinus fangiana OX=176857 GN=FH972_008666 PE=3 SV=1	85	5.94	■	162	High	0	2.024	35	2	1	1	2	830895
A0A5N6R885	peptide-methionine (S)-S-oxide reductase OS=Carpinus fangiana OX=176857 GN=FH972_013597 PE=3 SV=1	29.5	8.59	■	176	High	0	2.503	65	2	1	1	4	666861
A0A660KSD7	pyruvate decarboxylase OS=Carpinus fangiana OX=176857 GN=FH972_011728 PE=3 SV=1	42.5	5.4	■	15	High	0	2.22	76	1	1	1	3	394242

## Sheet: Domain-cont. prot. or fragments
Accession	Description	MW [kDa]	pI	Master	Protein Group ID	Confidence	Exp. q-value	Sum PEP Score	Mascot Protein Score	# Global PSMs	# Global Pepts	# Global Uniq. Pepts	Coverage [%]	Abundances (Normalized)
A0A5N6QX51	14-3-3 domain-containing protein OS=Carpinus fangiana OX=176857 GN=FH972_007940 PE=3 SV=1	29.9	4.81	■	256	High	0	17.37	293	80	6	4	19	1.34804e+09
A0A0F7CS07	Heat shock cognate 70 kDa-like protein (Fragment) OS=Betula luminifera OX=312789 GN=HSP70 PE=2 SV=1	74.4	5.57	■	51	High	0	48.479	699	47	13	9	24	476015396
A0A5N6L4A6	Histidine kinase/HSP90-like ATPase domain-containing protein OS=Carpinus fangiana OX=176857 GN=FH972_026429 PE=3 SV=1	79.9	5.06	■	173	High	0	39.155	702	42	12	11	15	3.06972e+08
A0A2S1GUX6	Glyceraldehyde-3-phosphate dehydrogenase (Fragment) OS=Betula ermanii OX=216992 GN=G3PDH PE=3 SV=1	4.9	8.68	■	192	High	0	7.816	148	14	2	1	45	240696000
A0A5N6R0S1	Carbohydrate kinase PfkB domain-containing protein OS=Carpinus fangiana OX=176857 GN=FH972_008028 PE=3 SV=1	35.2	5.71	■	367	High	0	4.204	121	11	2	1	5	180053904
A0A5N6QN25	Cytochrome c domain-containing protein OS=Carpinus fangiana OX=176857 GN=FH972_004465 PE=3 SV=1	12.3	9.44	■	28	High	0	19.573	213	18	4	4	38	176287316
A0A023PRP7	Calmodulin (Fragment) OS=Betula platyphylla OX=78630 PE=2 SV=1	16.9	4.27	■	20	High	0	23.975	361	19	6	1	46	137157367
A0A5N6QBF3	Homeobox domain-containing protein OS=Carpinus fangiana OX=176857 GN=FH972_000549 PE=3 SV=1	62.7	7.34	■	224	High	0	16.262	358	17	7	1	13	1.00399e+08
A0A5N6RU21	PPM-type phosphatase domain-containing protein OS=Carpinus fangiana OX=176857 GN=FH972_020565 PE=4 SV=1	31.3	6.76	■	168	High	0	3.147	71	6	1	1	4	81996864
A0A5N6RLQ9	Enoyl reductase (ER) domain-containing protein OS=Carpinus fangiana OX=176857 GN=FH972_018368 PE=3 SV=1	39.6	6.52	■	254	High	0	6.178	109	9	3	1	8	58822008
A0A5N6QM07	UBC core domain-containing protein OS=Carpinus fangiana OX=176857 GN=FH972_003837 PE=3 SV=1	16.5	7.88	■	101	High	0	3.406	45	2	1	1	7	58325488
A0A5N6QZ40	Water stress and hypersensitive response domain-containing protein OS=Carpinus fangiana OX=176857 GN=FH972_008531 PE=3 SV=1	39.1	4.92	■	160	High	0	3.666	80	4	1	1	3	49280052
A0A5N6RMG2	Leucine-rich repeat-containing N-terminal plant-type domain-containing protein OS=Carpinus fangiana OX=176857 GN=FH972_018485 PE=4 SV=1	82.9	8.16	■	228	High	0.01	1.279	22	1	1	1	1	47078852
A0A5N6RAJ5	Dienelactone hydrolase domain-containing protein OS=Carpinus fangiana OX=176857 GN=FH972_014357 PE=4 SV=1	29.9	7.18	■	284	High	0.007	1.391	45	1	1	1	3	41560924
A0A660KV88	Peptidase M24 domain-containing protein OS=Carpinus fangiana OX=176857 GN=FH972_011724 PE=3 SV=1	37	6.73	■	163	High	0	5.32	75	7	2	2	6	38026087
A0A5N6RM14	NADP-dependent oxidoreductase domain-containing protein OS=Carpinus fangiana OX=176857 GN=FH972_017326 PE=4 SV=1	41.6	7.78	■	55	High	0	4.503	82	6	2	2	5	3.78344e+07
A0A5N6RJ54	ADF-H domain-containing protein OS=Carpinus fangiana OX=176857 GN=FH972_017423 PE=3 SV=1	23.7	8.68	■	241	High	0.01	1.315	43	24	1	1	3	3.07334e+07
A0A0F7G6F1	UBQ10 (Fragment) OS=Betula luminifera OX=312789 GN=UBQ10 PE=2 SV=1	37.9	6.98	■	69	High	0	5.557	108	7	3	3	32	2.73365e+07
A0A5N6QK01	Histone-binding protein RBBP4 N-terminal domain-containing protein OS=Carpinus fangiana OX=176857 GN=FH972_003080 PE=3 SV=1	54.8	6.62	■	80	High	0	15.951	149	5	3	3	10	25552800
A0A5N6RW55	Calponin-homology (CH) domain-containing protein OS=Carpinus fangiana OX=176857 GN=FH972_020259 PE=4 SV=1	76.8	5.69	■	250	High	0	6.724	98	6	2	1	3	25364140
A0A5N6QFC4	Peptidase M1 leukotriene A4 hydrolase/aminopeptidase C-terminal domain-containing protein OS=Carpinus fangiana OX=176857 GN=FH972_001575 PE=3 SV=1	69.2	5.36	■	251	High	0	8.743	123	6	3	3	4	24795930
A0A660KU75	NAD-dependent epimerase/dehydratase domain-containing protein OS=Carpinus fangiana OX=176857 GN=FH972_010102 PE=3 SV=1	43.3	5.88	■	316	High	0	8.885	185	7	4	4	10	2.40827e+07
A0A5N6RRW0	Clp R domain-containing protein OS=Carpinus fangiana OX=176857 GN=FH972_018719 PE=3 SV=1	102.9	6.46	■	248	High	0	5.252	112	4	2	2	2	22569673
A0A5N6RGR3	AB hydrolase-1 domain-containing protein OS=Carpinus fangiana OX=176857 GN=FH972_016634 PE=3 SV=1	56.3	9.29	■	71	High	0.006	1.647	19	4	1	1	1	20925188
A0A5N6RRW4	NAD(P)-binding domain-containing protein OS=Carpinus fangiana OX=176857 GN=FH972_019522 PE=4 SV=1	93.2	7.06	■	199	High	0	7.984	152	6	3	3	4	2.06897e+07
A0A5N6QRQ6	W2 domain-containing protein OS=Carpinus fangiana OX=176857 GN=FH972_006257 PE=3 SV=1	122.2	6.65	■	214	High	0	3.242	90	2	1	1	1	20234236
A0A5N6RKK2	Glycosyl hydrolase family 13 catalytic domain-containing protein OS=Carpinus fangiana OX=176857 GN=FH972_017894 PE=3 SV=1	189.1	5.62	■	253	High	0	2.378	65	4	1	1	1	18954582
A0A5N6R7C5	START domain-containing protein OS=Carpinus fangiana OX=176857 GN=FH972_012576 PE=4 SV=1	82.6	6.77	■	204	High	0	4.655	79	2	1	1	2	18217888
A0A5N6RKU8	ERAP1-like C-terminal domain-containing protein OS=Carpinus fangiana OX=176857 GN=FH972_017993 PE=3 SV=1	54.4	5.83	■	153	High	0	2.885	65	2	1	1	2	18081144
A0A5N6RHM3	AAA+ ATPase domain-containing protein OS=Carpinus fangiana OX=176857 GN=FH972_016325 PE=4 SV=1	92.9	5.91	■	112	High	0	4.639	107	5	3	3	3	1.79404e+07
Q9M3U0	L-ascorbate peroxidase (Fragment) OS=Betula pendula OX=3505 GN=apx PE=2 SV=1	10.5	4.96	■	94	High	0	3.2	40	1	1	1	10	17541262
A0A5N6R0R4	BHLH domain-containing protein OS=Carpinus fangiana OX=176857 GN=FH972_008561 PE=3 SV=1	66.4	8.05	■	287	High	0	6.685	139	4	2	1	4	15198592
A0A5N6QMI2	LIM zinc-binding domain-containing protein OS=Carpinus fangiana OX=176857 GN=FH972_004666 PE=4 SV=1	22.1	8.59	■	103	High	0.009	1.369	23	2	1	1	4	14971473
A0A5N6RMR4	Isopropylmalate dehydrogenase-like domain-containing protein OS=Carpinus fangiana OX=176857 GN=FH972_017575 PE=3 SV=1	40.8	7.71	■	39	High	0	10.867	105	6	3	3	9	1.31729e+07
A0A5N6R133	Pyruvate phosphate dikinase AMP/ATP-binding domain-containing protein OS=Carpinus fangiana OX=176857 GN=FH972_009191 PE=3 SV=1	165	7.46	■	174	High	0	3.737	72	5	2	2	1	1.31721e+07
B0FA03	ATP synthase subunit alpha (Fragment) OS=Betula nigra OX=3508 GN=atp1 PE=3 SV=1	44.4	6.93	■	165	High	0	7.701	109	4	3	3	7	1.26882e+07
A0A5N6R2W1	CBM20 domain-containing protein OS=Carpinus fangiana OX=176857 GN=FH972_008685 PE=3 SV=1	131.5	6.42	■	202	High	0.01	1.262	26	1	1	1	1	12218164
A0A5N6REA5	Aminotransferase class I/classII domain-containing protein OS=Carpinus fangiana OX=176857 GN=FH972_015936 PE=4 SV=1	49.4	7.18	■	139	High	0.006	1.528	33	2	1	1	2	11289754
A0A5N6QXG8	eRF1 domain-containing protein OS=Carpinus fangiana OX=176857 GN=FH972_008020 PE=3 SV=1	49.2	5.72	■	257	High	0	3.053	40	1	1	1	3	10977567
A0A5N6QQH1	IBB domain-containing protein OS=Carpinus fangiana OX=176857 GN=FH972_005848 PE=3 SV=1	75.3	7.78	■	205	High	0	12.939	138	6	3	2	7	1.05958e+07
A0A5N6REG3	Nudix hydrolase domain-containing protein OS=Carpinus fangiana OX=176857 GN=FH972_014854 PE=4 SV=1	20.1	4.89	■	272	High	0	2.421	42	2	1	1	5	10275547
A0A5N6RQU8	Thioredoxin domain-containing protein OS=Carpinus fangiana OX=176857 GN=FH972_019632 PE=4 SV=1	42.6	5.71	■	328	High	0	3.377	32	2	1	1	4	9801982
A0A5N6QFC5	Transketolase N-terminal domain-containing protein OS=Carpinus fangiana OX=176857 GN=FH972_001751 PE=4 SV=1	22	9.09	■	37	High	0	1.93	48	1	1	1	4	9467152
A0A5N6QP63	Damage-control phosphatase ARMT1-like metal-binding domain-containing protein OS=Carpinus fangiana OX=176857 GN=FH972_005391 PE=3 SV=1	79.7	7.88	■	109	High	0	2.755	65	6	2	2	2	9.31697e+06
A0A5N6R4D7	Glycoside hydrolase family 31 N-terminal domain-containing protein OS=Carpinus fangiana OX=176857 GN=FH972_012657 PE=3 SV=1	118.8	6.32	■	206	High	0	2.818	101	3	2	2	1	8.58888e+06
A0A5N6RWF6	Ig-like domain-containing protein OS=Carpinus fangiana OX=176857 GN=FH972_020352 PE=4 SV=1	85.9	5.68	■	87	High	0.002	1.672	31	2	1	1	1	8.33981e+06
A0A5N6RAY3	Glycolipid transfer protein domain-containing protein OS=Carpinus fangiana OX=176857 GN=FH972_014725 PE=4 SV=1	22.4	6.68	■	330	High	0	3.737	90	4	2	2	8	7745335
A0A5N6QWU1	Scaffold protein Nfu/NifU N-terminal domain-containing protein OS=Carpinus fangiana OX=176857 GN=FH972_007809 PE=3 SV=1	29.9	4.87	■	249	High	0	5.887	127	4	2	2	10	7.72381e+06
A0A5N6R2S0	RmlD-like substrate binding domain-containing protein OS=Carpinus fangiana OX=176857 GN=FH972_012087 PE=4 SV=1	33.7	7.33	■	33	High	0	7.079	162	4	2	2	8	7.49214e+06
A0A5N6QYX7	U-box domain-containing protein OS=Carpinus fangiana OX=176857 GN=FH972_007779 PE=4 SV=1	49.2	7.84	■	337	High	0.01	1.285	23	1	1	1	2	7413356
A0A5N6QJA0	PRONE domain-containing protein OS=Carpinus fangiana OX=176857 GN=FH972_003240 PE=4 SV=1	61.8	7.64	■	262	High	0.006	1.597	33	2	1	1	2	6920249
A0A5N6RDP4	CMP/dCMP-type deaminase domain-containing protein OS=Carpinus fangiana OX=176857 GN=FH972_015745 PE=4 SV=1	19.5	5.6	■	198	High	0	6.049	124	3	1	1	9	6.61998e+06
A0A5N6RXL9	Cytosol aminopeptidase domain-containing protein OS=Carpinus fangiana OX=176857 GN=FH972_020826 PE=3 SV=1	91	6.89	■	244	High	0	7.514	123	4	2	2	3	6.17681e+06
A0A5N6QG92	Histone H2A/H2B/H3 domain-containing protein OS=Carpinus fangiana OX=176857 GN=FH972_002284 PE=3 SV=1	18.8	10.84	■	92	High	0	2.486	75	3	2	2	8	6.11852e+06
A0A5N6QI11	NECAP PHear domain-containing protein OS=Carpinus fangiana OX=176857 GN=FH972_002444 PE=4 SV=1	31.5	6.74	■	354	High	0	4.565	66	2	1	1	4	5211199
A0A660KSA7	PdxS/SNZ N-terminal domain-containing protein OS=Carpinus fangiana OX=176857 GN=FH972_011700 PE=3 SV=1	33.3	5.95	■	278	High	0.002	1.741	57	2	1	1	3	5.17652e+06
A0A5N6R8T7	Tudor domain-containing protein OS=Carpinus fangiana OX=176857 GN=FH972_013070 PE=4 SV=1	100.7	7.88	■	96	High	0.01	1.301	10	2	1	1	1	5.1221e+06
A0A5N6RHF9	Enhancer of mRNA-decapping protein 4 WD40 repeat region domain-containing protein OS=Carpinus fangiana OX=176857 GN=FH972_016942 PE=3 SV=1	148	6.05	■	106	High	0	2.082	39	2	1	1	1	5.09129e+06
A0A5N6QYF9	Peptidase M20 dimerisation domain-containing protein OS=Carpinus fangiana OX=176857 GN=FH972_008373 PE=4 SV=1	87	8.51	■	209	High	0	9.219	129	2	2	2	3	5.035e+06
A0A5N6QFE9	RRM domain-containing protein OS=Carpinus fangiana OX=176857 GN=FH972_002621 PE=4 SV=1	25.4	5.07	■	233	High	0	3.168	44	2	1	1	5	4.30361e+06
A0A5N6R469	MINDY deubiquitinase domain-containing protein OS=Carpinus fangiana OX=176857 GN=FH972_012079 PE=4 SV=1	77.1	4.64	■	118	High	0	1.84	15	2	1	1	1	4222215
A0A5N6QIC7	2Fe-2S ferredoxin-type domain-containing protein OS=Carpinus fangiana OX=176857 GN=FH972_002946 PE=3 SV=1	21.6	5.82	■	319	High	0.01	1.343	46	2	1	1	4	4181548
A0A5N6QX50	GHMP kinase C-terminal domain-containing protein OS=Carpinus fangiana OX=176857 GN=FH972_007056 PE=4 SV=1	14.9	7.87	■	58	High	0	1.903	45	1	1	1	6	4.08897e+06
A0A5N6RSE2	Activator of Hsp90 ATPase AHSA1-like N-terminal domain-containing protein OS=Carpinus fangiana OX=176857 GN=FH972_020150 PE=3 SV=1	38.8	6.1	■	142	High	0	5.031	101	2	1	1	3	4.00829e+06
A0A660KPU5	Pentacotripeptide-repeat region of PRORP domain-containing protein OS=Carpinus fangiana OX=176857 GN=FH972_010953 PE=3 SV=1	68.8	7.34	■	203	High	0.007	1.463	29	2	1	1	1	3.75016e+06
A0A5N6QX84	Metalloenzyme domain-containing protein OS=Carpinus fangiana OX=176857 GN=FH972_007986 PE=3 SV=1	53	6.14	■	121	High	0	2.084	43	2	1	1	2	3.71542e+06
A0A5N6RHD7	VHS domain-containing protein OS=Carpinus fangiana OX=176857 GN=FH972_016038 PE=3 SV=1	43.6	4.83	■	306	High	0	4.627	91	4	2	2	5	3.6919e+06
A0A5N6QGJ4	CTLH domain-containing protein OS=Carpinus fangiana OX=176857 GN=FH972_001958 PE=4 SV=1	122.1	7.11	■	288	High	0	4.849	93	4	2	1	2	3.39136e+06
A0A5N6RGP3	Alpha-carbonic anhydrase domain-containing protein OS=Carpinus fangiana OX=176857 GN=FH972_016614 PE=3 SV=1	28.7	9.03	■	300	High	0.006	1.647	38	2	1	1	3	3373290
A0A660KP56	Non-haem dioxygenase N-terminal domain-containing protein OS=Carpinus fangiana OX=176857 GN=FH972_010729 PE=4 SV=1	44.5	7.01	■	332	High	0.007	1.483	34	1	1	1	2	3.3427e+06
A0A5N6QFB2	CRAL-TRIO domain-containing protein OS=Carpinus fangiana OX=176857 GN=FH972_002576 PE=3 SV=1	63.6	8.84	■	44	High	0	2.495	37	2	1	1	2	3.20923e+06
A0A660KRE0	ACT domain-containing protein ACR OS=Carpinus fangiana OX=176857 GN=FH972_010420 PE=4 SV=1	31.5	6.42	■	333	High	0.007	1.43	36	1	1	1	3	3.0059e+06
A0A5N6RH18	HP domain-containing protein OS=Carpinus fangiana OX=176857 GN=FH972_016811 PE=3 SV=1	105.9	5.87	■	308	High	0	5.598	149	2	2	2	3	2.95846e+06
A0A5N6QA29	Metallo-beta-lactamase domain-containing protein OS=Carpinus fangiana OX=176857 GN=FH972_000899 PE=4 SV=1	35.5	6.52	■	240	High	0	2.032	48	2	1	1	3	2.73465e+06
A0A5N6RWW5	Arf-GAP domain-containing protein OS=Carpinus fangiana OX=176857 GN=FH972_020507 PE=4 SV=1	51.6	7.87	■	193	High	0.006	1.65	54	1	1	1	2	2669198
A0A5N6R2D7	Importin N-terminal domain-containing protein OS=Carpinus fangiana OX=176857 GN=FH972_011963 PE=4 SV=1	96.3	4.72	■	11	High	0.006	1.59	35	1	1	1	1	2.53664e+06
A0A5N6L575	Ribosomal protein L11 C-terminal domain-containing protein OS=Carpinus fangiana OX=176857 GN=FH972_026825 PE=3 SV=1	17.7	8.69	■	157	High	0	4.543	64	2	1	1	8	2.48482e+06
A0A5N6RSA5	Small ribosomal subunit protein uS7 domain-containing protein OS=Carpinus fangiana OX=176857 GN=FH972_020107 PE=3 SV=1	22.7	9.7	■	297	High	0	2.988	40	1	1	1	6	2.05053e+06
A0A5N6QPD7	Peptidase M16C associated domain-containing protein OS=Carpinus fangiana OX=176857 GN=FH972_005469 PE=4 SV=1	120.8	5.78	■	29	High	0	7.318	113	2	1	1	2	2.03185e+06
A0A660KNV3	WH1 domain-containing protein OS=Carpinus fangiana OX=176857 GN=FH972_009989 PE=3 SV=1	40.4	5.12	■	280	High	0.002	1.707	46	2	1	1	2	1.79459e+06
A0A5N6QGZ0	Glutaredoxin domain-containing protein OS=Carpinus fangiana OX=176857 GN=FH972_002508 PE=3 SV=1	23.6	9.77	■	358	High	0.01	1.276	50	2	1	1	5	1.70887e+06
A0A5N6QKU2	GRAM domain-containing protein OS=Carpinus fangiana OX=176857 GN=FH972_004360 PE=3 SV=1	33.1	5.71	■	252	High	0	2.043	20	2	1	1	3	1.26471e+06
A0A5N6RUS2	V-SNARE coiled-coil homology domain-containing protein OS=Carpinus fangiana OX=176857 GN=FH972_020851 PE=3 SV=1	22.6	7.83	■	305	High	0	3.632	47	4	2	2	9	1.05592e+06
C0L8B0	Protein phosphatase 2A regulatory subunit A (Fragment) OS=Betula pendula OX=3505 GN=PP2A PE=2 SV=2	57.1	5.41	■	178	High	0	2.914	55	2	1	1	2	723958
